# Supplementary material for: Out-of-Field Hippocampus from Partial-Body Irradiated Mice Displays Changes in Multi-Omics Profile and Defects in Neurogenesis
Source: Int J Mol Sci. 2021 Apr 20;22(8):4290. doi: 10.3390/ijms22084290 (PMC8074756; doi:10.3390/ijms22084290)
Supplement: Supplementary file 1 [file ijms-22-04290-s001.zip]

Archive with 6 entries (6 files):
- Supplementary Tables 1-11.xlsx
- Figure S1.tif
- Figure S2.tif
- Figure S3.tif
- Figure S4.tif
- Supplementary dosimetric information.docx
