# Supplementary material for: Out-of-Field Hippocampus from Partial-Body Irradiated Mice Displays Changes in Multi-Omics Profile and Defects in Neurogenesis
Source: Int J Mol Sci. 2021 Apr 20;22(8):4290. doi: 10.3390/ijms22084290 (PMC8074756; doi:10.3390/ijms22084290)
Supplement: Supplementary file 1 [file ijms-22-04290-s001.zip › Supplementary Tables 1-11.xlsx]

## Sheet: Table S1
Table S1. All identified proteins in hippocampus at 2 weeks						Table S1. Hippocampal proteins in all treatment conditions
Protein FDR Confidence: Combined	Accession	Description	Entrez Gene ID	Gene Symbol	Ensembl Gene ID	# PSMs	# Unique Peptides	Abundance Ratio: (0_1Gy, PBI) / (0Gy, None)	Abundance Ratio P-Value: (0_1Gy, PBI) / (0Gy, None)	Abundance Ratio Adj. P-Value: (0_1Gy, PBI) / (0Gy, None)	Abundance Ratio: (0_1Gy, WBI) / (0Gy, None)	Abundance Ratio P-Value: (0_1Gy, WBI) / (0Gy, None)	Abundance Ratio Adj. P-Value: (0_1Gy, WBI) / (0Gy, None)	Abundance Ratio: (2Gy, PBI) / (0Gy, None)	Abundance Ratio P-Value: (2Gy, PBI) / (0Gy, None)	Abundance Ratio Adj. P-Value: (2Gy, PBI) / (0Gy, None)	Abundance Ratio: (2Gy, WBI) / (0Gy, None)	Abundance Ratio P-Value: (2Gy, WBI) / (0Gy, None)	Abundance Ratio Adj. P-Value: (2Gy, WBI) / (0Gy, None)	Abundances (Normalized): F3: Sample, 0_1Gy, PBI	Abundances (Normalized): F4: Sample, 0_1Gy, PBI	Abundances (Normalized): F15: Sample, 0_1Gy, PBI	Abundances (Normalized): F19: Sample, 0_1Gy, PBI	Abundances (Normalized): F20: Sample, 0_1Gy, PBI	Abundances (Normalized): F2: Sample, 0_1Gy, WBI	Abundances (Normalized): F9: Sample, 0_1Gy, WBI	Abundances (Normalized): F11: Sample, 0_1Gy, WBI	Abundances (Normalized): F18: Sample, 0_1Gy, WBI	Abundances (Normalized): F21: Sample, 0_1Gy, WBI	Abundances (Normalized): F13: Sample, 0Gy, None	Abundances (Normalized): F14: Sample, 0Gy, None	Abundances (Normalized): F16: Sample, 0Gy, None	Abundances (Normalized): F17: Sample, 0Gy, None	Abundances (Normalized): F22: Sample, 0Gy, None	Abundances (Normalized): F5: Sample, 2Gy, PBI	Abundances (Normalized): F6: Sample, 2Gy, PBI	Abundances (Normalized): F8: Sample, 2Gy, PBI	Abundances (Normalized): F10: Sample, 2Gy, PBI	Abundances (Normalized): F1: Sample, 2Gy, WBI	Abundances (Normalized): F7: Sample, 2Gy, WBI	Abundances (Normalized): F12: Sample, 2Gy, WBI	Abundances (Normalized): F23: Sample, 2Gy, WBI	Abundance: F3: Sample, 0_1Gy, PBI	Abundance: F4: Sample, 0_1Gy, PBI	Abundance: F15: Sample, 0_1Gy, PBI	Abundance: F19: Sample, 0_1Gy, PBI	Abundance: F20: Sample, 0_1Gy, PBI	Abundance: F2: Sample, 0_1Gy, WBI	Abundance: F9: Sample, 0_1Gy, WBI
High	O88737	Protein bassoon OS=Mus musculus OX=10090 GN=Bsn PE=1 SV=4	12217	Bsn	ENSMUSG00000032589.14	1934	101	1.052	0.269638	0.765883	0.992	0.722534	0.962388	1.585	1e-17	4.11148e-16	1.341	1.08844e-08	3.35281e-07	1.10834e+09	1.17651e+09	1.10837e+09	1.36e+09	9.93961e+08	1.34549e+09	1.35512e+09	9.10929e+08	9.0859e+08	8.98811e+08	8.65638e+08	1.26377e+09	1.13635e+09	1.0929e+09	1.21389e+09	1.85757e+09	1.63947e+09	1.84221e+09	1.77387e+09	1.7519e+09	1.89232e+09	1.13379e+09	1.56915e+09	931258344	1.25063e+09	1.27122e+09	1.3648e+09	9.67602e+08	1.39084e+09	1.28029e+09
High	Q9QYR6	Microtubule-associated protein 1A OS=Mus musculus OX=10090 GN=Map1a PE=1 SV=2	17754	Map1a; Mtap1a	ENSMUSG00000027254.13	3354	99	1.109	0.0236022	0.226932	1.004	0.996791	0.999961	2.101	1e-17	4.11148e-16	1.616	1e-17	4.64907e-16	2.62156e+09	3.03443e+09	3.67396e+09	2.94505e+09	2.50467e+09	2.23724e+09	3.07204e+09	2.64707e+09	3.1477e+09	2.3456e+09	2.39201e+09	3.03254e+09	2.84289e+09	2.29018e+09	2.96619e+09	5.0879e+09	5.60282e+09	6.03992e+09	5.61438e+09	4.93714e+09	5.59408e+09	3.26246e+09	4.84645e+09	2.2044e+09	3.22747e+09	4.21404e+09	2.96144e+09	2.4278e+09	2.3138e+09	2.91413e+09
High	P20357	Microtubule-associated protein 2 OS=Mus musculus OX=10090 GN=Map2 PE=1 SV=2	17756	Map2; Mtap2	ENSMUSG00000015222.17	5329	98	1.143	0.0032978	0.0561915	1.042	0.270021	0.761839	1.729	1e-17	4.11148e-16	1.495	7.99361e-15	3.40135e-13	6.02925e+09	6.9009e+09	8.28242e+09	7.11315e+09	6.12502e+09	5.62891e+09	7.17371e+09	6.12106e+09	6.38814e+09	6.4811e+09	5.29734e+09	6.85233e+09	6.06363e+09	5.44813e+09	7.18275e+09	9.64902e+09	1.03547e+10	1.07837e+10	9.68427e+09	9.49973e+09	9.61158e+09	7.29373e+09	9.13407e+09	5.06753e+09	7.32923e+09	9.50733e+09	7.14675e+09	5.94692e+09	5.83033e+09	6796327379
High	Q9QYX7	Protein piccolo OS=Mus musculus OX=10090 GN=Pclo PE=1 SV=4	26875	Pclo	ENSMUSG00000061601.15	1143	93	1.058	0.252961	0.746837	1.004	0.991428	0.999961	1.652	1e-17	4.11148e-16	1.487	7.32747e-14	3.0406e-12	4.1331e+08	4.91733e+08	4.76894e+08	5.46946e+08	3.89058e+08	4.52352e+08	5.06175e+08	4.00397e+08	3.73394e+08	3.52568e+08	3.26772e+08	4.85662e+08	4.18925e+08	4.08537e+08	4.75984e+08	9.13001e+08	8.16712e+08	9.6366e+08	9.4942e+08	9.09827e+08	9.50042e+08	4.59214e+08	8.06772e+08	3.47697e+08	5.24511e+08	5.47467e+08	5.49549e+08	3.76377e+08	4.65637e+08	479369339
High	Q7TSJ2	Microtubule-associated protein 6 OS=Mus musculus OX=10090 GN=Map6 PE=1 SV=2	17760	Map6; Mtap6	ENSMUSG00000055407.14	1016	44	1.086	0.072101	0.447776	0.978	0.431621	0.871711	2.872	1e-17	4.11148e-16	2.019	1e-17	4.64907e-16	6.63094e+08	8.33054e+08	7.06038e+08	7.51851e+08	6.46908e+08	6.10788e+08	7.36585e+08	6.17742e+08	5.4715e+08	6.11545e+08	4.64505e+08	8.36375e+08	6.14343e+08	6.01956e+08	7.25181e+08	1.84483e+09	1.7645e+09	1.85831e+09	1.8369e+09	1.49622e+09	1.92197e+09	6.81518e+08	1.54615e+09	5.56779e+08	8.87884e+08	8.07867e+08	7.54263e+08	6.30473e+08	6.33485e+08	6.94545e+08
High	Q9ES97	Reticulon-3 OS=Mus musculus OX=10090 GN=Rtn3 PE=1 SV=2	20168	Rtn3	ENSMUSG00000024758.14	1337	37	1.047	0.319089	0.805178	1.004	0.999045	0.999961	1.578	1e-17	4.11148e-16	1.329	2.8356e-08	8.47474e-07	2.43032e+09	2.44371e+09	2.59544e+09	2.44125e+09	2.27805e+09	2.29315e+09	2.44169e+09	2.34185e+09	2.5584e+09	2.4586e+09	2.16024e+09	2.56009e+09	2.33482e+09	2.51783e+09	2.47831e+09	2.32498e+09	2.73171e+09	2.80415e+09	2.71177e+09	2.25818e+09	2.62418e+09	2.55638e+09	2.3308e+09	2.03844e+09	2.58693e+09	2.98782e+09	2.45587e+09	2.219e+09	2.3898e+09	2.31431e+09
High	P02769	Serum albumin OS=Bos taurus OX=9913 GN=ALB PE=1 SV=4	280717	ALB		609	33	0.681	1e-17	5.97857e-16	1.541	1e-17	6.86027e-16	1.867	1e-17	4.11148e-16	1.766	1e-17	4.64907e-16	3.3777e+08	2.64291e+08	2.05649e+08	2.8795e+08	2.09113e+08	2.64999e+08	2.73321e+08	1.6096e+09	3.12594e+08	1.42672e+09	2.52967e+08	2.67504e+08	2.62879e+08	1.14374e+09	3.31463e+08	1.46895e+09	4.204e+08	3.30984e+08	3.68876e+08	6.05783e+08	3.64953e+08	6.02229e+08	3.96539e+08	2.84253e+08	2.80713e+08	2.36007e+08	2.88799e+08	2.05389e+08	2.73573e+08	2.57123e+08
High	Q3UNH4	G protein-regulated inducer of neurite outgrowth 1 OS=Mus musculus OX=10090 GN=Gprin1 PE=1 SV=2	26913	Gprin1	ENSMUSG00000069227.4	302	29	1.116	0.0299267	0.269824	0.934	0.0736691	0.405471	3.659	1e-17	4.11148e-16	2.216	1e-17	4.64907e-16	1.23982e+08	1.48378e+08	2.34825e+08	1.58435e+08	9.24269e+07	1.21898e+08	2.05849e+08	9.48212e+07	9.07619e+07	1.40089e+08	1.18084e+08	1.5031e+08	9.74947e+07	1.24394e+08	1.64863e+08	4.7499e+08	4.36731e+08	4.72435e+08	4.04123e+08	4.53627e+08	4.33635e+08	1.32965e+08	3.59246e+08	1.04144e+08	1.57554e+08	2.692e+08	1.58697e+08	9.01384e+07	126157419	193719530
High	Q60598	Src substrate cortactin OS=Mus musculus OX=10090 GN=Cttn PE=1 SV=2	13043	Cttn	ENSMUSG00000031078.15	677	20	1.044	0.359599	0.838329	0.944	0.0761187	0.41435	1.643	1e-17	4.11148e-16	1.203	0.000365247	0.00607253	5.43635e+08	6.16337e+08	5.91832e+08	6.19108e+08	4.80662e+08	4.71848e+08	6.68425e+08	3.95133e+08	4.2718e+08	5.21207e+08	3.68055e+08	6.10333e+08	5.31437e+08	5.74892e+08	5.81878e+08	7.64663e+08	9.16779e+08	9.91544e+08	8.68575e+08	7.70577e+08	8.23336e+08	5.74299e+08	6.36525e+08	4.57053e+08	6.55167e+08	681415951	6.22868e+08	4.66895e+08	4.93231e+08	633363232
High	Q9Z0P4	Paralemmin-1 OS=Mus musculus OX=10090 GN=Palm PE=1 SV=1	18483	Palm	ENSMUSG00000035863.14	408	13	1.02	0.750752	0.974465	0.94	0.0768148	0.416385	1.806	1e-17	4.11148e-16	1.568	1.33227e-15	5.91975e-14	3.51124e+08	4.06749e+08	4.3897e+08	3.30483e+08	2.63447e+08	2.92343e+08	3.97421e+08	3.64163e+08	2.70012e+08	3.41483e+08	3.48886e+08	3.54088e+08	3.59947e+08	3.33097e+08	4.35187e+08	6.64315e+08	6.38081e+08	6.83034e+08	5.73832e+08	6.48439e+08	6.48099e+08	4.50385e+08	5.73836e+08	2.95176e+08	4.33108e+08	5.01835e+08	331193097	2.57377e+08	3.00665e+08	3.73668e+08
High	Q61792	LIM and SH3 domain protein 1 OS=Mus musculus OX=10090 GN=Lasp1 PE=1 SV=1	16796	Lasp1	ENSMUSG00000038366.15	263	10	1.068	0.151479	0.625597	0.853	1.14408e-06	3.76943e-05	1.967	1e-17	4.11148e-16	1.416	1.47486e-11	5.14257e-10	9.54264e+08	1.10752e+09	1.08756e+09	9.28799e+08	9.97598e+08	6.66853e+08	1.058e+09	9.74682e+08	9.67456e+08	9.38582e+08	8.0935e+08	1.09168e+09	9.15304e+08	1.05929e+09	1.10142e+09	9.25166e+08	1.14399e+09	1.2328e+09	1.11309e+09	8.64943e+08	1.03687e+09	1.06643e+09	8.66909e+08	7.99586e+08	1159376081	1.25742e+09	9.34194e+08	9.63697e+08	6.94154e+08	1.0151e+09
High	Q80YN3	Breast carcinoma-amplified sequence 1 homolog OS=Mus musculus OX=10090 GN=Bcas1 PE=1 SV=3	76960	Bcas1	ENSMUSG00000013523.13	337	10	1.019	0.754496	0.97531	0.905	0.0129553	0.12501	1.931	1e-17	4.11148e-16	1.481	2.95044e-10	9.68244e-09	2.5703e+08	2.59485e+08	1.87691e+08	2.16144e+08	1.62089e+08	1.41632e+08	1.81097e+08	2.1086e+08	2.74899e+08	1.29162e+08	1.90895e+08	2.94445e+08	2.21923e+08	2.66186e+08	1.84719e+08	3.36783e+08	3.64809e+08	3.45399e+08	4.39393e+08	2.99434e+08	4.74178e+08	1.99078e+08	4.09977e+08	215651272	2.73658e+08	2.16242e+08	2.17214e+08	1.57391e+08	1.46809e+08	1.72029e+08
High	P02088	Hemoglobin subunit beta-1 OS=Mus musculus OX=10090 GN=Hbb-b1 PE=1 SV=2	15129; 100503605; 101488143	Hbb-b1; Beta-s; Hbb-bs; Hbb-bt		703	9	1.709	1e-17	5.97857e-16	1.059	0.164151	0.618197	2.318	1e-17	4.11148e-16	4.502	1e-17	4.64907e-16	1.32029e+09	2.89465e+08	1.14707e+09	3.34874e+08	9.87001e+08	2.70055e+08	8.69721e+08	2.29534e+08	6.26677e+09	3.11799e+08	7.0601e+08	3.37634e+08	2.69859e+08	4.50703e+08	3.24607e+08	9.22016e+08	1.11577e+09	6.92311e+08	9.12269e+08	2.35149e+09	3.17457e+09	3.3454e+08	1.65019e+09	1.11235e+09	3.09329e+08	1.30812e+09	3.36313e+08	9.56576e+08	2.75807e+08	8.20491e+08
High	Q3THE2	Myosin regulatory light chain 12B OS=Mus musculus OX=10090 GN=Myl12b PE=1 SV=2	67938	Myl12b	ENSMUSG00000034868.8	306	8	1.197	0.000310054	0.00806784	1.029	0.507342	0.901242	1.719	1e-17	4.11148e-16	1.422	9.82208e-09	3.04424e-07	1.56534e+08	1.40585e+08	2.07021e+08	1.52053e+08	1.15702e+08	1.22708e+08	1.61629e+08	1.20976e+08	1.3207e+08	1.30842e+08	1.01094e+08	1.61936e+08	1.50627e+08	1.19006e+08	1.40941e+08	2.31862e+08	2.17992e+08	2.13644e+08	2.17324e+08	2.13869e+08	1.7379e+08	1.57096e+08	1.80592e+08	1.31866e+08	1.49849e+08	236495657	1.52825e+08	1.12653e+08	1.25993e+08	1.52196e+08
High	E9PUL5	Proline-rich transmembrane protein 2 OS=Mus musculus OX=10090 GN=Prrt2 PE=1 SV=1	69017	Prrt2	ENSMUSG00000045114.10	141	8	1.191	0.000943323	0.0196571	1.221	9.25288e-07	3.08843e-05	2.826	1e-17	4.11148e-16	2.067	1e-17	4.64907e-16	1.28184e+08	1.04756e+08	2.42157e+08	1.453e+08	1.14667e+08	9.27856e+07	1.24718e+08	1.27419e+08	1.92886e+08	1.20088e+08	8.65729e+07	1.19729e+08	1.57836e+08	1.68385e+08	9.76466e+07	2.45948e+08	3.43501e+08	3.48368e+08	3.12493e+08	1.9754e+08	2.60529e+08	1.48014e+08	1.92055e+08	1.08019e+08	1.11172e+08	2.77908e+08	1.46167e+08	1.10284e+08	9.7002e+07	1.19183e+08
High	P01942	Hemoglobin subunit alpha OS=Mus musculus OX=10090 GN=Hba PE=1 SV=2	15122; 110257	Hba-a1; Hba-a2		781	6	1.628	1e-17	5.97857e-16	0.983	0.598714	0.931097	2.626	1e-17	4.11148e-16	4.491	1e-17	4.64907e-16	1.18001e+09	3.07878e+08	1.18483e+09	3.61554e+08	9.23483e+08	1.93537e+08	9.31132e+08	1.99612e+08	5.26423e+09	2.61685e+08	6.62625e+08	4.10142e+08	2.64094e+08	5.55494e+08	3.08197e+08	9.07911e+08	1.24067e+09	7.52771e+08	9.51571e+08	2.20651e+09	2.96881e+09	3.82208e+08	1.59059e+09	992547275	3.28232e+08	1.35276e+09	3.62213e+08	9.0406e+08	1.99128e+08	8.73291e+08
High	O55042	Alpha-synuclein OS=Mus musculus OX=10090 GN=Snca PE=1 SV=2	20617	Snca	ENSMUSG00000025889.13	660	6	1.208	3.3495e-05	0.00103835	0.925	0.0137545	0.130212	1.959	1e-17	4.11148e-16	1.649	1e-17	4.64907e-16	1.29359e+09	1.80263e+09	2.63716e+09	1.57561e+09	7.86254e+08	9.70665e+08	1.94727e+09	9.0016e+08	8.92506e+08	1.13908e+09	6.70422e+08	1.69683e+09	1.36592e+09	9.09404e+08	1.72465e+09	1.77793e+09	2.81373e+09	3.2965e+09	1.71182e+09	2.97069e+09	2.21494e+09	1.63889e+09	1.48163e+09	1087518899	1.9072e+09	3037769070	1.58551e+09	7.63963e+08	1.01021e+09	1.84745e+09
High	P99027	60S acidic ribosomal protein P2 OS=Mus musculus OX=10090 GN=Rplp2 PE=1 SV=3	67186	Rplp2	ENSMUSG00000025508.13	103	5	1.243	0.000158602	0.00455144	1.053	0.282155	0.77257	2.593	1e-17	4.11148e-16	2.418	1e-17	4.64907e-16	5.67035e+07	7.15224e+07	9.24215e+07	6.57137e+07	4.08324e+07	5.22921e+07	6.89294e+07	4.98034e+07	5.56565e+07	5.69015e+07	4.81146e+07	6.74653e+07	6.09322e+07	4.5782e+07	5.55187e+07	1.44321e+08	1.70328e+08	1.70451e+08	1.34765e+08	2.10081e+08	1.60297e+08	6.51175e+07	1.41705e+08	4.77392e+07	76160313	1.05424e+08	6.59363e+07	39977217	5.37635e+07	6.4795e+07
High	P52503	NADH dehydrogenase [ubiquinone] iron-sulfur protein 6, mitochondrial OS=Mus musculus OX=10090 GN=Ndufs6 PE=1 SV=2	407785	Ndufs6	ENSMUSG00000021606.7	78	5	1.119	0.052488	0.38558	0.844	0.000662642	0.0120236	0.346	1e-17	4.11148e-16	0.516	4.44054e-11	1.50648e-09	5.47645e+07	6.73083e+07	7.28041e+07	7.1474e+07	4.18967e+07	5.35034e+07	7.36868e+07	3.20612e+07	3.34819e+07	3.81252e+07	2.7737e+07	7.48229e+07	5.35338e+07	5.06123e+07	6.5583e+07	1.86089e+07	2.24602e+07	2.97508e+07	1.11623e+07	2.12565e+07	2.61094e+07	6.43245e+07	1.36099e+07	46141625	7.15111e+07	83739048	7.18724e+07	4.04636e+07	5.55471e+07	70148375
High	P35846	Folate receptor alpha OS=Mus musculus OX=10090 GN=Folr1 PE=1 SV=2	14275	Folr1	ENSMUSG00000001827.12	12	4	1.225	0.0337236	0.290996	1.98	2.02061e-14	1.24928e-12	0.01	1e-17	4.11148e-16	0.916	0.52275	0.919344	2.87742e+07	2.1308e+06		1.45324e+07		1.46848e+06		6.36739e+06	4.77911e+07	1.47023e+07		1.75738e+07	1.84013e+06							1.60916e+07	1.24599e+07			2.42036e+07	2258263		14452725		1.53656e+06
High	Q91ZZ3	Beta-synuclein OS=Mus musculus OX=10090 GN=Sncb PE=1 SV=1	104069	Sncb	ENSMUSG00000034891.13	410	3	1.392	7.72715e-14	4.40975e-12	1.017	0.690107	0.955772	2.472	1e-17	4.11148e-16	2.03	1e-17	4.64907e-16	2.31431e+08	3.28194e+08	5.54463e+08	3.07754e+08	1.23936e+08	1.69638e+08	3.26575e+08	1.58634e+08	1.60052e+08	2.33492e+08	1.30266e+08	2.47443e+08	2.54086e+08	1.178e+08	3.20397e+08	4.48642e+08	6.54789e+08	7.66206e+08	3.22878e+08	7.08115e+08	5.87294e+08	3.1662e+08	3.35211e+08	1.94701e+08	3.515e+08	6.34626e+08	3.09675e+08	1.19607e+08	174112588	3.08296e+08
High	P06880	Somatotropin OS=Mus musculus OX=10090 GN=Gh1 PE=2 SV=1	14599	Gh	ENSMUSG00000020713.6	7	3	1.904	1.14233e-11	5.85386e-10				0.174	1e-17	4.11148e-16	0.359	1.36351e-11	4.78754e-10		3.43673e+06			4.81539e+07	3.14384e+06						9.28766e+06				1.51227e+06		2.64832e+06		5.72912e+06		3.33766e+06	1.53641e+06		3.59312e+06			46524956	3.27449e+06
High	Q8BG18	N-terminal EF-hand calcium-binding protein 1 OS=Mus musculus OX=10090 GN=Necab1 PE=1 SV=1	69352	Necab1	ENSMUSG00000040536.15	15	3	1.566	1.64737e-06	6.08314e-05	1.031	0.725774	0.962388	2.643	1e-17	4.11148e-16	2.811	1e-17	4.64907e-16	1.41591e+07	3.22556e+07	1.41331e+07	1.45548e+07	1.0722e+07	1.16201e+07	8.84012e+06	1.02588e+07	6.34844e+06		8.6154e+06	3.67595e+06	1.12545e+07	4.70763e+06	1.08643e+07	1.61721e+07	1.27754e+07	1.52026e+07	2.87546e+06	1.17983e+07	1.47854e+07	1.18304e+07	2.0856e+07	1.19519e+07	3.43608e+07	1.61419e+07	1.47519e+07	1.0395e+07	1.1991e+07	8.39672e+06
High	Q9JKC6	Cell cycle exit and neuronal differentiation protein 1 OS=Mus musculus OX=10090 GN=Cend1 PE=1 SV=1	57754	Cend1	ENSMUSG00000060240.12	243	3	1.155	0.00233985	0.0424215	1.199	4.3948e-07	1.49722e-05	2.763	1e-17	4.11148e-16	1.347	1.0044e-06	2.6825e-05	4.32831e+08	4.95822e+08	4.51527e+08	5.05976e+08	4.82469e+08	3.36345e+08	5.15358e+08	4.87279e+08	4.98987e+08	5.54809e+08	2.92299e+08	4.73524e+08	3.87536e+08	5.09474e+08	3.93488e+08	8.32535e+08	8.84687e+08	9.81939e+08	9.5958e+08	4.48955e+08	6.85817e+08	4.95404e+08	4.73377e+08	363413470	5.36195e+08	5.15415e+08	508783498	4.62443e+08	3.60482e+08	4.90878e+08
High	P47955	60S acidic ribosomal protein P1 OS=Mus musculus OX=10090 GN=Rplp1 PE=1 SV=1	56040	Rplp1	ENSMUSG00000007892.8	74	3	1.133	0.15368	0.629068	0.947	0.48166	0.894053	2.454	1e-17	4.11148e-16	2.451	7.99361e-15	3.40135e-13	1.3268e+07	1.83228e+07	2.61052e+07	1.73015e+07	1.29494e+07	1.0664e+07	1.55533e+07	9.05929e+06	1.13637e+07	1.25427e+07	9.31296e+06	1.34302e+07	1.71511e+07	7.22407e+06	1.53673e+07	2.87752e+07	3.74232e+07	3.77854e+07	2.29581e+07	5.04141e+07	3.54427e+07	1.56512e+07	3.01254e+07	1.11379e+07	1.96306e+07	3.01708e+07	17395655	1.24588e+07	1.0856e+07	14879722
High	Q3UMY5	Echinoderm microtubule-associated protein-like 4 OS=Mus musculus OX=10090 GN=Eml4 PE=1 SV=1	78798	Eml4		3	2	100	1e-17	5.97857e-16	100	1e-17	6.86027e-16	100	1e-17	4.11148e-16	100	1e-17	4.64907e-16			3.9704e+06	3.73086e+06	3.42726e+06	3.39956e+06	4.29788e+06									3.69107e+06	3.54607e+06	4.44921e+06	4.23666e+06	3.45028e+06	4.9636e+06					4.58747e+06	3.74994e+06	3365488	3565168	4.07314e+06
High	Q8R3L2	Transcription factor 25 OS=Mus musculus OX=10090 GN=Tcf25 PE=1 SV=2	66855	Tcf25	ENSMUSG00000001472.17	4	2	100	1e-17	5.97857e-16	100	1e-17	6.86027e-16	100	1e-17	4.11148e-16	100	1e-17	4.64907e-16				1.29649e+06	1.55814e+06		443940									1.24233e+06		780114		1.66122e+06			411176				1.3039e+06	1.4988e+06		425775
High	Q8VE37	Regulator of chromosome condensation OS=Mus musculus OX=10090 GN=Rcc1 PE=1 SV=1	100088	Rcc1	ENSMUSG00000028896.13	3	2	0.01	1e-17	5.97857e-16	0.01	1e-17	6.86027e-16	0.01	1e-17	4.11148e-16	0.01	1e-17	4.64907e-16											3.91786e+07				3.91372e+07
High	Q80U04	E3 ubiquitin-protein ligase Praja-2 OS=Mus musculus OX=10090 GN=Pja2 PE=1 SV=2	224938	Pja2	ENSMUSG00000024083.15	2	2	100	1e-17	5.97857e-16	100	1e-17	6.86027e-16	100	1e-17	4.11148e-16	100	1e-17	4.64907e-16			951670		1.06788e+06		1.29436e+06			946619						1.4346e+06				2.57058e+06			1.08784e+06			1.07587e+06		1.04404e+06		1.20929e+06
High	Q8VE19	GATOR complex protein MIOS OS=Mus musculus OX=10090 GN=Mios PE=1 SV=2	252875	Mios	ENSMUSG00000042447.13	2	2	100	1e-17	5.97857e-16	100	1e-17	6.86027e-16	100	1e-17	4.11148e-16						413897	486493		428435	1.13016e+06	304716	1.28644e+06	1.0411e+06						1.40018e+06			541581							476018	489269		437459	1.07878e+06
High	Q8R0A5	Transcription elongation factor A protein-like 3 OS=Mus musculus OX=10090 GN=Tceal3 PE=1 SV=2	594844	Tceal3	ENSMUSG00000044550.11	138	2	1.787	1.22857e-11	6.23221e-10	1.654	5.44009e-14	3.32244e-12	7.815	1e-17	4.11148e-16	4.891	1e-17	4.64907e-16	1.42553e+07	2.16112e+07	4.7466e+07	1.99635e+07	1.64403e+07	6.88519e+06	2.50374e+07	1.27163e+07	4.26168e+07	3.23848e+07	7.8278e+06	1.45491e+07	2.02986e+07	7.92716e+06	1.49353e+07	7.62929e+07	8.9312e+07	8.65779e+07	7.30797e+07	5.30913e+07	7.77811e+07	2.43489e+07	4.93231e+07	1.20104e+07	2.29904e+07	5.47206e+07	2.00814e+07	1.57613e+07	7.23174e+06	2.39715e+07
High	Q9CQ22	Ragulator complex protein LAMTOR1 OS=Mus musculus OX=10090 GN=Lamtor1 PE=1 SV=1	66508	Lamtor1	ENSMUSG00000030842.12	4	2	1.44	0.0160687	0.18175	2.37	1e-17	6.86027e-16	3.583	1e-17	4.11148e-16	2.941	1.62249e-09	5.12359e-08	2.55502e+06	9.80315e+06	1.48749e+06	1.26672e+07	4.42849e+06	9.32455e+06	1.91201e+06	1.03998e+07			2.79354e+06	2.39065e+06	1.60885e+07	1.13655e+06		8.56958e+06	1.27929e+07	6.93394e+06	1.00074e+07	1.02472e+07	7.31087e+06	7.89883e+06	4.58587e+06	2175627	10440799	1.70652e+06	12740963	4295052	9528430	1.82653e+06
High	Q91W96	Anaphase-promoting complex subunit 4 OS=Mus musculus OX=10090 GN=Anapc4 PE=1 SV=1	52206	Anapc4	ENSMUSG00000029176.13	5	2	0.629	0.0216285	0.217237	0.714	0.0924291	0.466288	0.01	1e-17	4.11148e-16	0.227	3.03836e-09	9.53476e-08		527571			492954	699969		478656					811214										183904		552628			473698	724401
High	P47915	60S ribosomal protein L29 OS=Mus musculus OX=10090 GN=Rpl29 PE=1 SV=2	19944; 666642	Rpl29; Gm8210	ENSMUSG00000048758.14	38	2	1.26	0.0282228	0.260064	1.184	0.0569749	0.350755	5.849	1e-17	4.11148e-16	3.075	1e-17	4.64907e-16	5.6739e+06	9.749e+06	7.36352e+06	8.80653e+06	1.69005e+07	5.23885e+06	8.92321e+06	1.45768e+07	1.83139e+07	6.92013e+06	1.1223e+07	8.07135e+06	5.14249e+06	7.59987e+06	5.8449e+06	4.21039e+07	3.18663e+07	3.64932e+07	3.82748e+07	1.91406e+07	3.58946e+07	8.86258e+06	1.79734e+07	4.77014e+06	10534859	8410303	8855264	16435639	5599117	8499782
High	P70303	CTP synthase 2 OS=Mus musculus OX=10090 GN=Ctps2 PE=1 SV=1	55936; 12309	Ctps2; S100g	ENSMUSG00000031360.14	12	2	0.714	0.0435812	0.341976	1.266	0.0911014	0.462714	0.01	1e-17	4.11148e-16	0.845	0.414984	0.879542		2.32598e+06		1.21832e+06		2.59205e+06	3.27721e+06	2.60027e+06		3.09378e+06	2.95993e+06	2.71537e+06	1.88006e+06	1.95341e+06	2.23729e+06					2.05246e+06	1.58881e+06		2.44622e+06		2.49966e+06		1.23053e+06		2.63229e+06	3109213
High	Q8K157	Aldose 1-epimerase OS=Mus musculus OX=10090 GN=Galm PE=1 SV=1	319625	Galm	ENSMUSG00000035473.10	2	2	0.712	0.0477425	0.362179	1.181	0.238616	0.732055	0.01	1e-17	4.11148e-16	0.753	0.224139	0.712141	2.38354e+06	1.15833e+06			1.31514e+06			2.18296e+06					1.84809e+06									1.39211e+06		2.00597e+06	1.23727e+06			1.29387e+06
High	Q8BMP6	Golgi resident protein GCP60 OS=Mus musculus OX=10090 GN=Acbd3 PE=1 SV=3	170760	Acbd3		4	2	0.776	0.1351	0.595293	1.638	0.000510005	0.00988263	0.01	1e-17	4.11148e-16	1.406	0.118987	0.532675		869584			2.23634e+06		4.45056e+06		1.88549e+06	3.26677e+06		1.387e+06		2.32796e+06								2.52691e+06			932773			2148415		4.26214e+06
High	P43274	Histone H1.4 OS=Mus musculus OX=10090 GN=H1-4 PE=1 SV=2	50709	Hist1h1e	ENSMUSG00000051627.2	527	2	1.065	0.208373	0.697631	1.107	0.00538041	0.0628702	4.137	1e-17	4.11148e-16	1.17	0.00453334	0.0510356	5.19841e+08	3.27623e+08	4.60168e+08	4.29379e+08	5.45604e+08	4.72016e+08	4.65129e+08	5.57899e+08	5.72117e+08	4.11706e+08	5.48252e+08	5.15404e+08	4.5347e+08	4.70702e+08	4.30976e+08	5.94557e+08	5.77636e+08	5.53409e+08	5.93177e+08	5.20851e+08	6.31661e+08	4.53188e+08	6.19331e+08	4.37389e+08	350173436	5.21372e+08	427362837	5.35111e+08	4.81266e+08	4.33852e+08
High	Q9WU84	Copper chaperone for superoxide dismutase OS=Mus musculus OX=10090 GN=Ccs PE=1 SV=1	12460	Ccs	ENSMUSG00000034108.5	17	2	0.889	0.260335	0.752968	0.907	0.213903	0.700148	0.071	1e-17	4.11148e-16	7.561	1e-17	4.64907e-16		4.4847e+06		9.60264e+06				1.53369e+07			1.90754e+07	1.6907e+07	1.69403e+07	440774	1.08015e+07			1.2025e+06		8.16714e+07			5.16262e+07		4.80844e+06		9654379
High	Q8CCT4	Transcription elongation factor A protein-like 5 OS=Mus musculus OX=10090 GN=Tceal5 PE=1 SV=1	331532	Tceal5	ENSMUSG00000054034.10	106	2	1.05	0.482401	0.909818	0.902	0.037971	0.267074	3.555	1e-17	4.11148e-16	2.319	1e-17	4.64907e-16	3.04394e+07	6.93358e+07	7.32222e+07	4.43306e+07	3.54453e+07	3.97064e+07	6.12809e+07	3.8936e+07	2.33182e+07	4.11936e+07	2.62132e+07	6.05783e+07	4.76044e+07	3.55885e+07	5.44994e+07	1.54371e+08	1.96213e+08	2.05398e+08	1.72587e+08	1.61809e+08	1.69993e+08	5.05471e+07	1.3802e+08	2.55534e+07	7.34732e+07	8.42124e+07	4.4553e+07	3.43006e+07	4.15132e+07	5.83481e+07
High	Q0VBF8	Protein stum homolog OS=Mus musculus OX=10090 GN=Stum PE=1 SV=1	381310	6330403A02Rik; Stum	ENSMUSG00000053963.7	106	2	1.006	0.952462	0.997762	1.012	0.812177	0.970225	1.722	1e-17	4.11148e-16	1.353	1.66847e-06	4.29609e-05	1.41458e+08	1.57383e+08	1.45541e+08	1.41241e+08	1.21338e+08	1.65526e+08	1.3989e+08	1.54705e+08	1.47592e+08	1.50646e+08	1.05923e+08	1.49856e+08	1.33814e+08	1.60908e+08	1.50983e+08	2.01472e+08	1.95738e+08	2.04749e+08	2.00565e+08	1.70285e+08	1.88051e+08	1.65008e+08	1.75786e+08	118264859	165949887	168053890	141868660	119210773	173275520	132246049
High	Q9CQX8	28S ribosomal protein S36, mitochondrial OS=Mus musculus OX=10090 GN=Mrps36 PE=1 SV=1	66128	Mrps36	ENSMUSG00000061474.11	15	2							100	1e-17	4.11148e-16	100	1e-17	4.64907e-16																3.95277e+07	2.22204e+07	4.26433e+07	4.56044e+07	2.56077e+07	4.88796e+07		2.33202e+07
High	Q5FWH7	Zinc transporter ZIP12 OS=Mus musculus OX=10090 GN=Slc39a12 PE=1 SV=1	277468	Slc39a12	ENSMUSG00000036949.16	4	1	100	1e-17	5.97857e-16	100	1e-17	6.86027e-16	100	1e-17	4.11148e-16	100	1e-17	4.64907e-16				2.29385e+06			2.67668e+06			2.32309e+06						2.56067e+06		3.0339e+06		2.1754e+06	4.62737e+06						2.29426e+06			2.50896e+06
High	O70456	14-3-3 protein sigma OS=Mus musculus OX=10090 GN=Sfn PE=1 SV=2	55948	Sfn	ENSMUSG00000047281.3	4407	1	0.118	1e-17	5.97857e-16	0.178	1e-17	6.86027e-16	0.01	1e-17	4.11148e-16	0.01	1e-17	4.64907e-16		1.25667e+06	632389						1.34683e+06					7.58367e+06											1.33932e+06	723554
High	Q8K012	Formin-binding protein 1-like OS=Mus musculus OX=10090 GN=Fnbp1l PE=1 SV=2	214459	Fnbp1l		2	1	100	1e-17	5.97857e-16	100	1e-17	6.86027e-16	100	1e-17	4.11148e-16	100	1e-17	4.64907e-16	2.72201e+06	826048	3.78228e+06			2.88217e+06	1.78392e+06	4.40463e+06		1.92925e+06							2.41016e+06		2.00109e+06		3.3263e+06	1.43029e+06		2.29918e+06	882324	4368691			2.9317e+06	1.69739e+06
High	Q8R3G1	Nuclear inhibitor of protein phosphatase 1 OS=Mus musculus OX=10090 GN=Ppp1r8 PE=1 SV=1	100336	Ppp1r8	ENSMUSG00000028882.13	2	1	100	1e-17	5.97857e-16	100	1e-17	6.86027e-16	100	1e-17	4.11148e-16	100	1e-17	4.64907e-16	1.47238e+06	1.96256e+06	915251	1.38151e+06	1.7411e+06	1.69543e+06	1.62935e+06	1.70316e+06	654733	2.16484e+06						1.23465e+06	1.62994e+06	1.416e+06	1.49716e+06	2.48351e+06	1.95094e+06	1.44116e+06	2.01397e+06	1.2542e+06	2.09074e+06	1049038	1.38958e+06	1.68803e+06	1.73262e+06	1.55685e+06
High	O88351	Inhibitor of nuclear factor kappa-B kinase subunit beta OS=Mus musculus OX=10090 GN=Ikbkb PE=1 SV=1	16150	Ikbkb		1	1	100	1e-17	5.97857e-16	100	1e-17	6.86027e-16	100	1e-17	4.11148e-16	100	1e-17	4.64907e-16		398860		427778	225617		397424			271957						358019				125581	360083				417930		430105	216819		379559
High	Q99JW1	Alpha/beta hydrolase domain-containing protein 17A OS=Mus musculus OX=10090 GN=Abhd17a PE=1 SV=1	216169	Abhd17a; Fam108a	ENSMUSG00000003346.14	6	1	100	1e-17	5.97857e-16	100	1e-17	6.86027e-16	100	1e-17	4.11148e-16	100	1e-17	4.64907e-16			2.6693e+06	3.35507e+06	2.85589e+06			2.31556e+06		4.66882e+06						2.29007e+06		3.00877e+06				3.20705e+06				3.06218e+06	3.37692e+06	2.78682e+06
Medium	Q9ERY9	Ergosterol biosynthetic protein 28 homolog OS=Mus musculus OX=10090 GN=Erg28 PE=2 SV=1	58520	0610007P14Rik; Erg28	ENSMUSG00000021252.11	11	1	4.056	1e-17	5.97857e-16	3.888	1e-17	6.86027e-16	6.512	1e-17	4.11148e-16	0.01	1e-17	4.64907e-16	1.23965e+07							1.18845e+07			3.05661e+06							1.99049e+07						10345216
Medium	Q3TLH4	Protein PRRC2C OS=Mus musculus OX=10090 GN=Prrc2c PE=1 SV=3	226562	Prrc2c	ENSMUSG00000040225.15	1	1	100	1e-17	5.97857e-16	100	1e-17	6.86027e-16	100	1e-17	4.11148e-16	100	1e-17	4.64907e-16		933168	2.21967e+06	1.43931e+06	720764		1.37359e+06	916185	1.48319e+06	745067						1.69274e+06	2.29199e+06	2.69363e+06	2.08391e+06	515660	2.47842e+06	1.85107e+06	579808		994125	2.55554e+06	1.44757e+06	689876		1314421
Medium	Q8R554	OTU domain-containing protein 7A OS=Mus musculus OX=10090 GN=Otud7a PE=1 SV=1	170711	Otud7a	ENSMUSG00000033510.14	2	1	100	1e-17	5.97857e-16	100	1e-17	6.86027e-16	100	1e-17	4.11148e-16	100	1e-17	4.64907e-16		6.66679e+06			3.73094e+06			5.13206e+06								4.11583e+06							4.09676e+06		7.1357e+06			3.57125e+06
Medium	Q8BFX3	BTB/POZ domain-containing protein KCTD3 OS=Mus musculus OX=10090 GN=Kctd3 PE=1 SV=1	226823	Kctd3	ENSMUSG00000026608.12	1	1	100	1e-17	5.97857e-16	100	1e-17	6.86027e-16	100	1e-17	4.11148e-16	100	1e-17	4.64907e-16		289509							415536							618753		361978	532724		349060				308286
Medium	Q61809	Leucine-rich repeat neuronal protein 1 OS=Mus musculus OX=10090 GN=Lrrn1 PE=2 SV=1	16979	Lrrn1	ENSMUSG00000034648.9	1	1	100	1e-17	5.97857e-16	100	1e-17	6.86027e-16	100	1e-17	4.11148e-16	100	1e-17	4.64907e-16		2.9446e+06	829833			1.1695e+06			3.185e+06									2.67041e+06	1.50666e+06	2.44378e+06	1.71872e+06				3.07758e+06	959334			1221386
Medium	Q9JJA4	Ribosome biogenesis protein WDR12 OS=Mus musculus OX=10090 GN=Wdr12 PE=1 SV=1	57750	Wdr12	ENSMUSG00000026019.15	2	1	100	1e-17	5.97857e-16	100	1e-17	6.86027e-16	100	1e-17	4.11148e-16	100	1e-17	4.64907e-16			3.41726e+06						738916							355853		502722	504535	641137			1.13166e+06			3.97188e+06
Medium	Q7TPB0	Phospholipid phosphatase-related protein type 3 OS=Mus musculus OX=10090 GN=Plppr3 PE=1 SV=1	216152	BC005764; Lppr3; Plppr3		3	1	100	1e-17	5.97857e-16	100	1e-17	6.86027e-16	100	1e-17	4.11148e-16	100	1e-17	4.64907e-16		4.41757e+06	3.15207e+06				1.26209e+06									2.76545e+06		3.25775e+06	1.86726e+06	3.05558e+06	2.25465e+06		2.79762e+06		4.62376e+06	3.64288e+06				1204920
Medium	O54751	Cone-rod homeobox protein OS=Mus musculus OX=10090 GN=Crx PE=1 SV=1	12951	Crx	ENSMUSG00000041578.15	1	1	0.01	1e-17	5.97857e-16	1.366	0.00382279	0.0486716	3.94	1e-17	4.11148e-16	3.255	1e-17	4.64907e-16										5.00079e+06		3.66097e+06						1.44231e+07			1.27286e+07		1.11548e+07
High	P09242	Alkaline phosphatase, tissue-nonspecific isozyme OS=Mus musculus OX=10090 GN=Alpl PE=1 SV=2	11647	Alpl	ENSMUSG00000028766.10	2	1	0.01	1e-17	5.97857e-16	1.337	0.0458191	0.304326	0.01	1e-17	4.11148e-16	0.01	1e-17	4.64907e-16						2.29901e+06			3.55381e+06	1.92023e+06		1.71948e+06																	2.39611e+06
Medium	Q3UW53	Protein Niban 1 OS=Mus musculus OX=10090 GN=Niban1 PE=1 SV=2	63913	Fam129a	ENSMUSG00000026483.13	20	1	100	1e-17	5.97857e-16				100	1e-17	4.11148e-16	100	1e-17	4.64907e-16	3.38323e+06		1.57878e+08		3.17798e+06												2.23449e+08	2.23787e+08		1.88419e+08				2840397		182236672		3.12385e+06
Medium	Q5SRT8	Cyclin-J-like protein OS=Mus musculus OX=10090 GN=Ccnjl PE=2 SV=1	380694	Ccnjl	ENSMUSG00000044707.7	4	1	100	1e-17	5.97857e-16				100	1e-17	4.11148e-16	100	1e-17	4.64907e-16	7.16694e+06	8.20825e+06															9.01419e+06			5.50485e+06	7.40049e+06			6037001	8626656
Medium	Q6NVG1	Lysophospholipid acyltransferase LPCAT4 OS=Mus musculus OX=10090 GN=Lpcat4 PE=1 SV=1	99010	Lpcat4	ENSMUSG00000027134.4	1	1	100	1e-17	5.97857e-16				100	1e-17	4.11148e-16	100	1e-17	4.64907e-16				907219												4.68903e+06	1.33616e+06	2.36007e+06	5.54622e+06	4.46271e+06		1.94432e+06	4.65148e+06				912167
Medium	P97825	Jupiter microtubule associated homolog 1 OS=Mus musculus OX=10090 GN=Jpt1 PE=1 SV=3	15374	Hn1; Jpt1	ENSMUSG00000020737.12	2	1	100	1e-17	5.97857e-16				100	1e-17	4.11148e-16	100	1e-17	4.64907e-16			1.2733e+06														501321	900421	308176	370340						1.43736e+06
High	Q9CQT7	Desumoylating isopeptidase 1 OS=Mus musculus OX=10090 GN=Desi1 PE=1 SV=1	28075	Desi1	ENSMUSG00000022472.16	1	1	0.01	1e-17	5.97857e-16	2.124	3.83702e-05	0.00101136	0.01	1e-17	4.11148e-16	2.426	0.000604151	0.00944998							924455							435314						1.05605e+06										884906
High	Q6NXH9	Keratin, type II cytoskeletal 73 OS=Mus musculus OX=10090 GN=Krt73 PE=1 SV=1	223915	Krt73	ENSMUSG00000063661.5	641	1	0.01	1e-17	5.97857e-16	1.192	0.213422	0.699489	9.752	1e-17	4.11148e-16	0.802	0.323622	0.810617								2.36914e+06				2.05855e+06		422192	1.98779e+06		1.93846e+07				393053	1.62264e+06
High	P07744	Keratin, type II cytoskeletal 4 OS=Mus musculus OX=10090 GN=Krt4 PE=1 SV=2	16682	Krt4	ENSMUSG00000059668.5	166	1	100	1e-17	5.97857e-16				100	1e-17	4.11148e-16					531558															8.17318e+06								566823
Medium	P97819	85/88 kDa calcium-independent phospholipase A2 OS=Mus musculus OX=10090 GN=Pla2g6 PE=1 SV=3	53357	Pla2g6	ENSMUSG00000042632.16	3	1	100	1e-17	5.97857e-16				100	1e-17	4.11148e-16							1.3649e+07	9.92126e+06														1.17831e+07								13574197	9763883
High	Q9CQP2	Trafficking protein particle complex subunit 2 OS=Mus musculus OX=10090 GN=Trappc2 PE=1 SV=1	66226; 66050	Trappc2; 0610009B22Rik	ENSMUSG00000079317.10	1	1	0.403	2.32398e-10	1.10104e-08	0.266	1e-17	6.86027e-16	0.166	1e-17	4.11148e-16	0.217	1e-17	4.64907e-16	2.79058e+06	2.18772e+06	1.99426e+06	1.94761e+06	5.66312e+06		1.87477e+06			1.80247e+06			1.09133e+07	6.91977e+06	977395	1.15095e+06				2.15445e+06	1.08774e+06	1.65416e+06	1.32901e+06	2.34831e+06	2348331	2.2953e+06	1.96046e+06	5429849		1777890
High	Q8VBW1	Sodium- and chloride-dependent creatine transporter 1 OS=Mus musculus OX=10090 GN=Slc6a8 PE=1 SV=1	102857	Slc6a8	ENSMUSG00000019558.14	87	1	0.574	5.62091e-07	2.22269e-05	0.01	1e-17	6.86027e-16	0.01	1e-17	4.11148e-16	0.526	1.32387e-06	3.48017e-05		7.71749e+06	4.44421e+06								1.13571e+07	8.63919e+06	1.20508e+07							7.09107e+06		5.977e+06	3.98742e+06		8247192	5043030
High	Q91WK5	Glycine cleavage system H protein, mitochondrial OS=Mus musculus OX=10090 GN=Gcsh PE=1 SV=2	68133	Gcsh	ENSMUSG00000034424.5	2	1	0.632	7.37779e-06	0.000262775	0.19	1e-17	6.86027e-16	0.01	1e-17	4.11148e-16	0.419	2.75804e-11	9.48501e-10			7.97524e+06			2.39118e+06							1.2616e+07								2.96354e+06	9.40981e+06				9264743			2428694
Medium	Q3UTQ7	PR domain zinc finger protein 10 OS=Mus musculus OX=10090 GN=Prdm10 PE=1 SV=2	382066	Prdm10		11	1	0.809	0.000385067	0.00947943	0.836	0.000296855	0.00619272	0.213	1e-17	4.11148e-16	0.212	1e-17	4.64907e-16	5.31404e+07	4.87455e+07	4.16376e+07	4.04141e+07	5.37498e+07	7.99723e+07	3.85316e+07	4.0776e+07	4.84506e+07	5.43661e+07	4.55672e+07	6.64271e+07	4.87578e+07	6.68018e+07	6.04417e+07	1.21132e+07	1.25536e+07	1.42016e+07	1.26747e+07	1.00093e+07	1.19134e+07	6.11303e+07	1.09498e+07	44324423	51180530	4.81107e+07	4.06247e+07	52674102	83827573	3.66191e+07
Medium	Q9Z2M6	Ubiquitin-like protein 3 OS=Mus musculus OX=10090 GN=Ubl3 PE=1 SV=1	24109	Ubl3	ENSMUSG00000001687.15	1	1	1.536	0.000456369	0.0109137	0.435	1.01297e-12	5.6366e-11	0.01	1e-17	4.11148e-16	0.561	0.00158673	0.0214744	992380	7.16156e+06	7.21963e+06			4.78147e+06				858499			4.6621e+06							7.48378e+06	914034			838249	7653112	8.21373e+06			4.90536e+06
Medium	Q8CDL9	Coiled-coil domain-containing protein 87 OS=Mus musculus OX=10090 GN=Ccdc87 PE=1 SV=2	399599	Ccdc87	ENSMUSG00000067872.2	23	1	1.235	0.00124075	0.0252269	1.056	0.275497	0.767347	2.129	1e-17	4.11148e-16	0.977	0.844808	0.986636	5.2918e+07	5.31881e+07	6.17961e+07	5.47626e+07	6.21512e+07	4.58387e+07	5.88218e+07	4.44896e+07	6.29593e+07	4.75036e+07	3.79365e+07	7.26779e+07	4.28504e+07	6.33559e+07	4.33992e+07	8.62039e+07	9.77391e+07	9.83151e+07	1.21867e+08	4.21507e+07	6.52099e+07	6.03057e+07	4.14418e+07	44426232	57582632	70487752	55065352	59575376	49151784	55999316
Medium	P63084	Protein S100-A5 OS=Mus musculus OX=10090 GN=S100a5 PE=3 SV=1	20199	S100a5	ENSMUSG00000001023.10	1	1	0.604	0.00735079	0.102687	6.538	1e-17	6.86027e-16	0.01	1e-17	4.11148e-16	0.01	1e-17	4.64907e-16			794442				8.60065e+06				1.31552e+06															897778				8055123
Medium	Q9CSN1	SNW domain-containing protein 1 OS=Mus musculus OX=10090 GN=Snw1 PE=1 SV=3	66354	Snw1		1	1	0.636	0.00808218	0.108817	0.796	0.159001	0.605996	0.01	1e-17	4.11148e-16	0.3	2.59898e-07	7.29021e-06	1.64875e+06	1.16117e+06	990799	1.98204e+06	1.21159e+06		822680		3.74491e+06				3.12408e+06		1.55564e+06						662231			1.38017e+06	1.24588e+06	1147179	1.99277e+06	1.16396e+06		787637
High	P43277	Histone H1.3 OS=Mus musculus OX=10090 GN=H1-3 PE=1 SV=2	14957	Hist1h1d	ENSMUSG00000052565.6	436	1	0.758	0.0168774	0.185873	1.167	0.0820162	0.433724	7.492	1e-17	4.11148e-16	5.86	1e-17	4.64907e-16	5.68023e+06	5.51326e+06	6.23379e+06		7.21924e+06	9.14462e+06	7.63728e+06	8.68015e+06	1.21547e+07	1.19042e+07		8.61458e+06	7.38154e+06	6.59112e+06	1.35574e+07	4.63818e+07	7.6934e+07	6.61186e+07	6.30018e+07	6.07495e+07		8.62583e+06	6.6025e+07	4780822	5873282	7.15152e+06		7.04482e+06	9453233	7170578
Medium	Q91V01	Lysophospholipid acyltransferase 5 OS=Mus musculus OX=10090 GN=Lpcat3 PE=1 SV=1	14792	Lpcat3	ENSMUSG00000004270.13	1	1	1.555	0.0222842	0.219434	2.23	7.47574e-07	2.51265e-05	0.01	1e-17	4.11148e-16	0.01	1e-17	4.64907e-16	1.30645e+06	1.11897e+06			1.47577e+06		1.87325e+06				840071	798893			870697									1.10266e+06	1.1959e+06			1.42449e+06		1.7815e+06
High	Q50H33	BTB/POZ domain-containing protein KCTD8 OS=Mus musculus OX=10090 GN=Kctd8 PE=1 SV=1	243043	Kctd8	ENSMUSG00000037653.7	31	1	0.859	0.0686289	0.436272	0.498	1e-17	6.86027e-16	0.01	1e-17	4.11148e-16	1.025	0.815816	0.979593		2.19809e+07	1.97343e+07		2.01932e+07			2.01033e+07		7.32454e+06		2.33131e+07	2.55934e+07	2.32315e+07						2.25941e+07	2.44182e+07		2.6242e+07		23502136	22609146		19489144
High	Q78T54	Vacuolar ATPase assembly integral membrane protein Vma21 OS=Mus musculus OX=10090 GN=Vma21 PE=1 SV=1	67048	Vma21	ENSMUSG00000073131.12	5	1	1.097	0.0826298	0.467433	0.882	0.00226261	0.0324675	0.389	1e-17	4.11148e-16	0.432	1e-17	4.64907e-16	1.10314e+08	9.51462e+07	1.41875e+08	1.25424e+08	1.18113e+08	1.47735e+08	1.44038e+08	6.39403e+07	7.82585e+07	9.87762e+07	8.67565e+07	1.67472e+08	9.15949e+07	1.00148e+08	1.38389e+08	4.72177e+07	3.81894e+07	3.63592e+07	4.5398e+07	4.80872e+07	3.01328e+07	1.4234e+08	4.1362e+07	93024832	101109680	162359168	126915248	115052424	152778752	136499664
High	Q8BG81	Polymerase delta-interacting protein 3 OS=Mus musculus OX=10090 GN=Poldip3 PE=1 SV=1	73826	Poldip3	ENSMUSG00000041815.13	7	1	1.222	0.0902099	0.485389	0.93	0.442508	0.877372	4.859	1e-17	4.11148e-16	5.272	1e-17	4.64907e-16	6.23335e+06	1.42971e+07	6.25086e+06	9.29638e+06	5.023e+06	5.91246e+06	9.11181e+06	4.74455e+06	6.37189e+06	3.87888e+06	3.07719e+06	1.12118e+07	5.09972e+06	6.1558e+06	8.49916e+06	3.10909e+07	2.87746e+07	2.85336e+07	3.75784e+07	3.53349e+07	4.50594e+07	7.43235e+06	4.45584e+07	5.21659e+06	15110909	7.22166e+06	9344482	4942007	6196648	8594875
Medium	Q8BJF9	Charged multivesicular body protein 2b OS=Mus musculus OX=10090 GN=Chmp2b PE=1 SV=1	68942	Chmp2b	ENSMUSG00000004843.6	2	1	0.731	0.0920906	0.489551	0.01	1e-17	6.86027e-16	5.608	1e-17	4.11148e-16	3.979	1.86962e-13	7.57044e-12		2.41394e+06		606720	847297									1.25117e+06	1.07267e+06	6.36757e+06	8.71593e+06	6.24769e+06	5.79125e+06	4.80318e+06	5.12612e+06	786314	4.83587e+06		2.5372e+06		609848	831178
High	Q99J56	Derlin-1 OS=Mus musculus OX=10090 GN=Derl1 PE=1 SV=1	67819	Derl1	ENSMUSG00000022365.5	7	1	1.323	0.141959	0.609853	1.399	0.0345947	0.248972	0.01	1e-17	4.11148e-16	1.237	0.37221	0.846836	1.54423e+06	1.74823e+06	2.07423e+06	1.63299e+06	1.14012e+06	1.5017e+06		1.63287e+06	2.10083e+06		2.17207e+06	1.08024e+06	1.49165e+06	1.16759e+06	979576							1.44409e+06		1.30122e+06	1871360	2.39541e+06	1.64196e+06	1.09794e+06	1.52458e+06
High	Q811S7	Upstream-binding protein 1 OS=Mus musculus OX=10090 GN=Ubp1 PE=1 SV=1	22221	Ubp1	ENSMUSG00000009741.15	8	1	1.234	0.232765	0.726653	1.442	0.00815996	0.0880712	0.01	1e-17	4.11148e-16	0.829	0.386075	0.856727		2.72467e+06		2.95006e+06	2.24766e+06	2.92232e+06			2.03525e+06	1.32793e+07		2.15738e+06	2.40046e+06	2.3805e+06	1.3256e+06					1.56843e+06		1.25213e+06	2.42044e+06		2.89584e+06		2.95294e+06	2.21448e+06	3.02068e+06
Medium	P49586	Choline-phosphate cytidylyltransferase A OS=Mus musculus OX=10090 GN=Pcyt1a PE=1 SV=1	13026	Pcyt1a	ENSMUSG00000005615.14	7	1	1.199	0.242713	0.736945	0.873	0.262987	0.756184	0.01	1e-17	4.11148e-16	1.462	0.0516822	0.326411	2.66145e+06	3.89116e+06	4.05603e+06	4.9256e+06	3.40802e+06	1.78193e+06	4.86424e+06	2.03219e+06	2.85073e+06	3.09971e+06	2.57017e+06	3.62001e+06	3.24422e+06	3.18864e+06	3.2663e+06							4.24383e+06	5.02612e+06	2237881	4.15583e+06	4589462	4.93237e+06	3313745	1815216	4.56339e+06
High	Q8BGC0	HIV Tat-specific factor 1 homolog OS=Mus musculus OX=10090 GN=Htatsf1 PE=1 SV=1	72459	Htatsf1	ENSMUSG00000067873.11	20	1	1.096	0.245044	0.739143	1.367	2.86668e-09	1.28182e-07	0.361	1e-17	4.11148e-16	0.43	1.04361e-14	4.36664e-13	2.92942e+07	3.7495e+07	1.84721e+07	3.44904e+07	2.84181e+07	1.51425e+07	3.8181e+07	3.9261e+07	3.9459e+07	4.10759e+07	1.82688e+07	2.11317e+07	3.41968e+07	3.00383e+07	2.76867e+07	9.01188e+06	1.04842e+07	8.26299e+06	1.03558e+07	8.30683e+06	9.68714e+06	2.1877e+07	1.12529e+07	24513378	39623132	21341138	34668528	27959038	1.58712e+07	36020588
Medium	Q9CWQ0	Diphthine methyl ester synthase OS=Mus musculus OX=10090 GN=Dph5 PE=1 SV=2	69740	Dph5	ENSMUSG00000033554.17	1	1	1.194	0.325472	0.809815	1.437	0.00382919	0.0486716	0.01	1e-17	4.11148e-16	2.024	0.000179583	0.00326699		3.44291e+06	1.41794e+06	4.96701e+06	1.37762e+06	3.37707e+06	3.67897e+06	3.76652e+06		2.11882e+06	2.51784e+06		4.19973e+06	1.14367e+06	2.38911e+06					3.87683e+06	6.35536e+06				3.65484e+06	1627089	5007093	1.34934e+06	3.49768e+06	3.47174e+06
High	P84244	Histone H3.3 OS=Mus musculus OX=10090 GN=H3-3a PE=1 SV=2	15078; 15081	H3f3a; H3f3b	ENSMUSG00000016559.14; ENSMUSG00000060743.12	744	1	0.962	0.439976	0.881005	0.921	0.0737588	0.405471	0.459	1e-17	4.11148e-16	0.579	4.90796e-10	1.57967e-08	7.52781e+07	3.75434e+07	8.35378e+07	7.61136e+07	1.23331e+08	1.10346e+08	7.08426e+07	7.61662e+07	8.50504e+07	6.44868e+07	8.20558e+07	8.01582e+07	9.7003e+07	8.72238e+07	8.46622e+07	3.65333e+07	4.45924e+07	2.76381e+07	5.27368e+07	5.23316e+07	2.80979e+07	6.47454e+07	4.01352e+07	6.32562e+07	3.98921e+07	9.71087e+07	7.6548e+07	1.18636e+08	1.128e+08	6.78653e+07
High	P84228	Histone H3.2 OS=Mus musculus OX=10090 GN=H3c2 PE=1 SV=2	319149; 260423; 15077; 319154; 97114; 319148; 319151; 319150	Hist1h3d; Hist1h3f; Hist2h3c1; Hist2h3b; Hist2h3c2; Hist1h3c; Hist1h3e; Hist1h3b	ENSMUSG00000081058.5; ENSMUSG00000093769.4; ENSMUSG00000074403.2; ENSMUSG00000100210.1; ENSMUSG00000069273.2; ENSMUSG00000099583.1; ENSMUSG00000069310.3; ENSMUSG00000069267.2	701	1	1.05	0.481279	0.909302	1.02	0.69672	0.956423	0.36	1e-17	4.11148e-16	0.497	1.78711e-10	5.94245e-09	2.1164e+07	9.2573e+06	2.02615e+07	2.00126e+07	3.15557e+07	2.68127e+07	1.63659e+07	2.0428e+07	2.25558e+07	1.48332e+07	1.8546e+07	2.12511e+07	2.34116e+07	1.98866e+07	1.91962e+07	6.69197e+06	5.04162e+06	2.53095e+06	9.50922e+06	7.59512e+06	5.46806e+06	1.62204e+07	4.764e+06	1.7823e+07	9.81673e+06	23542602	2.0127e+07	3.0361e+07	2.74606e+07	1.56905e+07
High	Q9D8X1	Copper homeostasis protein cutC homolog OS=Mus musculus OX=10090 GN=Cutc PE=1 SV=1	66388	Cutc	ENSMUSG00000025193.14	5	1	1.14	0.500268	0.919593	0.834	0.357613	0.821979	0.01	1e-17	4.11148e-16	0.947	0.778516	0.977742		865893	1.41429e+06	1.0839e+06	1.75387e+06		789743			956084		919776	1.72299e+06	784682	1.18029e+06					1.15087e+06	1.01522e+06	879784	862076		907754	1637070	1.08981e+06	1.68566e+06		754431
High	Q8BMD8	Calcium-binding mitochondrial carrier protein SCaMC-1 OS=Mus musculus OX=10090 GN=Slc25a24 PE=1 SV=1	229731	Slc25a24	ENSMUSG00000040322.10	2	1	1.129	0.5624	0.947776	0.505	0.00056868	0.0107832	0.01	1e-17	4.11148e-16	0.667	0.0935862	0.466167	851230	927533	636955	734187	873233		387895				592301	768766	773326							513003		718675	354362	718717	980612	739515	738362	840150		371675
Medium	P25976	Nucleolar transcription factor 1 OS=Mus musculus OX=10090 GN=Ubtf PE=1 SV=1	21429	Ubtf		2	1	0.922	0.664849	0.968739	0.899	0.643665	0.943009	0.01	1e-17	4.11148e-16	0.789	0.299074	0.79048		642192			887244				735844					818424							645619				681891			872206
High	O35945	Aldehyde dehydrogenase, cytosolic 1 OS=Mus musculus OX=10090 GN=Aldh1a7 PE=1 SV=1	26358	Aldh1a7	ENSMUSG00000024747.3	127	1	0.986	0.931712	0.997553	0.882	0.0776227	0.418895	0.01	1e-17	4.11148e-16	0.01	1e-17	4.64907e-16	2.04359e+07	1.32997e+07			1.97016e+07		1.8588e+07	1.67039e+07					2.01778e+07		1.97725e+07									17205650	14121696			19366460		17472038
High	P15379	CD44 antigen OS=Mus musculus OX=10090 GN=Cd44 PE=1 SV=3	12505	Cd44		8	1	1.011	0.973381	0.997762	0.853	0.431207	0.871711	0.01	1e-17	4.11148e-16	0.844	0.440328	0.893226	790374	1.45621e+06	976933		1.03578e+06	868155		945220		913624		1.30039e+06	866679							864018	819159	980811		666694	1.56414e+06	1113596		990743	882984
High	P01865	Ig gamma-2A chain C region, membrane-bound form OS=Mus musculus OX=10090 GN=Igh-1a PE=1 SV=3	380793; 380794	Ighg2a; Ighg		1	1							100	1e-17	4.11148e-16	100	1e-17	4.64907e-16																875342			1.55252e+06		3.50986e+06
Medium	Q8BHL4	Retinoic acid-induced protein 3 OS=Mus musculus OX=10090 GN=Gprc5a PE=1 SV=1	232431	Gprc5a		1	1							100	1e-17	4.11148e-16	100	1e-17	4.64907e-16																3.66053e+06		2.78467e+06		3.54475e+06
Medium	Q9QYH6	Melanoma-associated antigen D1 OS=Mus musculus OX=10090 GN=Maged1 PE=1 SV=1	94275	Maged1	ENSMUSG00000025151.16	4	1							100	1e-17	4.11148e-16	100	1e-17	4.64907e-16																2.35649e+06	3.46418e+06	3.48841e+06	3.38785e+06	3.27776e+06			3.23875e+06
Medium	Q9D1F4	Proline-rich AKT1 substrate 1 OS=Mus musculus OX=10090 GN=Akt1s1 PE=1 SV=1	67605	Akt1s1	ENSMUSG00000011096.17	3	1							100	1e-17	4.11148e-16	100	1e-17	4.64907e-16																			513441		1.0128e+06
Medium	Q8BTV1	Tumor suppressor candidate 3 OS=Mus musculus OX=10090 GN=Tusc3 PE=1 SV=1	80286	Tusc3	ENSMUSG00000039530.17	1	1								1e-17	4.11148e-16																						4.03688e+06
Medium	Q2KN98	Cytospin-A OS=Mus musculus OX=10090 GN=Specc1l PE=1 SV=1	74392	Specc1l	ENSMUSG00000033444.14	5	1	0.947	0.691655	0.972987	0.975	0.833119	0.974481	0.208	1.33227e-15	5.38924e-14	0.758	0.119758	0.533547	1.91239e+06		2.41245e+06		1.13807e+07	1.2765e+06		1.34042e+07		3.95959e+06		2.00108e+06	1.46929e+06	1.2129e+07	1.2258e+07	1.38947e+06	756650			1.20122e+06		1.407e+06	1.53084e+07	1.61129e+06		2.78584e+06		10942073	1.29583e+06
Medium	Q9QYE6	Golgin subfamily A member 5 OS=Mus musculus OX=10090 GN=Golga5 PE=1 SV=2	27277	Golga5	ENSMUSG00000021192.15	17	1	1.269	7.92009e-07	3.08331e-05	1.012	0.780118	0.968385	1.677	2.44249e-15	9.80123e-14	1.126	0.0449811	0.293693		2.22397e+08					2.74032e+08	2.54681e+08	1.71395e+08	8.10087e+07	1.8976e+08	2.62856e+08	1.75257e+08	1.74472e+08	1.37375e+08	1.96331e+08	4.29733e+08	3.18231e+08		1.7884e+08	1.9648e+08	3.02037e+08			237788912					255964336
High	Q8BRV5	Uncharacterized protein KIAA1671 OS=Mus musculus OX=10090 GN=Kiaa1671 PE=2 SV=1	243219	2900026A02Rik	ENSMUSG00000051339.10	45	5	1.229	0.0472129	0.359792	1.121	0.191663	0.667006	2.331	4.44089e-15	1.7679e-13	1.792	5.47067e-07	1.49284e-05	9.50775e+06	1.00197e+07	8.98194e+06	1.1843e+07	7.81906e+06	9.87578e+06	1.2692e+07	7.88074e+06	1.02777e+07	1.1294e+07	4.34742e+06	9.47556e+06	1.03951e+07	7.35822e+06	7.55782e+06	2.04783e+07	2.34764e+07	2.40092e+07	2.49482e+07	1.57474e+07	2.88949e+07	7.8991e+06	1.42381e+07	7999138	10662052	1.0299e+07	1.18809e+07	7.608e+06	1.02526e+07	1.20203e+07
High	Q9DBR7	Protein phosphatase 1 regulatory subunit 12A OS=Mus musculus OX=10090 GN=Ppp1r12a PE=1 SV=2	17931	Ppp1r12a	ENSMUSG00000019907.10	152	13	1.101	0.0619301	0.414612	1.045	0.339587	0.811623	1.748	6.43929e-15	2.54327e-13	1.542	1.1982e-11	4.29725e-10	8.34051e+07	8.35324e+07	7.90091e+07	8.21621e+07	6.99555e+07	5.73828e+07	1.02052e+08	6.64522e+07	8.05362e+07	7.49203e+07	7.67324e+07	7.93443e+07	7.26345e+07	5.66139e+07	9.30806e+07	1.23568e+08	1.57617e+08	1.39551e+08	1.43364e+08	1.36697e+08	1.63946e+08	8.63603e+07	1.35999e+08	7.02101e+07	88900331	90345762	8.22906e+07	6.79836e+07	5.91914e+07	9.64288e+07
High	P97384	Annexin A11 OS=Mus musculus OX=10090 GN=Anxa11 PE=1 SV=2	11744	Anxa11	ENSMUSG00000021866.15	70	3	0.879	0.0566045	0.398475	1.271	1.35152e-06	4.39507e-05	0.48	6.66134e-15	2.61041e-13	0.558	2.26077e-07	6.41318e-06	3.95926e+07	3.95711e+07	4.04172e+07	4.41905e+07	4.83025e+07	4.56467e+07	4.10319e+07	4.50929e+07	6.01609e+07	5.16844e+07	3.30583e+07	4.93982e+07	4.27375e+07	5.63364e+07	3.28502e+07	2.29856e+07	3.00329e+07	1.84586e+07	3.30655e+07	1.35721e+07	1.45426e+07	4.53324e+07	8.53799e+06	3.33037e+07	4.27147e+07	4.61961e+07	4.44404e+07	4.63248e+07	4.82019e+07	3.90751e+07
High	D3YVF0	A-kinase anchor protein 5 OS=Mus musculus OX=10090 GN=Akap5 PE=1 SV=2	238276	Akap5	ENSMUSG00000021057.15	391	23	1.09	0.0569704	0.398475	1.091	0.0220787	0.183977	1.652	8.88178e-15	3.45357e-13	1.544	1.24671e-11	4.40827e-10	2.26191e+08	2.38699e+08	2.72834e+08	2.775e+08	2.47499e+08	1.98149e+08	2.45722e+08	5.40011e+08	2.53988e+08	2.67902e+08	2.0806e+08	2.17501e+08	2.2647e+08	2.25801e+08	2.49985e+08	3.61152e+08	3.78515e+08	3.86859e+08	3.56404e+08	3.21523e+08	3.51227e+08	2.69369e+08	4.05517e+08	1.90119e+08	2.53575e+08	313397832	2.78667e+08	2.41811e+08	2.05015e+08	2.31565e+08
High	Q61937	Nucleophosmin OS=Mus musculus OX=10090 GN=Npm1 PE=1 SV=1	18148	Npm1	ENSMUSG00000057113.13	227	8	0.977	0.519536	0.928793	0.835	1.91627e-06	6.03565e-05	1.648	1.68754e-14	6.5113e-13	1.5	8.42029e-11	2.83747e-09	2.54456e+08	2.84303e+08	3.22101e+08	2.88272e+08	2.22709e+08	2.26207e+08	2.95469e+08	2.16221e+08	2.21608e+08	2.22116e+08	2.34691e+08	3.14416e+08	2.71773e+08	2.45229e+08	2.88465e+08	4.11297e+08	4.38039e+08	4.9964e+08	4.53047e+08	4.24377e+08	5.04028e+08	2.62049e+08	3.84254e+08	2.13672e+08	3.01032e+08	3.71556e+08	2.90092e+08	2.15167e+08	2.329e+08	2.81176e+08
High	P26645	Myristoylated alanine-rich C-kinase substrate OS=Mus musculus OX=10090 GN=Marcks PE=1 SV=2	17118	Marcks	ENSMUSG00000069662.5	515	12	1.231	4.9227e-06	0.000180451	1.079	0.031668	0.236354	1.485	2.28706e-14	8.75717e-13	1.238	2.66739e-05	0.000582304	1.00199e+09	1.29382e+09	1.43913e+09	1.21511e+09	1.20597e+09	7.87507e+08	1.11245e+09	1.06344e+09	1.14632e+09	1.16965e+09	7.22654e+08	1.10017e+09	9.84309e+08	1.08933e+09	1.01729e+09	1.38448e+09	1.38416e+09	1.41044e+09	1.37455e+09	1.00529e+09	1.35067e+09	1.20427e+09	1.20282e+09	8.4524e+08	1.37058e+09	1.6602e+09	1.22218e+09	1.15872e+09	8.23012e+08	1.06481e+09
High	Q80TK0	AP2-interacting clathrin-endocytosis protein OS=Mus musculus OX=10090 GN=Kiaa1107 PE=1 SV=6				40	8	1.26	0.0103221	0.131993	0.996	0.977976	0.997495	2.231	1.03251e-13	3.86497e-12	1.873	6.21596e-09	1.93853e-07	1.88116e+07	1.98458e+07	1.99799e+07	1.59016e+07	8.13472e+06	1.44808e+07	1.79169e+07	1.53907e+07	6.75644e+06	1.44218e+07	1.15443e+07	1.88069e+07	8.9491e+06	7.908e+06	1.17778e+07	3.32477e+07	3.04721e+07	3.51882e+07	2.60527e+07	2.53724e+07	2.78578e+07	2.10684e+07	3.32112e+07	1.58271e+07	2.1049e+07	2.28939e+07	1.59932e+07	7857236	1.49456e+07	1.69714e+07
High	Q9D1L0	Coiled-coil-helix-coiled-coil-helix domain-containing protein 2 OS=Mus musculus OX=10090 GN=Chchd2 PE=2 SV=1	14004	Chchd2	ENSMUSG00000070493.3	33	3	1.267	0.0367563	0.305613	0.953	0.647656	0.943009	2.336	1.108e-13	4.11685e-12	2.43	7.59393e-14	3.12534e-12	7.32623e+06	7.46194e+06	6.75846e+06	8.02573e+06	3.81601e+06	5.5405e+06	6.39281e+06	1.87653e+06			1.8596e+06	6.3005e+06	4.15375e+06	5.81139e+06	7.6834e+06	2.28852e+07	2.19858e+07	2.55837e+07	2.11413e+07	1.89944e+07	2.47632e+07	8.13727e+06	1.40778e+07	6152522	7923222	7.79919e+06	8071959	3.74991e+06	5.78517e+06	6005777
High	Q8K0T0	Reticulon-1 OS=Mus musculus OX=10090 GN=Rtn1 PE=1 SV=1	104001	Rtn1	ENSMUSG00000021087.17	1611	23	1.044	0.350067	0.831773	1.027	0.498822	0.900216	1.469	1.15019e-13	4.24218e-12	1.231	4.18642e-05	0.000865022	1.88742e+09	1.88811e+09	2.14235e+09	1.97094e+09	1.89951e+09	1.67252e+09	1.88514e+09	2.08336e+09	2.09856e+09	2.08866e+09	1.68075e+09	1.9315e+09	1.88815e+09	1.96731e+09	1.80968e+09	1.98652e+09	2.17301e+09	2.14716e+09	2.16309e+09	1.70555e+09	1.99829e+09	2.00478e+09	1.64812e+09	1.59189e+09	2.01339e+09	2.46074e+09	1980565511	1.83354e+09	1.73636e+09	1.79043e+09
High	P32848	Parvalbumin alpha OS=Mus musculus OX=10090 GN=Pvalb PE=1 SV=3	19293	Pvalb	ENSMUSG00000005716.16	22	2	0.868	0.223153	0.717003	0.876	0.145835	0.583373	0.376	2.67342e-13	9.78822e-12	0.527	5.99143e-06	0.000142573	8.48899e+06	7.25131e+06	1.09706e+07	4.29713e+06	8.15023e+06	6.92968e+06	6.28385e+06			1.72582e+07	2.59256e+06	1.05278e+07	9.74915e+06	4.17838e+06	1.52707e+07	3.8307e+06	7.54652e+06	5.45707e+06	3.05052e+06	8.5438e+06	5.0431e+06	8.28493e+06	3.94419e+06	7.16289e+06	7.70487e+06	12613363	4331756	7.95187e+06	7.14736e+06	5.95147e+06
High	Q80Z38	SH3 and multiple ankyrin repeat domains protein 2 OS=Mus musculus OX=10090 GN=Shank2 PE=1 SV=2	210274	Shank2		95	11	0.972	0.809583	0.986709	1.053	0.42172	0.864146	2.126	3.41505e-13	1.23236e-11	1.742	6.87334e-07	1.86546e-05	1.17469e+07	1.12697e+07	1.35515e+07	1.4238e+07	1.09936e+07	1.56925e+07	1.84363e+07	1.13391e+07	1.02234e+07	1.37396e+07	1.3063e+07	1.75466e+07	1.55363e+07	1.89471e+07	1.71164e+07	4.60364e+07	3.45585e+07	3.86231e+07	4.47753e+07	3.5146e+07	3.5712e+07	2.32514e+07	3.16879e+07	9.90473e+06	1.20425e+07	1.54759e+07	1.42916e+07	1.06553e+07	1.59992e+07	1.7452e+07
High	Q3UHX2	28 kDa heat- and acid-stable phosphoprotein OS=Mus musculus OX=10090 GN=Pdap1 PE=1 SV=1	231887	Pdap1	ENSMUSG00000029623.14	164	6	1.019	0.730724	0.974465	1.029	0.537092	0.908218	1.759	5.53335e-13	1.98252e-11	1.19	0.0135321	0.120469	7.08619e+07	6.6276e+07	7.70145e+07	8.73472e+07	2.90716e+07	4.72234e+07	9.97156e+07	6.1265e+07	6.51271e+07	9.47609e+07	7.38907e+07	7.95487e+07	5.82659e+07	4.19091e+07	9.97525e+07	9.56097e+07	9.63975e+07	1.05156e+08	9.00541e+07	1.07562e+08	9.36754e+07	6.67731e+07	1.12333e+08	5.96678e+07	7.05544e+07	8.82579e+07	8.81371e+07	2.83364e+07	4.89867e+07	94175603
High	P23242	Gap junction alpha-1 protein OS=Mus musculus OX=10090 GN=Gja1 PE=1 SV=2	14609	Gja1	ENSMUSG00000050953.10	347	11	1.222	2.54804e-05	0.000799767	0.946	0.156835	0.604941	1.581	1.17106e-12	4.166e-11	1.055	0.324304	0.810617	1.9729e+08	2.60657e+08	2.09963e+08	2.26876e+08	2.08484e+08	2.28807e+08	2.24427e+08	1.59172e+08	1.45976e+08	1.48788e+08	1.41737e+08	2.40499e+08	1.85333e+08	1.91407e+08	2.07259e+08	2.97335e+08	2.45328e+08	3.02074e+08	2.77319e+08	2.14624e+08	2.60191e+08	2.10001e+08	2.39467e+08	1.65544e+08	2.76454e+08	2.41313e+08	227711005	2.03376e+08	2.38414e+08	212279282
High	Q61495	Desmoglein-1-alpha OS=Mus musculus OX=10090 GN=Dsg1a PE=2 SV=2	13510	Dsg1a	ENSMUSG00000069441.3	4	3	0.487	3.78362e-10	1.72739e-08	0.527	2.16334e-11	1.09434e-09	0.316	1.30296e-12	4.53864e-11	0.253	2.22045e-16	9.95434e-15				4.88784e+06			1.96928e+06							9.7748e+06			1.90763e+06	1.33753e+06	870380	1.52893e+06							4.91843e+06			1892500
Medium	Q8BZX4	Splicing regulatory glutamine/lysine-rich protein 1 OS=Mus musculus OX=10090 GN=Srek1 PE=2 SV=1	218543	Srek1	ENSMUSG00000032621.8	11	1	0.845	0.153438	0.629068	0.317	1e-17	6.86027e-16	0.392	3.07132e-12	1.06247e-10	0.235	1e-17	4.64907e-16	2.87639e+06	2.9861e+06	1.61587e+06	1.68994e+07	2.49438e+07	3.12446e+06	2.18389e+06	9.34179e+06	3.12645e+06	2.69155e+06	1.70521e+07	2.84348e+06	1.21783e+07	2.95029e+07	2.35548e+06	8.78804e+06	1.92724e+06	2.872e+06	3.25617e+06	868035	1.85524e+06	2.62953e+06	4.34706e+06	2.41807e+06	3.22709e+06	1845471	16993140	23895129	3.33982e+06	2.0802e+06
High	Q99N92	39S ribosomal protein L27, mitochondrial OS=Mus musculus OX=10090 GN=Mrpl27 PE=1 SV=1	94064; 622268	Mrpl27; Gm6304	ENSMUSG00000024414.13	5	1	0.42	2.4952e-10	1.17111e-08	0.552	5.58764e-10	2.61522e-08	0.326	7.67364e-12	2.60074e-10	0.315	9.58458e-11	3.20828e-09	6.80649e+06	3.24479e+06	2.53507e+06	2.67536e+06		3.66787e+06	3.74094e+06	6.65649e+06	4.03421e+06	4.50645e+06	8.20806e+06	2.57161e+06	7.26624e+06		1.13437e+07	2.60261e+06	2.52292e+06	3.8038e+06	722557	1.90651e+06	1.75939e+06	4.17092e+06	2.42997e+06	5.74391e+06	3.45319e+06	2894608	2.71179e+06		3.78528e+06	3552309
High	Q8BJH1	Zinc finger C2HC domain-containing protein 1A OS=Mus musculus OX=10090 GN=Zc2hc1a PE=1 SV=1	67306	Fam164a; Zc2hc1a	ENSMUSG00000043542.12	94	7	1.093	0.192005	0.681468	0.976	0.63365	0.940799	1.755	1.12119e-11	3.77443e-10	1.44	3.05036e-05	0.000657332	4.30565e+07	5.30857e+07	4.94203e+07	5.03701e+07	4.12682e+07	3.87589e+07	4.35894e+07	4.07899e+07	3.75143e+07	4.43924e+07	2.81419e+07	4.66155e+07	3.45008e+07	4.5912e+07	4.40794e+07	7.84167e+07	8.71846e+07	8.106e+07	9.15396e+07	6.76534e+07	8.71526e+07	4.82258e+07	6.96055e+07	3.62126e+07	5.63302e+07	5.69877e+07	5.06519e+07	3.98689e+07	4.04181e+07	4.15345e+07
High	Q0PMG2	MAM domain-containing glycosylphosphatidylinositol anchor protein 1 OS=Mus musculus OX=10090 GN=Mdga1 PE=2 SV=3				10	4	0.683	0.017254	0.188416	0.991	0.986365	0.999961	2.969	1.72722e-11	5.77582e-10	3.073	2.69162e-12	9.86471e-11	1.25817e+06	1.87833e+06	1.01628e+06	3.22066e+06	1.75672e+06	3.07337e+06	1.39529e+06	1.65546e+06	2.54963e+06	4.33411e+06	3.38055e+06	2.57256e+06	1.22666e+06	3.12096e+06	2.55022e+06	7.60503e+06	8.47516e+06			9.93776e+06		3.21066e+06	9.59189e+06	1.0626e+06	2.01238e+06	1.15572e+06	3.26507e+06	1685283	3.14069e+06	1.32658e+06
High	Q9DC07	LIM zinc-binding domain-containing Nebulette OS=Mus musculus OX=10090 GN=Nebl PE=1 SV=1	74103	Nebl	ENSMUSG00000053702.16	350	15	0.972	0.437622	0.880858	0.816	1.59492e-07	5.87307e-06	1.54	2.35978e-11	7.83884e-10	1.216	0.00251504	0.0318086	2.23167e+08	2.95543e+08	2.43649e+08	2.91272e+08	1.91039e+08	2.32317e+08	2.80385e+08	1.87197e+08	1.88835e+08	2.53353e+08	1.67853e+08	2.79802e+08	2.17621e+08	3.07494e+08	2.85182e+08	3.40168e+08	3.38156e+08	3.93132e+08	3.73217e+08	2.7342e+08	3.33548e+08	2.84563e+08	2.46965e+08	1.87781e+08	3.13502e+08	2.7997e+08	2.92747e+08	1.84343e+08	2.40671e+08	267208742
High	Q61335	B-cell receptor-associated protein 31 OS=Mus musculus OX=10090 GN=Bcap31 PE=1 SV=4	27061	Bcap31	ENSMUSG00000002015.5	126	6	1.296	8.04765e-07	3.10887e-05	1.17	0.000132045	0.00304448	1.532	3.45712e-11	1.13339e-09	1.184	0.00677089	0.0696651	1.3691e+08	1.59571e+08	1.58232e+08	1.35008e+08	1.34655e+08	9.53776e+07	1.39717e+08	1.28594e+08	1.45492e+08	1.15235e+08	7.96909e+07	1.38006e+08	1.17355e+08	1.37913e+08	1.06469e+08	1.18123e+08	1.32715e+08	1.45733e+08	1.48305e+08	6.429e+07	1.32627e+08	1.4693e+08	7.69078e+07	1.15272e+08	1.70357e+08	1.81769e+08	1.35767e+08	1.29561e+08	1.00503e+08	1.33185e+08
High	P07146	Anionic trypsin-2 OS=Mus musculus OX=10090 GN=Prss2 PE=1 SV=1	22072	Prss2	ENSMUSG00000057163.3	29	1	0.826	0.000738482	0.0160548	0.968	0.52938	0.908088	1.641	3.73097e-11	1.21523e-09	1.059	0.483251	0.904868	4.85466e+07	6.45246e+07	6.48595e+07	9.28141e+07	2.54181e+07	6.93696e+07	3.39422e+07	3.08985e+07	7.1537e+07	9.1721e+07	7.29719e+07	3.10768e+07	9.42883e+07	7.16471e+07	4.91165e+07	3.22285e+07	1.18175e+08	1.19116e+08	1.25947e+08	1.37401e+08	9.47586e+07	4.29722e+07	2.74742e+07	4.10181e+07	68868462	7.43732e+07	9.35162e+07	2.462e+07	7.0622e+07	3.23153e+07
High	Q62418	Drebrin-like protein OS=Mus musculus OX=10090 GN=Dbnl PE=1 SV=2	13169	Dbnl	ENSMUSG00000020476.14	273	14	1.021	0.722454	0.974465	0.841	1.32899e-05	0.000376022	1.522	8.01539e-11	2.59388e-09	1.274	8.10462e-05	0.00158958	1.75196e+08	2.42582e+08	2.12813e+08	1.74921e+08	1.44509e+08	1.66905e+08	2.22045e+08	1.31787e+08	1.1205e+08	1.63269e+08	1.32033e+08	2.02536e+08	2.01448e+08	1.8171e+08	2.05055e+08	2.73984e+08	3.09537e+08	3.37848e+08	2.76729e+08	2.81773e+08	2.545e+08	2.08022e+08	2.28322e+08	1.47494e+08	257230808	2.44806e+08	175607282	1.39755e+08	1.72765e+08	2.11458e+08
High	Q07076	Annexin A7 OS=Mus musculus OX=10090 GN=Anxa7 PE=1 SV=2	11750	Anxa7	ENSMUSG00000021814.16	311	12	0.982	0.590633	0.959797	1.05	0.25037	0.744874	0.659	1.84327e-10	5.92683e-09	0.427	1e-17	4.64907e-16	2.63045e+08	2.65846e+08	2.70665e+08	2.57353e+08	3.21571e+08	2.91565e+08	2.77924e+08	3.328e+08	3.28883e+08	2.88472e+08	2.72679e+08	2.90731e+08	2.99594e+08	3.13087e+08	2.6326e+08	1.54038e+08	2.29589e+08	1.27107e+08	2.20111e+08	1.64213e+08	6.61667e+07	2.89398e+08	8.08682e+07	2.21387e+08	2.83615e+08	3.10323e+08	2.58803e+08	3.09555e+08	3.02072e+08	2.64293e+08
High	Q8N9S3	Activator of 90 kDa heat shock protein ATPase homolog 2 OS=Mus musculus OX=10090 GN=Ahsa2 PE=1 SV=2	268390	Ahsa2	ENSMUSG00000020288.13	6	2	1.071	0.541758	0.940119	0.977	0.797325	0.970225	2.179	2.76415e-10	8.8312e-09	1.825	4.84399e-06	0.000116372	6.10087e+06	8.30155e+06	6.38776e+06	6.48906e+06	5.27177e+06	5.55555e+06	6.48316e+06	6.22248e+06	5.35214e+06	6.00394e+06	5.96178e+06	6.71526e+06	5.63804e+06	5.47883e+06	6.59902e+06	1.4435e+07	1.23305e+07	1.29434e+07	1.29124e+07	1.15009e+07	1.215e+07	6.57565e+06	1.17548e+07	5133954	8849474	7297478	6.52823e+06	5129647	5714271	6.0906e+06
High	O08749	Dihydrolipoyl dehydrogenase, mitochondrial OS=Mus musculus OX=10090 GN=Dld PE=1 SV=2	13382	Dld	ENSMUSG00000020664.10	2005	21	0.972	0.514665	0.926065	0.975	0.3819	0.839577	0.714	6.49108e-10	2.06071e-08	0.791	1.84591e-05	0.000413764	2.50557e+09	2.58374e+09	2.72532e+09	2.58468e+09	2.52354e+09	2.63479e+09	2.6469e+09	2.49565e+09	2.43456e+09	2.94922e+09	2.49053e+09	2.71203e+09	2.64339e+09	2.68481e+09	2.78442e+09	1.96242e+09	1.79702e+09	2.074e+09	1.77842e+09	1.86359e+09	1.90602e+09	2.75679e+09	1.75629e+09	2.10708e+09	2.74295e+09	3.13496e+09	2.59594e+09	2.45525e+09	2.73091e+09	2.50887e+09
High	Q99P72	Reticulon-4 OS=Mus musculus OX=10090 GN=Rtn4 PE=1 SV=2	68585	Rtn4	ENSMUSG00000020458.16	1369	40	1.039	0.412014	0.86975	1.006	0.965031	0.994868	1.371	9.3317e-10	2.94389e-08	1.273	2.22992e-06	5.57036e-05	1.47314e+09	1.494e+09	1.53216e+09	1.60568e+09	1.32903e+09	1.27421e+09	1.55902e+09	1.38071e+09	1.5919e+09	1.51854e+09	1.32066e+09	1.44271e+09	1.41864e+09	1.23868e+09	1.54483e+09	1.72085e+09	1.96637e+09	1.93855e+09	1.84185e+09	1.78463e+09	2.09328e+09	1.54765e+09	1.7309e+09	1.23843e+09	1.58426e+09	1.76158e+09	1.61393e+09	1.28958e+09	1.31692e+09	1477798338
High	P60840	Alpha-endosulfine OS=Mus musculus OX=10090 GN=Ensa PE=1 SV=1	56205	Ensa	ENSMUSG00000038619.12	174	5	1.086	0.138834	0.604704	0.871	0.00057137	0.0107832	1.482	1.37699e-09	4.31688e-08	1.208	0.00218016	0.028359	1.2442e+08	1.49386e+08	1.18435e+08	1.12576e+08	1.02684e+08	9.77553e+07	1.38479e+08	1.02259e+08	7.53515e+07	1.05482e+08	6.99342e+07	1.35457e+08	1.20824e+08	1.07497e+08	1.30691e+08	1.4775e+08	1.7678e+08	2.13813e+08	1.54432e+08	1.86272e+08	1.72894e+08	1.26275e+08	1.30762e+08	1.04659e+08	158655182	136104877	112867860	9.9885e+07	1.01639e+08	1.30949e+08
High	Q9WUB4	Dynactin subunit 6 OS=Mus musculus OX=10090 GN=Dctn6 PE=1 SV=1	22428	Dctn6	ENSMUSG00000031516.11	56	4	1.197	0.0173595	0.189109	0.952	0.510069	0.901986	1.627	1.50637e-09	4.69313e-08	1.243	0.0199225	0.160563	2.14515e+07	2.93683e+07	2.1934e+07	6.31592e+07	3.89862e+07	2.1527e+07	2.04886e+07	5.77627e+07	8.11104e+06	4.82407e+07	3.68917e+07	3.27032e+07	3.3828e+07	8.1206e+07	3.10387e+07	7.36415e+07	6.0971e+07	8.88204e+07	5.63504e+07	5.61803e+07	5.80754e+07	7.60955e+06	6.48346e+07	1.7994e+07	3.08406e+07	2.53543e+07	6.35406e+07	3.787e+07	2.22471e+07	1.96273e+07
High	Q6A065	Centrosomal protein of 170 kDa OS=Mus musculus OX=10090 GN=Cep170 PE=1 SV=2	545389	Cep170	ENSMUSG00000057335.11	99	12	1.19	0.0140698	0.166648	1.05	0.34439	0.815849	1.656	1.52632e-09	4.72594e-08	1.377	0.000977298	0.0141092	4.59616e+07	3.83732e+07	4.88647e+07	3.02865e+07	3.08309e+07	3.93151e+07	4.6864e+07	2.67071e+07	3.89651e+07	1.87525e+07	3.35662e+07	3.55788e+07	3.47279e+07	2.35296e+07	4.02743e+07	5.49428e+07	7.69827e+07	5.19978e+07	5.12092e+07	4.56384e+07	4.98725e+07	4.41592e+07	5.75394e+07	38507988	4.04807e+07	5.62368e+07	3.03932e+07	3.01127e+07	4.07987e+07	4.45026e+07
High	Q9DB16	Calcium-binding protein 39-like OS=Mus musculus OX=10090 GN=Cab39l PE=1 SV=3	69008	Cab39l	ENSMUSG00000021981.9	104	7	0.952	0.621187	0.965872	1.238	0.000837003	0.0144542	0.523	2.5998e-09	7.95159e-08	0.905	0.382695	0.855735	3.34742e+07	2.78165e+07	7.93724e+06	1.64034e+07	7.19622e+06	1.99514e+07	2.45203e+07	4.64307e+07	3.60472e+07	8.53402e+06	1.53574e+07	3.04355e+07	1.54769e+07	1.92899e+07	2.75627e+07	8.31302e+06	7.87064e+06	5.2254e+06	3.52795e+06	2.47816e+07	2.58552e+07	2.04945e+07	4.22348e+06	2.81342e+07	2.97427e+07	9.13449e+06	1.65102e+07	6.93379e+06	2.03404e+07	2.30389e+07
High	A2AJI0	MAP7 domain-containing protein 1 OS=Mus musculus OX=10090 GN=Map7d1 PE=1 SV=1	245877	Map7d1; Mtap7d1	ENSMUSG00000028849.17	82	9	1.181	0.036703	0.305613	0.955	0.591676	0.931097	1.87	4.77198e-09	1.45068e-07	1.458	0.000702233	0.0107171	1.78761e+07	1.85586e+07	2.1209e+07	1.80861e+07	1.96592e+07	1.45231e+07	1.83081e+07	1.28671e+07	1.54555e+07	1.10017e+07	1.13933e+07	1.9312e+07	1.7858e+07	1.64352e+07	1.85114e+07	3.12983e+07	2.51224e+07	3.21137e+07	3.27341e+07	2.36809e+07	3.07053e+07	1.84268e+07	2.28044e+07	1.50348e+07	1.96544e+07	2.44367e+07	1.81871e+07	1.90457e+07	15223243	1.74338e+07
High	Q9QXS6	Drebrin OS=Mus musculus OX=10090 GN=Dbn1 PE=1 SV=4	56320	Dbn1	ENSMUSG00000034675.17	1287	30	1.042	0.378684	0.853569	0.93	0.0220568	0.183977	1.344	9.13736e-09	2.76102e-07	1.179	0.00106685	0.0152611	1.93993e+09	2.25931e+09	2.22797e+09	2.13039e+09	1.92015e+09	1.82746e+09	2.29199e+09	1.84929e+09	1.88952e+09	1.7258e+09	1.58201e+09	2.19684e+09	1.98466e+09	2.12571e+09	1.97922e+09	2.42995e+09	2.30979e+09	2.58446e+09	2.6215e+09	1.7371e+09	2.45285e+09	2.20892e+09	1.98032e+09	1630187055	2.39355e+09	2.56468e+09	2.14048e+09	1.86789e+09	1.90019e+09	2173939010
High	Q6PFD5	Disks large-associated protein 3 OS=Mus musculus OX=10090 GN=Dlgap3 PE=1 SV=1	242667	Dlgap3	ENSMUSG00000042388.14	59	3	1.224	0.0279502	0.258026	1.124	0.177218	0.64359	1.904	1.04989e-08	3.15346e-07	1.349	0.00861548	0.083834	1.10834e+07	1.36421e+07	1.28307e+07	1.55493e+07	1.15762e+07	1.37381e+07	1.77217e+07	9.60939e+06	8.11493e+06	8.49861e+06	6.77503e+06	9.57185e+06	9.8669e+06	1.31065e+07	1.02415e+07	2.07035e+07	1.39734e+07	2.02638e+07	1.98029e+07	1.51299e+07	1.67489e+07	1.24174e+07	1.33161e+07	9.28614e+06	1.45833e+07	1.46906e+07	1.56561e+07	1.11331e+07	1.43165e+07	1.69076e+07
Medium	E9Q8T7	Dynein heavy chain 1, axonemal OS=Mus musculus OX=10090 GN=Dnah1 PE=1 SV=1	110084	Dnah1; Dnahc1	ENSMUSG00000019027.7	3	1	1.051	0.644503	0.967991	0.574	9.37495e-08	3.5568e-06	0.352	1.27296e-08	3.8007e-07	0.774	0.120837	0.535973	6.36944e+06		9.32918e+06	1.24946e+06		4.79067e+06		3.43489e+06	3.05236e+06		8.87299e+06			3.24781e+06	5.98445e+06			2.10582e+06		1.24478e+07		2.24857e+06	4.63348e+06	5.38417e+06		10704840	1.25626e+06		4875545
High	Q8CBW3	Abl interactor 1 OS=Mus musculus OX=10090 GN=Abi1 PE=1 SV=3	11308	Abi1	ENSMUSG00000058835.14	376	12	1.093	0.052692	0.386306	1.058	0.119602	0.531139	1.342	1.57397e-08	4.67161e-07	1.25	1.38948e-05	0.000321502	6.49257e+08	6.51455e+08	6.49708e+08	6.75666e+08	6.01359e+08	6.49268e+08	6.65752e+08	5.97922e+08	6.37102e+08	6.35695e+08	6.37311e+08	6.68951e+08	5.98932e+08	5.92817e+08	6.37129e+08	7.15306e+08	7.58104e+08	7.67832e+08	7.36534e+08	6.94751e+08	7.48116e+08	7.11263e+08	6.98296e+08	5.4584e+08	6.9643e+08	740156724	6.74741e+08	5.88825e+08	6.67608e+08	6.23241e+08
High	Q9D882	Protein FAM241B OS=Mus musculus OX=10090 GN=Fam241b PE=1 SV=1	69894	2010107G23Rik; Fam241b	ENSMUSG00000020083.13	42	4	1.062	0.448847	0.888903	1.063	0.306634	0.786469	1.805	1.76068e-08	5.19505e-07	1.21	0.0882591	0.447749	2.21666e+07	2.45743e+07	2.27919e+07	2.20265e+07	2.18822e+07	2.26238e+07	2.39492e+07	2.12029e+07	2.13931e+07	1.96346e+07	2.26881e+07	3.0584e+07	1.99794e+07	2.06713e+07	2.23993e+07	2.92076e+07	3.33857e+07	3.67084e+07	3.43897e+07	3.14465e+07	3.60292e+07	2.65182e+07	3.23118e+07	1.86399e+07	26273908	2.60162e+07	2.19687e+07	2.14584e+07	2.34746e+07	22384172
High	F6SEU4	Ras/Rap GTPase-activating protein SynGAP OS=Mus musculus OX=10090 GN=Syngap1 PE=1 SV=2	240057	Syngap1	ENSMUSG00000067629.11	671	29	0.995	0.846593	0.98906	1.108	0.00774897	0.0847311	1.413	4.42466e-08	1.2979e-06	1.336	2.36908e-06	5.88869e-05	2.85868e+08	3.31086e+08	3.4866e+08	4.41249e+08	3.08637e+08	4.87341e+08	4.31752e+08	3.46418e+08	2.88699e+08	2.63491e+08	2.76462e+08	3.35071e+08	3.28955e+08	3.50874e+08	3.28998e+08	5.79218e+08	3.91869e+08	4.60234e+08	4.56443e+08	4.12283e+08	5.23365e+08	3.31572e+08	4.31751e+08	2.40588e+08	352147793	3.99896e+08	4.43035e+08	3.00997e+08	5.03334e+08	4.07804e+08
High	Q61147	Ceruloplasmin OS=Mus musculus OX=10090 GN=Cp PE=1 SV=2	12870	Cp	ENSMUSG00000003617.16	5	1	0.937	0.652635	0.968186	1.169	0.0844532	0.442393	2.186	6.38227e-08	1.86125e-06	2.168	2.83804e-06	6.98519e-05	8.11543e+06	4.6464e+06	2.2785e+06	2.97108e+06		1.35702e+07	2.07319e+06	1.211e+07	1.46446e+07	1.07094e+06	2.53676e+06	3.04125e+06	4.38282e+06	4.49565e+06	1.25224e+07			9.70421e+06	7.15525e+06		7.51454e+06	6.5923e+06	1.22321e+07	6.80454e+06	4.95266e+06	2.64958e+06	2988027		13835794	1.98835e+06
High	P11031	Activated RNA polymerase II transcriptional coactivator p15 OS=Mus musculus OX=10090 GN=Sub1 PE=1 SV=3	20024	Sub1	ENSMUSG00000022205.15	37	2	1.359	9.39291e-06	0.000327578	1.196	0.000298012	0.00619272	1.55	6.79977e-08	1.97154e-06	1.368	0.000313222	0.00529524	7.25073e+07	1.63921e+07	1.50707e+07	2.35346e+07	6.08309e+07	1.37798e+07	2.44053e+07	5.74507e+07	4.21399e+07	6.77663e+07	5.77617e+07	1.56261e+07	5.14527e+07	5.94069e+07	9.69648e+07	8.91835e+07	7.81378e+07	8.7612e+07	7.17242e+07	7.13234e+07	7.85425e+07	1.69986e+07	7.57758e+07	61004720	17521530	17084898	2.35194e+07	5.93011e+07	14055914	22819750
High	Q3UPH1	Protein PRRC1 OS=Mus musculus OX=10090 GN=Prrc1 PE=1 SV=1	73137	Prrc1	ENSMUSG00000024594.8	4	2	1.215	0.17157	0.65506	1.065	0.545001	0.908264	2.161	7.16426e-08	2.06528e-06	0.01	1e-17	4.64907e-16	8.27008e+06	4.20707e+06	5.34702e+06	4.66155e+06	4.59475e+06	4.11071e+06	5.04389e+06		4.46541e+06	4.9239e+06		3.41063e+06	5.8075e+06	4.40256e+06		8.55958e+06			1.05728e+07					6.95484e+06	4496859	6.04183e+06	4654508	4480139	4.18186e+06	4721135
High	P56212	cAMP-regulated phosphoprotein 19 OS=Mus musculus OX=10090 GN=Arpp19 PE=1 SV=2	59046	Arpp19	ENSMUSG00000007656.13	85	3	1.016	0.772391	0.978601	1.104	0.105947	0.502504	1.692	1.08199e-07	3.08366e-06	1.348	0.00915539	0.0885727	1.26267e+07	2.38986e+07	1.71547e+07	1.02477e+07	2.96682e+07	1.61313e+07	2.31507e+07	2.4481e+07	3.04583e+07	2.21084e+07	1.99657e+07	2.09934e+07	3.20816e+07	2.39435e+07	2.27768e+07	3.06798e+07	3.5637e+07	3.86483e+07	3.87397e+07	3.22878e+07	2.56883e+07	2.15416e+07	1.75834e+07	1.06226e+07	2.55528e+07	1.95945e+07	1.02532e+07	2.89433e+07	1.66169e+07	21757286
High	B9EJA2	Cortactin-binding protein 2 OS=Mus musculus OX=10090 GN=Cttnbp2 PE=1 SV=2	30785	Cttnbp2	ENSMUSG00000000416.16	152	16	0.992	0.859086	0.98906	0.949	0.216412	0.702392	1.452	1.09588e-07	3.10562e-06	1.143	0.03976	0.267607	9.24511e+07	9.54321e+07	7.70306e+07	1.02463e+08	8.79253e+07	8.72829e+07	9.81504e+07	7.34763e+07	7.11966e+07	8.33555e+07	7.01975e+07	1.03989e+08	8.81512e+07	9.46609e+07	1.05507e+08	1.16682e+08	1.53855e+08	1.36434e+08	1.35805e+08	9.98855e+07	1.25587e+08	1.05197e+08	1.04696e+08	7.77058e+07	1.012e+08	8.85082e+07	1.02981e+08	8.57393e+07	9.03613e+07	9.26122e+07
High	Q7TSC1	Protein PRRC2A OS=Mus musculus OX=10090 GN=Prrc2a PE=1 SV=1	53761	Prrc2a	ENSMUSG00000024393.14	28	2	1.258	0.00433611	0.0697946	1.125	0.0328797	0.243047	1.716	1.10731e-07	3.12037e-06	1.213	0.0791778	0.416721	2.88447e+07	2.98866e+07	2.80032e+07	2.7445e+07	3.73021e+07	2.66687e+07	2.83785e+07	3.21446e+07	3.14476e+07	3.24834e+07	1.96218e+07	2.28519e+07	2.59297e+07	3.30196e+07	2.57562e+07	3.05552e+07	3.67922e+07	3.46202e+07	3.31983e+07	3.05227e+07	1.88231e+07	3.00313e+07	1.78159e+07	2.43048e+07	3.20431e+07	3.20946e+07	2.76011e+07	35719809	2.8197e+07	2.70927e+07
High	P63040	Complexin-1 OS=Mus musculus OX=10090 GN=Cplx1 PE=1 SV=1	12889	Cplx1	ENSMUSG00000033615.9	639	3	1.062	0.217953	0.709201	1.026	0.546815	0.908264	1.4	1.568e-07	4.39392e-06	1.169	0.00971021	0.0923389	2.72609e+08	2.21744e+08	2.85032e+08	2.08142e+08	1.48199e+08	1.7271e+08	2.79023e+08	1.85771e+08	2.06597e+08	2.40697e+08	2.03585e+08	2.33531e+08	2.41871e+08	1.77635e+08	1.89517e+08	2.38015e+08	3.98113e+08	3.57823e+08	2.18891e+08	3.00117e+08	2.37507e+08	2.23653e+08	2.23434e+08	2.29594e+08	235637051	328496445	2.09307e+08	1.43919e+08	179414079	2.64961e+08
High	Q9D4F2	Phospholipid phosphatase 6 OS=Mus musculus OX=10090 GN=Plpp6 PE=1 SV=1	74411	Ppapdc2; Plpp6	ENSMUSG00000040105.3	6	1	1.097	0.273985	0.769978	1.039	0.603637	0.931887	0.527	1.8112e-07	5.0472e-06	0.625	0.0003415	0.00571557	1.40482e+07	1.40662e+07	7.42072e+06	1.1433e+07	9.46063e+06	7.96083e+06	1.19479e+07	1.57119e+07	1.17183e+07	1.19803e+07	9.58197e+06	8.626e+06	1.27886e+07	1.17686e+07	1.15025e+07	6.73982e+06	7.18887e+06	4.54549e+06	3.54454e+06	5.64406e+06	5.98044e+06	1.01707e+07	7.19064e+06	11823564	14969988	8503089	11411853	9330945	8.20871e+06	11160420
High	Q3THW5	Histone H2A.V OS=Mus musculus OX=10090 GN=H2az2 PE=1 SV=3	77605	H2afv	ENSMUSG00000041126.16	1714	3	1.069	0.145259	0.615446	1.042	0.265412	0.75834	0.751	1.83957e-07	5.06994e-06	0.613	1e-17	4.64907e-16	4.06313e+09	2.47189e+09	4.07011e+09	3.88184e+09	4.19676e+09	3.88999e+09	3.98161e+09	3.58886e+09	4.4347e+09	3.38561e+09	3.74502e+09	3.58748e+09	3.77042e+09	3.90123e+09	3.53504e+09	2.43095e+09	2.84379e+09	2.06807e+09	3.2258e+09	2.21442e+09	1.74559e+09	3.52717e+09	2.07697e+09	3.41906e+09	2.63599e+09	4.64904e+09	3.8784e+09	4.12358e+09	3.99847e+09	3.71968e+09
High	P10637	Microtubule-associated protein tau OS=Mus musculus OX=10090 GN=Mapt PE=1 SV=3	17762	Mapt		1448	18	1.064	0.173412	0.659005	0.953	0.119564	0.531139	1.306	1.91095e-07	5.20941e-06	1.144	0.00679862	0.0696651	2.11261e+09	2.44116e+09	2.05131e+09	2.30292e+09	2.10737e+09	1.97934e+09	2.20637e+09	1.97853e+09	1.95439e+09	2.10837e+09	1.77979e+09	2.33341e+09	2.01715e+09	2.24024e+09	2.38559e+09	2.58868e+09	2.79026e+09	2.88565e+09	2.7813e+09	2.25725e+09	2.61854e+09	2.43732e+09	2.36718e+09	1.77565e+09	2.58889e+09	2.35511e+09	2.31365e+09	2.0411e+09	2.04914e+09	2.09375e+09
High	P19639	Glutathione S-transferase Mu 3 OS=Mus musculus OX=10090 GN=Gstm3 PE=1 SV=2	14864	Gstm3	ENSMUSG00000004038.9	918	1	1.221	0.00336624	0.0567291	1.168	0.0017805	0.0266968	1.521	2.09848e-07	5.68971e-06	1.13	0.175655	0.636796	5.06593e+07	4.41797e+07	6.00427e+07	5.22256e+07	5.87136e+07	4.52566e+07	5.03788e+07	5.77902e+07	5.92729e+07	4.50221e+07	4.15015e+07	3.90711e+07	4.9463e+07	6.40051e+07	3.03143e+07	5.7356e+07	6.12557e+07	6.6408e+07	8.54038e+07	4.03848e+07	6.57849e+07	4.55132e+07	5.17115e+07	42398372	46698380	69367328	52496040	57767692	47430364	47516648
High	Q91XV3	Brain acid soluble protein 1 OS=Mus musculus OX=10090 GN=Basp1 PE=1 SV=3	70350	Basp1	ENSMUSG00000045763.7	1152	22	1.091	0.0563242	0.397834	1.195	2.12334e-07	7.65015e-06	1.303	2.35362e-07	6.34718e-06	1.099	0.0510568	0.323682	5.56051e+09	5.80754e+09	6.3214e+09	6.28634e+09	6.20397e+09	3.94624e+09	6.03669e+09	6.17363e+09	7.15406e+09	7.8389e+09	4.63089e+09	5.66831e+09	5.41357e+09	6.34414e+09	5.66189e+09	8.11328e+09	8.93098e+09	8.98067e+09	9.02087e+09	6.34358e+09	7.13027e+09	6.41669e+09	6.79376e+09	4.67127e+09	6.18483e+09	7.2621e+09	6.32227e+09	5.98279e+09	4.15428e+09	5.75681e+09
High	P0C7L0	WAS/WASL-interacting protein family member 3 OS=Mus musculus OX=10090 GN=Wipf3 PE=1 SV=1	330319	Wipf3		164	10	0.943	0.243455	0.737857	0.859	0.000249511	0.00533997	1.391	2.81368e-07	7.54729e-06	1.193	0.00406551	0.0466049	1.02777e+08	1.16495e+08	7.60583e+07	1.01628e+08	9.67861e+07	8.52234e+07	1.10774e+08	8.09357e+07	9.05604e+07	6.99772e+07	7.89457e+07	1.25383e+08	8.81028e+07	1.17637e+08	9.50391e+07	1.53549e+08	2.69911e+08	2.89193e+08	2.93947e+08	2.39504e+08	2.47524e+08	1.15227e+08	1.31413e+08	8.67818e+07	1.24308e+08	8.75101e+07	102179263	9.28851e+07	8.92044e+07	1.05826e+08
High	A2AG50	MAP7 domain-containing protein 2 OS=Mus musculus OX=10090 GN=Map7d2 PE=1 SV=1	78283	Map7d2; Mtap7d2	ENSMUSG00000041020.14	60	8	1.13	0.142837	0.613101	0.945	0.486861	0.897402	1.746	3.15268e-07	8.41161e-06	1.652	1.35345e-05	0.000314616	1.7216e+07	1.71177e+07	2.24757e+07	1.94872e+07	1.77273e+07	1.71393e+07	1.98087e+07	1.70517e+07	1.42521e+07	1.17039e+07	1.06374e+07	2.2471e+07	1.31346e+07	1.79258e+07	1.58325e+07	3.10399e+07	3.24275e+07	3.3491e+07	3.46322e+07	2.78913e+07	3.50806e+07	2.24063e+07	3.12127e+07	1.44028e+07	1.8065e+07	2.59225e+07	1.96086e+07	1.73083e+07	1.78962e+07	1.87884e+07
High	Q8BTI8	Serine/arginine repetitive matrix protein 2 OS=Mus musculus OX=10090 GN=Srrm2 PE=1 SV=3	75956	Srrm2	ENSMUSG00000039218.16	7	5	1.073	0.395625	0.861469	0.863	0.0800595	0.430191	1.772	4.59553e-07	1.20058e-05	1.482	0.000286181	0.0048709	1.15872e+07	5.73207e+06	3.42759e+06	1.15642e+07	1.34625e+07	8.5182e+06	1.23633e+07	9.26689e+06	8.96347e+06	6.97593e+06	3.06858e+06	5.79331e+06	1.18988e+07	1.22239e+07	1.23152e+07	1.1458e+07	1.40169e+07	1.35463e+07	2.05231e+07	1.32819e+07	1.90461e+07	1.31687e+07	1.52594e+07	9752157	6.10052e+06	3.9387e+06	1.16351e+07	1.29881e+07	8.843e+06	1.17624e+07
Medium	Q9CXY9	GPI-anchor transamidase OS=Mus musculus OX=10090 GN=Pigk PE=1 SV=2	329777	Pigk	ENSMUSG00000039047.17	7	1	0.01	1e-17	5.97857e-16	0.33	1.16505e-11	6.14163e-10	0.349	4.76938e-07	1.23955e-05	0.01	1e-17	4.64907e-16							642947		897774		2.30417e+06							803346												614566
High	Q9DCL8	Protein phosphatase inhibitor 2 OS=Mus musculus OX=10090 GN=Ppp1r2 PE=1 SV=3	66849	Ppp1r2	ENSMUSG00000047714.14	113	5	1.157	0.00169779	0.0326679	1.089	0.0223477	0.185601	1.383	4.91924e-07	1.2719e-05	1.239	0.000815116	0.0121086	4.09946e+08	4.82129e+08	3.80686e+08	3.85445e+08	4.35408e+08	2.2414e+08	4.95569e+08	4.29327e+08	4.10406e+08	4.09847e+08	1.77166e+08	3.98933e+08	4.06299e+08	4.24399e+08	3.61212e+08	2.8522e+08	3.36345e+08	3.7626e+08	3.64764e+08	1.9575e+08	3.00307e+08	3.8562e+08	1.85457e+08	3.45775e+08	5.17695e+08	4.36488e+08	387573125	4.1721e+08	2.37123e+08	4.7265e+08
High	Q9QXA5	U6 snRNA-associated Sm-like protein LSm4 OS=Mus musculus OX=10090 GN=Lsm4 PE=1 SV=1	50783	Lsm4		37	2	1.179	0.144253	0.614338	1.03	0.759842	0.966791	1.881	6.05403e-07	1.55728e-05	1.807	3.23411e-05	0.000688071	3.69601e+06	7.75793e+06	7.9574e+06	7.3883e+06	7.0265e+06	7.66944e+06	7.3779e+06	5.60551e+06	4.78303e+06	4.78593e+06	6.50965e+06	6.28464e+06	3.43617e+06	2.91793e+06	5.49948e+06	1.24603e+07	9.13965e+06	1.13094e+07	1.21083e+07	6.69236e+06	1.30673e+07	8.50573e+06	1.01317e+07	3.11625e+06	8.27545e+06	9.13236e+06	7441968	6.82167e+06	7913506	6.96735e+06
High	O54916	RalBP1-associated Eps domain-containing protein 1 OS=Mus musculus OX=10090 GN=Reps1 PE=1 SV=2	19707	Reps1	ENSMUSG00000019854.17	54	9	1.106	0.232171	0.726653	0.945	0.462295	0.887037	1.731	6.77443e-07	1.7337e-05	1.454	0.00042398	0.0069117	1.78084e+07	2.19658e+07	1.61897e+07	1.81147e+07	1.39629e+07	1.42021e+07	1.61314e+07	1.20023e+07	2.77957e+06	1.04476e+07	1.28017e+07	1.64606e+07	1.51331e+07	1.15484e+07	1.73732e+07	3.5048e+07	3.66629e+07	3.29172e+07	3.52958e+07	3.61978e+07	2.11401e+07	7.68157e+06	3.00421e+07	1.49135e+07	2.32953e+07	1.87124e+07	1.82173e+07	1.36225e+07	1.47393e+07	1.52674e+07
High	P31230	Aminoacyl tRNA synthase complex-interacting multifunctional protein 1 OS=Mus musculus OX=10090 GN=Aimp1 PE=1 SV=2	13722	Aimp1		93	7	1.102	0.0782867	0.457827	0.935	0.0816605	0.433724	1.381	8.24148e-07	2.09844e-05	1.238	0.000397408	0.00649962	1.40481e+08	1.41056e+08	1.53864e+08	1.17626e+08	1.3463e+08	1.19984e+08	1.24528e+08	1.08985e+08	1.11499e+08	7.90413e+07	9.73171e+07	1.19603e+08	1.05586e+08	1.29807e+08	9.89374e+07	1.51768e+08	1.35389e+08	1.48374e+08	1.63901e+08	1.00273e+08	1.92833e+08	1.26033e+08	1.07656e+08	1.18496e+08	1.49872e+08	1.76678e+08	1.18042e+08	1.30231e+08	123895552	1.18312e+08
High	P58871	182 kDa tankyrase-1-binding protein OS=Mus musculus OX=10090 GN=Tnks1bp1 PE=1 SV=2	228140	Tnks1bp1	ENSMUSG00000033955.12	207	20	1.092	0.0975366	0.501999	1.042	0.315347	0.792799	1.389	8.84332e-07	2.24031e-05	1.224	0.000794879	0.0119137	1.25231e+08	9.74123e+07	1.0286e+08	1.35944e+08	6.88883e+07	7.9375e+07	1.40449e+08	7.33461e+07	7.31807e+07	7.86956e+07	7.01946e+07	1.10254e+08	1.04156e+08	9.46745e+07	1.3983e+08	1.46521e+08	1.62159e+08	1.44965e+08	1.46255e+08	1.56866e+08	1.02508e+08	1.06538e+08	1.32925e+08	1.05044e+08	1.0356e+08	1.18107e+08	1.36799e+08	66838281	8.2471e+07	1.33375e+08
High	P14873	Microtubule-associated protein 1B OS=Mus musculus OX=10090 GN=Map1b PE=1 SV=2	17755	Map1b; Mtap1b	ENSMUSG00000052727.5	2871	93	1.068	0.14881	0.621734	0.992	0.718164	0.962224	1.283	1.0857e-06	2.72295e-05	1.219	8.96453e-05	0.00173787	3.13649e+09	3.30227e+09	3.6651e+09	3.35701e+09	3.05623e+09	2.65168e+09	3.46276e+09	2.88211e+09	3.21255e+09	2.81379e+09	2.72783e+09	3.51354e+09	3.00865e+09	2.80038e+09	3.17238e+09	4.05737e+09	4.07971e+09	4.45851e+09	4.12397e+09	3.9011e+09	4.10751e+09	3.43808e+09	3.81257e+09	2.63904e+09	3.50236e+09	4211955533	3.37336e+09	2.96841e+09	2.73814e+09	3.28365e+09
High	Q9CY18	Sorting nexin-7 OS=Mus musculus OX=10090 GN=Snx7 PE=1 SV=1	76561	Snx7	ENSMUSG00000028007.13	6	3	0.848	0.162028	0.638356	0.879	0.134277	0.56319	1.826	1.382e-06	3.44882e-05	1.52	0.00228538	0.0292727	2.61766e+06	7.05528e+06	8.60433e+06		5.39264e+06	4.54348e+06		7.58799e+06	5.8144e+06	6.26838e+06	1.15882e+07		7.97205e+06	3.0554e+06	9.31913e+06	9.37168e+06	1.27201e+07	1.19203e+07	5.72268e+06	7.66921e+06	5.05604e+06		1.02254e+07	2.20974e+06	7485978	9.88621e+06		5276634	4.68288e+06
High	Q9QY76	Vesicle-associated membrane protein-associated protein B OS=Mus musculus OX=10090 GN=Vapb PE=1 SV=3	56491	Vapb		404	8	0.982	0.596072	0.960419	0.953	0.20561	0.687047	1.366	1.62522e-06	4.03571e-05	1.231	0.000921188	0.0134456	2.86314e+08	2.83873e+08	2.44908e+08	2.52082e+08	2.49795e+08	2.47643e+08	2.84773e+08	2.50206e+08	2.57621e+08	2.57408e+08	2.54425e+08	3.02694e+08	2.53209e+08	2.9831e+08	2.71922e+08	3.42375e+08	3.51795e+08	3.88397e+08	3.58697e+08	2.89477e+08	3.59906e+08	2.62893e+08	2.96501e+08	240522861	301447814	280334074	252556847	243275212	255918410	269336401
Medium	Q99PG2	Opioid growth factor receptor OS=Mus musculus OX=10090 GN=Ogfr PE=1 SV=1	72075	Ogfr	ENSMUSG00000049401.10	2	1	1.799	0.000496506	0.0117063	1.193	0.23628	0.729525	2.59	1.76363e-06	4.35781e-05	1.769	0.0080921	0.0801389	936081	1.87624e+06	3.34226e+06	2.81263e+06	2.80822e+06		1.62792e+06	1.49619e+06	2.93156e+06			1.3079e+06		1.56225e+06		3.74458e+06	3.66096e+06	2.49468e+06	5.85717e+06	2.52927e+06	6.1828e+06		2.07329e+06	781195	1.97293e+06	3.86174e+06	2827083	2755858		1.54432e+06
High	Q9WTQ5	A-kinase anchor protein 12 OS=Mus musculus OX=10090 GN=Akap12 PE=1 SV=1	83397	Akap12	ENSMUSG00000038587.9	6	4	1.091	0.365422	0.839246	1.215	0.0268095	0.211104	1.756	2.24058e-06	5.48231e-05	1.51	0.000801173	0.0119723	1.11662e+07	9.48163e+06	1.1733e+07	5.67794e+06	1.0716e+07	8.86112e+06	1.16497e+07	1.02675e+07	1.16989e+07	6.84228e+06	7.73908e+06	4.56223e+06	7.89567e+06	6.55908e+06	8.49769e+06	1.57354e+07	1.37574e+07	1.43624e+07	1.42733e+07	1.25274e+07	1.33988e+07	1.01296e+07	1.47933e+07	9.39655e+06	1.01236e+07	13355326	5.71358e+06	1.04698e+07	9.08961e+06	1.09122e+07
High	A6BLY7	Keratin, type I cytoskeletal 28 OS=Mus musculus OX=10090 GN=Krt28 PE=1 SV=1	70843	Krt28	ENSMUSG00000055937.1	120	1	1.357	7.17812e-11	3.49986e-09	1.166	3.45702e-05	0.000916019	1.357	2.41017e-06	5.86865e-05	0.906	0.130516	0.55583	4.80954e+08	6.14544e+08	2.90878e+08	6.4469e+08	1.93363e+08	1.88159e+08	5.06442e+08	5.08491e+08	4.18734e+08	4.42016e+08	2.02314e+08	4.4052e+08	2.5766e+08	9.86069e+08	2.33453e+08	2.84343e+08	6.99534e+08	5.28056e+08	4.3399e+08	2.20918e+08	3.53197e+08	4.76677e+08	2.0425e+08	4.02171e+08	645198072	3.35685e+08	648254394	1.88289e+08	196893930	483490653
High	D3YZU1	SH3 and multiple ankyrin repeat domains protein 1 OS=Mus musculus OX=10090 GN=Shank1 PE=1 SV=1	243961	Shank1	ENSMUSG00000038738.15	306	26	0.979	0.64962	0.968186	1.072	0.0922013	0.465937	1.378	2.82509e-06	6.84573e-05	1.216	0.00100695	0.0144868	9.76659e+07	9.02205e+07	9.46216e+07	1.13261e+08	9.10503e+07	1.20959e+08	1.17034e+08	1.00815e+08	9.2939e+07	9.32191e+07	8.61012e+07	1.11068e+08	1.12887e+08	1.18238e+08	1.10714e+08	1.44862e+08	1.20118e+08	1.2788e+08	1.43138e+08	1.32548e+08	1.33816e+08	1.16572e+08	1.39557e+08	8.20932e+07	9.59006e+07	1.08515e+08	1.13784e+08	8.84645e+07	1.24332e+08	1.10571e+08
High	Q99JF8	PC4 and SFRS1-interacting protein OS=Mus musculus OX=10090 GN=Psip1 PE=1 SV=1	101739	Psip1	ENSMUSG00000028484.16	154	8	1.029	0.551433	0.945152	0.85	0.000319992	0.00656771	1.402	3e-06	7.23461e-05	1.199	0.00547527	0.0592486	8.84598e+07	1.00955e+08	1.07542e+08	6.37324e+07	8.07939e+07	6.43775e+07	1.04011e+08	7.12336e+07	6.36534e+07	7.87636e+07	7.93956e+07	1.11287e+08	9.29697e+07	8.04359e+07	9.05313e+07	1.19377e+08	1.32843e+08	1.31049e+08	1.21639e+08	1.23073e+08	1.17023e+08	7.38245e+07	1.10994e+08	7.41304e+07	1.06731e+08	1.23632e+08	6.39202e+07	7.87276e+07	6.66177e+07	9.8606e+07
High	Q9D8X2	Coiled-coil domain-containing protein 124 OS=Mus musculus OX=10090 GN=Ccdc124 PE=1 SV=1	234388	Ccdc124	ENSMUSG00000007721.6	7	3	0.929	0.228454	0.722334	1.128	0.0135945	0.129432	1.476	3.1009e-06	7.44076e-05	1.398	0.000167316	0.00305488	4.9356e+07	3.24555e+07	6.7411e+07	7.79067e+07	4.41675e+07	5.85866e+07	4.1501e+07	3.0839e+07	5.35187e+07	8.10785e+07	5.50545e+07	4.79847e+07	3.51662e+07	6.01847e+07	5.61006e+07	6.35803e+07	7.14437e+07	5.53325e+07	5.62263e+07	5.33223e+07	5.96466e+07	6.50965e+07	6.01766e+07	41520228	3.46462e+07	7.69297e+07	7.82587e+07	4.28049e+07	59864372	3.90014e+07
High	Q9CQV7	Mitochondrial import inner membrane translocase subunit TIM14 OS=Mus musculus OX=10090 GN=Dnajc19 PE=1 SV=3	67713; 100503724	Dnajc19; Dnajc19-ps; Gm15118	ENSMUSG00000027679.13	9	2	1.11	0.375213	0.849514	1.034	0.735083	0.962388	1.806	3.11515e-06	7.44076e-05	1.012	0.979104	0.998656	6.30315e+06	7.35771e+06	6.44237e+06	7.71278e+06	6.43393e+06	4.15875e+06	6.91607e+06	5.19513e+06	6.3647e+06	7.54291e+06	4.00843e+06	7.25894e+06	5.61789e+06	7.08132e+06	5.53978e+06	9.38924e+06	1.09701e+07	1.19477e+07	1.29916e+07	5.55475e+06	9.70416e+06	6.53455e+06	5.65182e+06	5288509	7.97143e+06	7.35029e+06	7.75543e+06	6.16875e+06	4.44949e+06	6.5828e+06
High	Q3UHC7	Disabled homolog 2-interacting protein OS=Mus musculus OX=10090 GN=Dab2ip PE=1 SV=1	69601	Dab2ip	ENSMUSG00000026883.17	73	8	0.982	0.849059	0.98906	0.85	0.00757336	0.0829921	0.611	3.1382e-06	7.4603e-05	0.821	0.0460643	0.298823	2.59048e+07	2.38911e+07	2.20767e+07	3.68596e+07	3.42881e+07	2.96384e+07	2.75273e+07	2.88377e+07	2.01424e+07	2.27917e+07	4.49883e+07	2.91207e+07	2.52495e+07	2.65511e+07	4.61672e+07	1.59788e+07	1.65609e+07	3.93219e+07	3.85669e+07	4.06392e+07	2.76791e+07	4.03494e+07	1.50158e+07	2.17944e+07	2.54365e+07	2.53149e+07	3.70623e+07	3.34937e+07	3.0608e+07	2.58613e+07
High	P00920	Carbonic anhydrase 2 OS=Mus musculus OX=10090 GN=Ca2 PE=1 SV=4	12349	Car2	ENSMUSG00000027562.12	1665	12	0.852	0.000370109	0.00921913	0.967	0.253196	0.747976	0.775	3.59785e-06	8.51264e-05	0.851	0.00389274	0.0451396	3.08148e+09	2.76771e+09	2.37229e+09	2.17622e+09	2.60112e+09	2.34264e+09	2.38236e+09	2.98064e+09	4.35084e+09	2.67886e+09	3.06298e+09	3.08153e+09	3.10671e+09	3.35526e+09	2.36361e+09	2.05437e+09	2.36431e+09	2.11631e+09	2.48038e+09	2.1892e+09	2.62039e+09	2.72182e+09	2.45278e+09	2.58981e+09	2.94004e+09	2.72602e+09	2189514709	2.5204e+09	2.42428e+09	2.26013e+09
High	Q6NVF0	Inositol polyphosphate 5-phosphatase OCRL OS=Mus musculus OX=10090 GN=Ocrl PE=1 SV=1	320634	Ocrl	ENSMUSG00000001173.15	97	8	1.165	0.0598302	0.40769	1.16	0.0173887	0.156342	1.622	3.64459e-06	8.58276e-05	1.29	0.0237047	0.183392	3.04276e+07	4.19294e+07	3.41135e+07	2.96489e+07	3.53e+07	3.13049e+07	4.23294e+07	4.30741e+07	2.33212e+07	2.59686e+07	1.84709e+07	2.77174e+07	1.89929e+07	1.78423e+07	2.27398e+07	3.73483e+07	3.65779e+07	2.95534e+07	3.80601e+07	3.51075e+07	3.23078e+07	3.10687e+07	3.22466e+07	2.56445e+07	4.47179e+07	3.90431e+07	2.97337e+07	3.44398e+07	3.21655e+07	3.96608e+07
High	P06837	Neuromodulin OS=Mus musculus OX=10090 GN=Gap43 PE=1 SV=1	14432	Gap43	ENSMUSG00000047261.9	829	12	1.167	0.000684128	0.0150316	0.975	0.368478	0.832369	1.265	4.14884e-06	9.72458e-05	1.103	0.0438141	0.287946	1.04795e+09	1.44815e+09	1.39814e+09	1.16185e+09	1.19695e+09	8.08568e+08	1.11741e+09	1.01601e+09	9.53804e+08	1.13588e+09	7.087e+08	1.23086e+09	9.7275e+08	1.16351e+09	1.14443e+09	1.51815e+09	1.5171e+09	1.6441e+09	1.45214e+09	8.95148e+08	1.35059e+09	1.37916e+09	1.09214e+09	8.81036e+08	1.55128e+09	1.60121e+09	1.16738e+09	1.15064e+09	8.53266e+08	1.06501e+09
High	Q64475	Histone H2B type 1-B OS=Mus musculus OX=10090 GN=H2bc3 PE=1 SV=3	319178	Hist1h2bb	ENSMUSG00000075031.3	2630	3	1.067	0.15495	0.629068	1.034	0.385333	0.840397	0.777	4.60276e-06	0.000103997	0.678	5.94857e-13	2.2457e-11	7.29171e+09	4.69257e+09	7.7537e+09	6.58845e+09	8.80544e+09	6.83124e+09	7.12357e+09	6.79622e+09	8.0141e+09	6.1975e+09	6.32804e+09	7.0048e+09	7.01283e+09	7.33982e+09	6.20405e+09	4.82182e+09	5.53199e+09	4.07799e+09	6.56159e+09	4.28921e+09	3.13794e+09	6.79108e+09	3.90924e+09	6.1474e+09	4.9964e+09	8.89704e+09	6.62924e+09	8.52145e+09	7.07563e+09	6.76411e+09
High	Q8C0D4	Rho GTPase-activating protein 12 OS=Mus musculus OX=10090 GN=Arhgap12 PE=1 SV=2	75415	Arhgap12	ENSMUSG00000041225.16	1	1	0.967	0.836459	0.98906	0.956	0.647018	0.943009	1.882	4.63233e-06	0.000104196	1.649	0.000749249	0.0113313	6.3085e+06	3.06514e+06	6.30699e+06	4.60015e+06	5.08137e+06	8.2348e+06	3.46933e+06	3.28879e+06	4.9957e+06	5.09436e+06	8.34079e+06	5.50887e+06		5.0091e+06	2.96208e+06	9.01053e+06	8.63522e+06	1.08503e+07	1.09641e+07	8.77557e+06	9.57663e+06	6.27503e+06	8.5457e+06	5372905	3264845	7.23227e+06	4626979	4.92754e+06	8415337	3314605
High	O08997	Copper transport protein ATOX1 OS=Mus musculus OX=10090 GN=Atox1 PE=1 SV=1	11927	Atox1	ENSMUSG00000018585.9	2	2	1.14	0.410802	0.86924	0.969	0.826889	0.974367	2.14	4.69549e-06	0.000105145	1.357	0.119351	0.532675	3.59101e+06	2.57415e+06	8.19776e+06	3.1035e+06		3.33705e+06	2.87881e+06	1.22184e+06		2.80026e+06					2.92868e+06	1.5064e+06	6.26728e+06	6.4373e+06		3.97363e+06				3001711	2.71558e+06	9471582	3.11934e+06		3.49924e+06	2.72085e+06
High	Q9WV55	Vesicle-associated membrane protein-associated protein A OS=Mus musculus OX=10090 GN=Vapa PE=1 SV=2	30960	Vapa	ENSMUSG00000024091.8	502	10	1.047	0.346901	0.829096	0.918	0.0104067	0.105286	1.312	6.27998e-06	0.000139382	1.083	0.129223	0.553247	5.18011e+08	5.6283e+08	5.30834e+08	5.2918e+08	4.86137e+08	4.26697e+08	5.55525e+08	4.75963e+08	3.94102e+08	4.44381e+08	4.72848e+08	5.88989e+08	4.6755e+08	5.46399e+08	4.89291e+08	6.03857e+08	5.89269e+08	6.81154e+08	6.77495e+08	5.26209e+08	6.56142e+08	5.50974e+08	5.66571e+08	4.35321e+08	5.96814e+08	609935229	5.32556e+08	471367066	4.44782e+08	5.28148e+08
High	Q6IRU5	Clathrin light chain B OS=Mus musculus OX=10090 GN=Cltb PE=1 SV=1	74325	Cltb	ENSMUSG00000047547.14	299	9	1.008	0.93719	0.997553	0.83	7.98823e-08	3.07731e-06	1.324	7.12603e-06	0.000157463	1.098	0.080419	0.420608	4.63718e+08	5.24794e+08	5.65644e+08	4.24856e+08	3.33173e+08	3.73076e+08	5.05498e+08	3.54397e+08	2.78388e+08	3.84538e+08	3.15169e+08	5.75268e+08	4.82557e+08	4.05044e+08	4.51601e+08	4.43024e+08	6.57767e+08	7.639e+08	4.67974e+08	5.65715e+08	5.73387e+08	4.68078e+08	3.78842e+08	389580446	554140050	651298058	427142122	3.22851e+08	385601106	4.81029e+08
Medium	Q9D1L9	Ragulator complex protein LAMTOR5 OS=Mus musculus OX=10090 GN=Lamtor5 PE=1 SV=1	68576	Hbxip; Lamtor5	ENSMUSG00000087260.5	1	1	1.895	0.000990175	0.0205482	0.314	3.89083e-09	1.69437e-07	2.696	8.5481e-06	0.000188058	0.01	1e-17	4.64907e-16	1.51014e+06		1.28015e+06	804488						180715		575277	2.6031e+06	424478		1.55077e+06								1.27252e+06		1.4784e+06	808906
High	Q8VD37	SH3-containing GRB2-like protein 3-interacting protein 1 OS=Mus musculus OX=10090 GN=Sgip1 PE=1 SV=1	73094	Sgip1	ENSMUSG00000028524.21	585	26	1.048	0.310106	0.799872	0.974	0.362946	0.827148	1.254	8.76354e-06	0.000191956	1.155	0.00379511	0.0443146	7.4772e+08	8.25163e+08	7.34698e+08	8.10001e+08	7.35696e+08	6.01414e+08	7.54204e+08	6.73414e+08	6.83075e+08	7.27129e+08	4.71097e+08	8.5339e+08	6.93898e+08	7.23843e+08	7.2822e+08	7.5511e+08	7.75492e+08	8.35169e+08	7.79634e+08	6.36321e+08	6.71394e+08	7.82366e+08	6.22893e+08	6.29052e+08	8.77616e+08	8.446e+08	8.13678e+08	7.10067e+08	6.27174e+08	7.18389e+08
Medium	Q68FE2	Autophagy-related protein 9A OS=Mus musculus OX=10090 GN=Atg9a PE=1 SV=1	245860	Atg9a		1	1	0.888	0.526228	0.933086	0.623	0.0105203	0.106221	0.364	9.09565e-06	0.000198364	0.499	0.00353247	0.0416351	659709		971625	1.34686e+06	710773	479340	767880	705685	470350	746643		562036	1.46594e+06		1.13215e+06				411808		544906	586285		557767		1.11515e+06	1.35421e+06	684823	487750	733994
High	Q8BGD9	Eukaryotic translation initiation factor 4B OS=Mus musculus OX=10090 GN=Eif4b PE=1 SV=1	75705	Eif4b	ENSMUSG00000058655.8	286	13	1.073	0.163902	0.641058	0.915	0.0249394	0.200138	1.323	9.93406e-06	0.000215711	1.052	0.34739	0.83337	1.74452e+08	2.27547e+08	2.37504e+08	2.1031e+08	1.53682e+08	1.50377e+08	2.04858e+08	1.74105e+08	1.81527e+08	2.06713e+08	1.46293e+08	2.38928e+08	1.71041e+08	2.11461e+08	1.8862e+08	2.15923e+08	2.27862e+08	2.62349e+08	2.57437e+08	1.86743e+08	1.99064e+08	2.02363e+08	1.87523e+08	1.46269e+08	2.403e+08	2.7393e+08	2.11527e+08	1.49011e+08	1.57347e+08	1.95586e+08
High	O70439	Syntaxin-7 OS=Mus musculus OX=10090 GN=Stx7 PE=1 SV=3	53331	Stx7		86	8	1.064	0.383818	0.857443	0.907	0.0534017	0.335133	1.429	1.01454e-05	0.00021935	1.227	0.0277332	0.208144	4.5296e+07	8.24904e+07	3.82395e+07	3.94994e+07	5.54809e+07	3.8705e+07	4.45469e+07	4.10196e+07	2.58945e+07	4.19111e+07	3.70005e+07	4.08638e+07	4.70703e+07	3.90624e+07	4.46914e+07	6.15244e+07	7.87941e+07	5.71349e+07	7.31876e+07	5.47776e+07	5.8923e+07	4.31154e+07	5.82138e+07	3.80552e+07	8.7107e+07	4.367e+07	3.95785e+07	5.38722e+07	3.97935e+07	4.20706e+07
High	Q03173	Protein enabled homolog OS=Mus musculus OX=10090 GN=Enah PE=1 SV=2	13800	Enah		22	5	1.031	0.671893	0.971285	0.927	0.249913	0.744874	1.583	1.04242e-05	0.00022441	1.14	0.236416	0.727632	3.32647e+07	2.83144e+07	3.7785e+07	2.82837e+07	3.01496e+07	5.18319e+07	2.54414e+07	2.44283e+07	1.50123e+07	1.93656e+07	2.53679e+07	3.68621e+07	3.33166e+07	3.05597e+07	3.17509e+07	2.32109e+07	2.33191e+07	3.21156e+07	2.21448e+07	1.25932e+07	2.51875e+07	4.68155e+07	1.76238e+07	2.79859e+07	3.0158e+07	43240130	2.84105e+07	2.92599e+07	5.33599e+07	24073020
High	Q8BYC6	Serine/threonine-protein kinase TAO3 OS=Mus musculus OX=10090 GN=Taok3 PE=1 SV=2	330177	Taok3	ENSMUSG00000061288.13	67	1	0.828	0.0226287	0.221857	1.079	0.202866	0.682306	1.577	1.20652e-05	0.000257527	1.443	0.00109988	0.0156003	1.4844e+07	2.03977e+07	1.82273e+07	2.79631e+07	1.22597e+07	1.75354e+07	2.33639e+07	2.43162e+07	2.27454e+07	4.35439e+07	1.96221e+07	2.33189e+07	1.48074e+07	5.70205e+07	2.16571e+07	3.06267e+07	5.40891e+07	3.45242e+07	3.21111e+07	3.20211e+07	3.3873e+07	2.58664e+07	3.10622e+07	12487976	21809214	20621800	27845270	12004325	17857094	21808080
High	Q7TNP2	Serine/threonine-protein phosphatase 2A 65 kDa regulatory subunit A beta isoform OS=Mus musculus OX=10090 GN=Ppp2r1b PE=1 SV=2	73699	Ppp2r1b	ENSMUSG00000032058.14	728	1	0.963	0.315195	0.801698	0.949	0.170876	0.630125	0.75	1.28796e-05	0.000273746	0.632	9.92095e-13	3.68986e-11	2.19997e+08	2.70848e+08	2.31265e+08	2.72129e+08	2.27276e+08	2.17423e+08	2.46479e+08	2.38691e+08	2.45886e+08	2.96254e+08	1.9978e+08	2.98303e+08	2.31428e+08	2.99359e+08	2.79045e+08	1.46891e+08	2.13451e+08	2.24865e+08	1.79927e+08	8.33541e+07	1.42134e+08	2.7419e+08	1.2268e+08	184799539	2.86249e+08	266764800	2.73716e+08	2.18945e+08	227630900	236114107
High	P57776	Elongation factor 1-delta OS=Mus musculus OX=10090 GN=Eef1d PE=1 SV=3	66656	Eef1d		256	9	1.051	0.311609	0.800052	0.967	0.342131	0.813191	1.324	1.31354e-05	0.000278005	1.343	1.88753e-06	4.81079e-05	3.10865e+08	2.98744e+08	2.98751e+08	2.91766e+08	2.4474e+08	2.90601e+08	3.20649e+08	2.66588e+08	2.61897e+08	2.76448e+08	2.80381e+08	3.25704e+08	2.98762e+08	2.41018e+08	2.84003e+08	3.38769e+08	3.61319e+08	3.64332e+08	3.20379e+08	3.5958e+08	3.53889e+08	3.10813e+08	3.27547e+08	2.61648e+08	319137586	3.38775e+08	2.91773e+08	2.38867e+08	2.9654e+08	3.00492e+08
High	Q80XU3	Nuclear ubiquitous casein and cyclin-dependent kinase substrate 1 OS=Mus musculus OX=10090 GN=Nucks1 PE=1 SV=1	98415	Nucks1	ENSMUSG00000026434.12	19	3	1.408	0.0867518	0.477659	1.038	0.726375	0.962388	1.605	1.37619e-05	0.000290041	0.929	0.527652	0.92119		875219	2.71745e+06	1.42021e+06	1.05995e+06	378625		1.59692e+06	879144	2.81648e+06			767296		609560	3.31197e+07	4.35615e+07	3.9945e+07	3.99968e+07	2.67064e+07	3.48106e+07	691366	2.7126e+07		941435	3.12621e+06	1.42847e+06	1.01501e+06	401731
High	P56379	ATP synthase subunit ATP5MPL, mitochondrial OS=Mus musculus OX=10090 GN=Atp5mpl PE=1 SV=1	70257	2010107E04Rik	ENSMUSG00000021290.5	220	1	0.962	0.326788	0.810677	1.043	0.292049	0.779885	1.322	1.42354e-05	0.000298765	0.995	0.960379	0.997026	2.52671e+08	1.38983e+08	2.20058e+08	2.2885e+08	1.83006e+08	2.52652e+08	2.19917e+08	2.55924e+08	1.72364e+08	2.46655e+08	2.04202e+08	2.3557e+08	2.10275e+08	1.74212e+08	2.22903e+08	2.38446e+08	2.58355e+08	2.55084e+08	2.58869e+08	1.70706e+08	1.83039e+08	2.38581e+08	2.31159e+08	212577123	148453814	2.49914e+08	229031547	179083767	2.58389e+08	2.05983e+08
High	Q4VAA2	Protein CDV3 OS=Mus musculus OX=10090 GN=Cdv3 PE=1 SV=2	321022	Cdv3	ENSMUSG00000032803.15	25	4	0.969	0.84918	0.98906	1.023	0.806224	0.970225	1.672	1.5941e-05	0.000333167	1.675	8.57392e-06	0.000201167	4.8752e+06	5.45382e+06	9.1952e+06	4.27167e+06	6.39539e+06	3.37656e+06	7.6835e+06	3.39339e+06	6.32056e+06	8.21732e+06	2.55329e+06	9.50049e+06	4.8109e+06	4.54731e+06	1.06151e+07	1.76442e+07	1.85929e+07	2.14056e+07	1.58728e+07	2.42781e+07	1.61306e+07	7.09932e+06	2.01325e+07	4.10378e+06	5.75491e+06	1.061e+07	4.28651e+06	6.19752e+06	3513357	7313205
High	Q9Z1P6	NADH dehydrogenase [ubiquinone] 1 alpha subcomplex subunit 7 OS=Mus musculus OX=10090 GN=Ndufa7 PE=1 SV=3	66416	Ndufa7	ENSMUSG00000041881.12	292	6	1.148	0.00392221	0.0643704	0.971	0.419847	0.864146	1.308	1.61413e-05	0.000335954	1.123	0.0543607	0.336969	3.302e+08	4.44334e+08	3.37434e+08	3.61072e+08	3.39394e+08	2.94006e+08	3.49463e+08	3.53101e+08	3.02115e+08	3.12773e+08	2.47986e+08	3.99922e+08	3.24516e+08	3.51422e+08	3.17691e+08	4.42439e+08	4.39652e+08	5.17602e+08	5.04865e+08	3.39015e+08	4.41193e+08	3.85949e+08	3.60689e+08	2.77382e+08	4.70655e+08	3.88452e+08	3.62558e+08	3.30875e+08	3.06297e+08	3.31538e+08
High	Q3UNZ8	Quinone oxidoreductase-like protein 2 OS=Mus musculus OX=10090 GN=Cryzl2 PE=1 SV=1	226527	BC026585; Cryzl2	ENSMUSG00000033488.11	12	2	0.706	0.000335124	0.00853924	0.667	2.01992e-07	7.33028e-06	1.607	1.62721e-05	0.000337276	0.446	1.14377e-11	4.13157e-10	7.31807e+06	7.6652e+06	1.84949e+07	1.27864e+07	6.67642e+06	1.50421e+07	1.86558e+07	6.82756e+06	5.0027e+06	7.24357e+06	1.08615e+07	6.6431e+06	1.62545e+07	2.14104e+07	1.67944e+07	2.79014e+07	8.78801e+07	2.40586e+07	4.56026e+06	5.64818e+06	6.53449e+06	3.36032e+07	3.28294e+06	6.16414e+06	8273164	2.12058e+07	1.28573e+07	6396305	15912247	1.78025e+07
High	Q80U49	Centrosomal protein of 170 kDa protein B OS=Mus musculus OX=10090 GN=Cep170b PE=1 SV=2	217882	AW555464; Cep170b	ENSMUSG00000072825.10	104	18	0.979	0.655042	0.968739	1.002	0.940439	0.989021	1.375	1.86944e-05	0.00038589	1.298	4.49931e-05	0.000922084	6.75366e+07	8.6741e+07	8.67081e+07	9.08226e+07	7.53865e+07	7.41811e+07	1.1361e+08	7.32322e+07	6.8996e+07	8.08984e+07	8.78229e+07	9.34201e+07	6.07948e+07	7.40116e+07	8.32037e+07	1.27745e+08	1.03042e+08	1.17606e+08	1.05538e+08	1.0472e+08	1.12638e+08	8.89262e+07	1.22015e+08	5.68311e+07	9.23248e+07	9.90842e+07	9.15301e+07	7.2982e+07	7.6517e+07	1.07669e+08
High	O54931	A-kinase anchor protein 2 OS=Mus musculus OX=10090 GN=Akap2 PE=1 SV=3	11641; 677884	Akap2; Gm20459; Palm2Akap2; Pakap	ENSMUSG00000038729.23	9	4	1.173	0.133882	0.59134	1.102	0.286337	0.775541	1.682	1.89412e-05	0.000389382	1.55	0.000494968	0.00791476	1.05241e+07	8.96951e+06	1.25013e+07	9.70092e+06	8.05629e+06	1.08805e+07	8.78399e+06	7.42232e+06	6.39211e+06	8.61753e+06	5.2209e+06	5.62108e+06	8.36714e+06	6.14087e+06	1.00716e+07	1.42076e+07	1.38362e+07	1.12839e+07	1.37332e+07	1.33197e+07	1.20075e+07	9.47417e+06	1.28143e+07	8.85036e+06	9536695	1.42798e+07	9687412	7.89114e+06	1.11264e+07	8198278
High	P54728	UV excision repair protein RAD23 homolog B OS=Mus musculus OX=10090 GN=Rad23b PE=1 SV=2	19359	Rad23b	ENSMUSG00000028426.10	90	7	1.194	0.00333398	0.0563746	0.724	5.15448e-11	2.58136e-09	1.416	1.93654e-05	0.000396477	1.376	3.91783e-05	0.000823073	4.45519e+07	9.72338e+07	1.01606e+08	4.4094e+07	3.62175e+07	2.49953e+07	7.21005e+07	2.8965e+07	2.61912e+07	3.12082e+07	3.02387e+07	7.47669e+07	6.53663e+07	4.976e+07	7.84092e+07	7.60483e+07	9.4357e+07	1.19942e+08	7.94677e+07	9.77515e+07	9.89437e+07	5.4351e+07	7.21388e+07	3.7233e+07	1.02523e+08	1.17164e+08	4.43339e+07	3.53375e+07	2.61045e+07	6.85915e+07
High	P27546	Microtubule-associated protein 4 OS=Mus musculus OX=10090 GN=Map4 PE=1 SV=3	17758	Map4; Mtap4	ENSMUSG00000032479.15	387	26	1.055	0.291661	0.782569	1.001	0.931675	0.988269	1.305	2.13762e-05	0.000435866	1.102	0.0944032	0.469165	4.01659e+08	3.54278e+08	3.77692e+08	4.21337e+08	3.73485e+08	3.65032e+08	4.25006e+08	3.42751e+08	4.56099e+08	3.41353e+08	2.8523e+08	4.40849e+08	3.74007e+08	4.07308e+08	3.4814e+08	4.97647e+08	5.53598e+08	5.93295e+08	5.97008e+08	3.88696e+08	5.19032e+08	4.01521e+08	3.78994e+08	3.38422e+08	3.78509e+08	4.32569e+08	4.23504e+08	3.59784e+08	3.79389e+08	4.0344e+08
High	P62806	Histone H4 OS=Mus musculus OX=10090 GN=H4c1 PE=1 SV=2	320332; 326619; 319160; 319155; 319158; 319161; 69386; 319157; 319159; 326620; 100041230; 319156; 97122; 102641229	Hist4h4; Hist1h4a; Hist1h4k; Hist1h4c; Hist1h4i; Hist1h4n; Hist1h4h; Hist1h4f; Hist1h4j; Hist1h4b; Hist1h4m; Hist1h4d; Hist2h4; LOC100862646; LOC102641229	ENSMUSG00000096010.2; ENSMUSG00000091405.2; ENSMUSG00000060981.6; ENSMUSG00000069274.3; ENSMUSG00000061482.6; ENSMUSG00000067455.5; ENSMUSG00000064288.4; ENSMUSG00000060678.4; ENSMUSG00000069306.5; ENSMUSG00000069305.3; ENSMUSG00000069266.5; ENSMUSG00000060093.6; ENSMUSG00000060639.5	2811	8	1.117	0.0152311	0.173448	0.971	0.308127	0.787539	0.791	2.18025e-05	0.000441176	0.712	3.88658e-10	1.26718e-08	4.91848e+09	2.88633e+09	5.30931e+09	4.49664e+09	5.32919e+09	4.9127e+09	4.62851e+09	4.05202e+09	4.62326e+09	3.46553e+09	4.60797e+09	4.58098e+09	4.48679e+09	4.66736e+09	4.26659e+09	3.84359e+09	4.08823e+09	2.91575e+09	5.08894e+09	3.80572e+09	2.34258e+09	4.55677e+09	3.30568e+09	4.14628e+09	3.07592e+09	6.07236e+09	4.52646e+09	5.16258e+09	5.05115e+09	4.38394e+09
High	Q8CC35	Synaptopodin OS=Mus musculus OX=10090 GN=Synpo PE=1 SV=2	104027	Synpo	ENSMUSG00000043079.17	358	16	1.039	0.450104	0.88958	1.005	0.931804	0.988269	1.311	2.19413e-05	0.000441176	1.332	1.09768e-05	0.000256346	2.14298e+08	2.30237e+08	2.81531e+08	2.66068e+08	1.75129e+08	2.81722e+08	2.22157e+08	2.28091e+08	1.43496e+08	2.38653e+08	1.97194e+08	3.85304e+08	2.17692e+08	2.17689e+08	2.77988e+08	2.90335e+08	2.83115e+08	3.14347e+08	3.19601e+08	3.11487e+08	3.33118e+08	2.82707e+08	3.15321e+08	1.80064e+08	2.43754e+08	3.2402e+08	2.67749e+08	1.70342e+08	2.91627e+08	2.10171e+08
High	Q9D415	Disks large-associated protein 1 OS=Mus musculus OX=10090 GN=Dlgap1 PE=1 SV=3	224997	Dlgap1	ENSMUSG00000003279.16	118	11	1.016	0.826426	0.988216	1.01	0.859538	0.974661	1.397	2.78881e-05	0.000557317	1.243	0.015286	0.132558	5.54458e+07	7.3552e+07	4.30522e+07	5.46015e+07	3.45212e+07	5.15039e+07	6.33248e+07	2.78086e+07	5.71635e+07	2.79442e+07	1.90146e+07	7.94731e+07	3.81098e+07	2.71379e+07	5.07396e+07	9.11474e+07	3.97759e+07	5.24359e+07	7.64532e+07	7.93676e+07	7.12941e+07	3.62842e+07	7.42678e+07	46430150	7.77347e+07	4.946e+07	5.49147e+07	3.34226e+07	5.35622e+07	6.0133e+07
High	Q9CR00	26S proteasome non-ATPase regulatory subunit 9 OS=Mus musculus OX=10090 GN=Psmd9 PE=1 SV=1	67151	Psmd9	ENSMUSG00000029440.15	30	5	1.12	0.0197645	0.204233	1.063	0.106687	0.503274	1.303	2.93695e-05	0.000584594	1.192	0.00488098	0.0538624	4.4776e+08	4.81939e+08	4.94483e+08	5.07499e+08	4.71574e+08	3.33629e+08	4.79216e+08	4.73345e+08	5.17834e+08	5.67536e+08	3.04137e+08	4.9116e+08	4.40374e+08	5.17316e+08	4.53927e+08	3.96007e+08	4.61327e+08	4.70941e+08	4.57846e+08	2.13486e+08	3.69402e+08	5.12317e+08	2.28495e+08	3.7786e+08	5.16879e+08	5.67374e+08	5.1038e+08	4.51668e+08	352388987	4.57236e+08
High	Q9CWZ3	RNA-binding protein 8A OS=Mus musculus OX=10090 GN=Rbm8a PE=1 SV=4	60365	Rbm8a	ENSMUSG00000038374.10	20	3	0.945	0.656479	0.968739	1.072	0.454452	0.885563	1.681	2.97958e-05	0.000590733	1.25	0.0762733	0.409154	8.93275e+06	7.11764e+06	3.85478e+06	6.15195e+06	1.03474e+07	8.55764e+06	7.77705e+06	8.16363e+06	8.42291e+06	7.40316e+06	9.09632e+06	6.84182e+06	5.2251e+06	8.18926e+06	4.66063e+06	1.334e+07	1.14611e+07	1.13941e+07	1.23718e+07	1.18855e+07	1.08072e+07	7.05403e+06	1.38487e+07	7.4856e+06	7.53909e+06	4.45144e+06	6.1916e+06	1.00638e+07	8.86313e+06	7.37679e+06
High	Q8K2K6	Arf-GAP domain and FG repeat-containing protein 1 OS=Mus musculus OX=10090 GN=Agfg1 PE=1 SV=2	15463	Agfg1	ENSMUSG00000026159.13	205	9	1.055	0.279284	0.77462	0.969	0.522725	0.906186	1.389	3.04495e-05	0.000601318	1.223	0.00444669	0.0502856	7.36137e+07	8.54409e+07	7.6687e+07	7.68888e+07	6.27337e+07	8.18765e+07	7.81928e+07	6.14293e+07	5.84769e+07	7.74166e+07	6.41131e+07	7.97121e+07	7.33274e+07	7.4885e+07	8.36268e+07	9.28362e+07	1.03077e+08	1.08145e+08	9.14632e+07	9.79626e+07	9.34634e+07	8.36912e+07	9.46179e+07	6.20086e+07	90734832	8.81359e+07	7.72631e+07	61049337	8.46379e+07	73934464
High	Q01097	Glutamate receptor ionotropic, NMDA 2B OS=Mus musculus OX=10090 GN=Grin2b PE=1 SV=3	14812	Grin2b		90	14	1.022	0.78671	0.983199	1.084	0.111987	0.514525	1.421	3.11981e-05	0.000613685	1.366	0.000725121	0.0110328	4.22233e+07	3.21696e+07	3.87308e+07	6.4967e+07	2.50169e+07	6.32193e+07	6.69511e+07	3.50472e+07	3.7075e+07	3.09377e+07	3.25129e+07	4.05384e+07	4.81651e+07	4.70273e+07	5.26868e+07	9.54619e+07	6.28235e+07	6.87985e+07	7.36303e+07	5.55082e+07	6.25766e+07	4.5608e+07	6.5619e+07	3.55029e+07	3.41913e+07	4.4288e+07	6.52546e+07	2.43701e+07	6.49138e+07	6.31916e+07
High	Q8QZT2	Centriole, cilia and spindle-associated protein OS=Mus musculus OX=10090 GN=Ccsap PE=1 SV=1	73420	1700054N08Rik; Ccsap	ENSMUSG00000031971.15	36	4	1.119	0.151383	0.625597	1.006	0.877736	0.979607	1.565	3.23043e-05	0.000628121	1.042	0.712894	0.973997	1.56419e+07	1.56788e+07	2.46772e+07	2.0756e+07	1.90639e+07	1.30607e+07	2.30247e+07	1.40644e+07	2.47672e+07	1.53762e+07	1.1612e+07	1.93235e+07	1.00516e+07	2.06157e+07	1.69951e+07	3.02848e+07	3.11719e+07	4.70358e+07	3.84812e+07	2.80986e+07	2.85353e+07	2.08554e+07	2.28775e+07	1.31767e+07	1.68085e+07	2.82262e+07	2.08723e+07	1.82605e+07	1.38607e+07	2.19648e+07
High	Q3UMB9	WASH complex subunit 4 OS=Mus musculus OX=10090 GN=Washc4 PE=1 SV=2	319277	A230046K03Rik; Washc4	ENSMUSG00000034560.6	3	2	1.418	0.00232224	0.0422547	1.164	0.109375	0.510484	0.497	3.464e-05	0.000670866	1.116	0.551105	0.928561	8.59032e+06	5.88132e+06	4.06379e+06			8.44288e+06	8.09484e+06	4.72066e+06	3.63147e+06	4.28645e+06	3.12057e+06	9.26757e+06			7.59956e+06	4.44088e+06	893757	1.28201e+06	4.26843e+06	3.09535e+06	3.29988e+06		1.02681e+07	7.19666e+06	6286902	4.72401e+06			8579712	7.75349e+06
High	Q62318	Transcription intermediary factor 1-beta OS=Mus musculus OX=10090 GN=Trim28 PE=1 SV=3	21849	Trim28	ENSMUSG00000005566.14	327	21	1.065	0.214959	0.707683	0.954	0.246156	0.741763	1.299	3.73731e-05	0.000721014	1.2	0.00226806	0.0291998	1.90225e+08	2.2023e+08	2.28293e+08	2.22026e+08	1.97039e+08	1.82273e+08	2.07333e+08	1.93341e+08	2.00401e+08	1.81067e+08	1.93335e+08	2.40835e+08	1.96472e+08	2.16598e+08	1.90362e+08	2.77854e+08	2.3364e+08	2.55679e+08	2.37525e+08	2.12823e+08	2.53573e+08	2.0796e+08	2.25352e+08	1.60239e+08	2.3472e+08	262167799	2.23279e+08	190629525	1.88141e+08	1.96534e+08
High	P58137	Acyl-coenzyme A thioesterase 8 OS=Mus musculus OX=10090 GN=Acot8 PE=1 SV=1	170789	Acot8	ENSMUSG00000017307.15	7	1	1.053	0.639752	0.967991	1.099	0.327311	0.803907	0.475	3.80337e-05	0.000730946	0.654	0.0162296	0.13906	6.2623e+06	7.13278e+06	3.87884e+06	6.92302e+06	6.52527e+06	3.9148e+06	7.18695e+06	6.32604e+06	6.47253e+06	7.89773e+06	6.77422e+06	4.95869e+06	8.46691e+06	5.13803e+06	5.7582e+06	3.26144e+06	4.11207e+06	1.90843e+06	2.40839e+06	3.30287e+06	3.70306e+06	4.56324e+06	4.02744e+06	5265797	7.62121e+06	4.38471e+06	6922816	6352233	3984255	6735527
High	Q6PEV3	WAS/WASL-interacting protein family member 2 OS=Mus musculus OX=10090 GN=Wipf2 PE=1 SV=1	68524	Wipf2	ENSMUSG00000038013.14	3	2	1.236	0.17374	0.659005	0.849	0.28514	0.773786	2.069	4.08783e-05	0.000782616	2.458	1.59139e-06	4.16165e-05	583777	4.7005e+06		4.2582e+06	3.43705e+06	1.08775e+06	2.22768e+06	2.0452e+06	2.31103e+06	3.45164e+06	3.07081e+06	778988	1.50225e+06	2.78288e+06	2.66378e+06	4.97151e+06	7.90607e+06	6.55034e+06	5.64874e+06	5.60371e+06	6.1757e+06	2.30434e+06	5.46702e+06	492393	4.99788e+06		4.31282e+06	3.34201e+06	1124280	2.11304e+06
High	P61967	AP-1 complex subunit sigma-1A OS=Mus musculus OX=10090 GN=Ap1s1 PE=1 SV=1	11769	Ap1s1	ENSMUSG00000004849.14	30	2	1.146	0.00284461	0.0501251	1.174	2.94068e-06	9.14716e-05	1.231	4.20403e-05	0.000801803	1.306	1.8677e-07	5.32824e-06	1.05669e+09	1.03335e+09	1.0555e+09	1.04275e+09	1.07162e+09	1.12221e+09	1.04806e+09	1.00023e+09	1.00937e+09	9.07677e+08	1.05985e+09	9.22145e+08	8.58072e+08	1.18785e+09	6.57617e+08	1.24929e+09	1.0653e+09	1.19736e+09	1.29459e+09	1.16151e+09	1.41893e+09	1.08649e+09	1.20504e+09	8.89046e+08	1.10478e+09	1.19511e+09	1037852660	1.0504e+09	1.14351e+09	9.77756e+08
High	O70551	SRSF protein kinase 1 OS=Mus musculus OX=10090 GN=Srpk1 PE=1 SV=2	20815	Srpk1	ENSMUSG00000004865.15	20	1	1.452	0.0275707	0.256408	1.193	0.22411	0.712278	2.21	4.33356e-05	0.000820269	2.089	0.000116789	0.00221283	3.0158e+06	4.0489e+06	2.98901e+06	3.75063e+06	2.23634e+06	2.44594e+06	3.03215e+06	2.05351e+06	2.50768e+06	3.15471e+06	1.4298e+06	2.78779e+06	2.10213e+06	2.03631e+06	2.62609e+06	4.50358e+06	6.15856e+06	5.68102e+06	4.19447e+06	5.17567e+06	5.34723e+06	3.06489e+06	4.89146e+06	2.52052e+06	4.27028e+06	3.45348e+06	3.76975e+06	2198798	2.56492e+06	2.86656e+06
High	Q99NE5	Regulating synaptic membrane exocytosis protein 1 OS=Mus musculus OX=10090 GN=Rims1 PE=1 SV=2	116837	Rims1		358	24	0.993	0.823145	0.988216	1.013	0.8207	0.972213	1.297	4.93806e-05	0.000931176	1.223	0.00134713	0.0186849	1.27225e+08	1.21936e+08	1.0375e+08	1.64088e+08	1.1343e+08	1.56615e+08	1.4821e+08	1.15122e+08	1.09815e+08	9.77309e+07	1.18081e+08	1.2952e+08	1.21756e+08	1.20232e+08	1.2365e+08	1.8173e+08	1.54537e+08	1.82487e+08	1.85256e+08	1.72301e+08	1.90318e+08	1.36977e+08	1.62545e+08	1.06969e+08	1.29747e+08	1.18759e+08	1.64684e+08	1.10193e+08	1.61312e+08	1.39725e+08
High	Q9QWI6	SRC kinase signaling inhibitor 1 OS=Mus musculus OX=10090 GN=Srcin1 PE=1 SV=2	56013	Srcin1		1248	51	1.021	0.66577	0.968848	0.983	0.519213	0.90512	1.228	5.12348e-05	0.000962524	1.141	0.00766737	0.0769958	8.29758e+08	8.92458e+08	9.39056e+08	1.00028e+09	8.02894e+08	9.31602e+08	9.52101e+08	8.60919e+08	7.73545e+08	8.92638e+08	8.03574e+08	9.70613e+08	8.36724e+08	9.16198e+08	9.02951e+08	1.0831e+09	1.12915e+09	1.10188e+09	1.03342e+09	1.00747e+09	1.11463e+09	9.21771e+08	9.36171e+08	6.97512e+08	9.46347e+08	1.07836e+09	1.00527e+09	7.80791e+08	9.64594e+08	9.01814e+08
High	Q9R0I7	YLP motif-containing protein 1 OS=Mus musculus OX=10090 GN=Ylpm1 PE=2 SV=2	56531	Ylpm1	ENSMUSG00000021244.15	6	1	2.031	0.00023135	0.00617999	1.992	3.87832e-05	0.00101689	2.429	5.26458e-05	0.000980815	1.545	0.0782769	0.414587		1.37143e+06	1.87826e+06		1.05343e+06	2.66137e+06	918400	1.29699e+06	1.05096e+06		1.52155e+06	972369		493189	428048	2.37997e+06	1.18871e+06	1.38023e+06	1.42338e+06	336754	779644	1.60391e+06	2.29803e+06		1.44313e+06	2.17726e+06		1.01311e+06	2.74377e+06	878744
High	Q80X50	Ubiquitin-associated protein 2-like OS=Mus musculus OX=10090 GN=Ubap2l PE=1 SV=1	74383	Ubap2l	ENSMUSG00000042520.16	157	11	0.991	0.875569	0.99051	0.975	0.601	0.931244	1.397	5.27136e-05	0.000980815	1.24	0.0163221	0.139613	3.71349e+07	4.05329e+07	4.43752e+07	4.01978e+07	4.73407e+07	4.86065e+07	4.82906e+07	4.58307e+07	3.74204e+07	4.35655e+07	3.85455e+07	5.42861e+07	4.65046e+07	3.92654e+07	4.73003e+07	6.49142e+07	7.66662e+07	7.32732e+07	6.48647e+07	6.85246e+07	6.92701e+07	4.20905e+07	6.17058e+07	31309896	4.31085e+07	50847228	4.04019e+07	45921868	5.00027e+07	4.56596e+07
High	Q8BIZ1	Ankyrin repeat and sterile alpha motif domain-containing protein 1B OS=Mus musculus OX=10090 GN=Anks1b PE=1 SV=3	77531	Anks1b		322	11	1.026	0.665272	0.968739	1.045	0.325082	0.801581	1.293	5.2795e-05	0.000980815	1.224	0.000674234	0.0103211	1.01947e+08	1.065e+08	1.02929e+08	1.40791e+08	9.58306e+07	1.16872e+08	1.1692e+08	1.41127e+08	9.64539e+07	1.00953e+08	9.27158e+07	1.08567e+08	1.16329e+08	1.31232e+08	1.1696e+08	1.5655e+08	1.27116e+08	1.47798e+08	1.38336e+08	1.35856e+08	1.47396e+08	1.21918e+08	1.2744e+08	8.55938e+07	1.13284e+08	1.18454e+08	1.41567e+08	9.26914e+07	1.21097e+08	1.11196e+08
High	P68433	Histone H3.1 OS=Mus musculus OX=10090 GN=H3c1 PE=1 SV=2	319153; 360198; 97908; 319152	Hist1h3i; Hist1h3a; Hist1h3g; Hist1h3h	ENSMUSG00000099517.1; ENSMUSG00000101355.1; ENSMUSG00000101972.1; ENSMUSG00000069265.2	656	1	1.081	0.0897407	0.4846	1.038	0.331129	0.804706	0.8	5.61625e-05	0.00103952	0.654	3.77476e-15	1.63388e-13	4.85867e+09	3.0177e+09	4.99782e+09	4.3197e+09	5.36292e+09	4.97063e+09	4.7412e+09	4.12546e+09	5.03587e+09	3.89937e+09	3.99013e+09	4.53772e+09	4.65291e+09	4.81172e+09	4.69838e+09	3.1358e+09	3.72525e+09	2.54569e+09	4.27619e+09	2.82684e+09	1.59946e+09	4.42507e+09	2.56712e+09	4.06543e+09	3.1806e+09	5.74883e+09	4.34303e+09	5.22784e+09	5.16343e+09	4498887785
High	Q60936	Atypical kinase COQ8A, mitochondrial OS=Mus musculus OX=10090 GN=Coq8a PE=1 SV=2	67426	Adck3; Coq8a	ENSMUSG00000026489.13	34	6	1.093	0.325596	0.809815	1.011	0.902384	0.984845	0.608	6.2972e-05	0.00116128	0.883	0.354507	0.838832	1.1745e+07	1.12052e+07	1.10039e+07	1.14717e+07	1.36379e+07	1.17332e+07	1.15625e+07	8.89624e+06	1.02219e+07	9.56564e+06	9.65947e+06	9.57545e+06	1.16261e+07	1.08462e+07	9.53085e+06	7.37794e+06	7.40536e+06	6.93181e+06	4.81738e+06	7.11395e+06	5.62673e+06	1.47933e+07	8.51904e+06	9.89055e+06	1.19405e+07	1.25805e+07	11574059	1.32239e+07	1.20485e+07	10928353
High	P28652	Calcium/calmodulin-dependent protein kinase type II subunit beta OS=Mus musculus OX=10090 GN=Camk2b PE=1 SV=2	12323	Camk2b	ENSMUSG00000057897.14	3972	16	0.953	0.279773	0.774876	0.996	0.807415	0.970225	1.224	6.50267e-05	0.00119478	1.09	0.0722637	0.395677	6.76291e+09	5.9643e+09	5.85495e+09	7.5689e+09	6.3269e+09	7.28834e+09	7.97585e+09	7.27729e+09	6.18176e+09	6.28364e+09	7.22448e+09	7.14287e+09	7.17062e+09	7.12939e+09	5.88313e+09	8.77081e+09	7.10443e+09	8.49212e+09	8.78668e+09	9.21692e+09	9.23048e+09	6.41566e+09	8.3941e+09	5.69595e+09	6.34988e+09	6.71217e+09	7.62657e+09	6.12293e+09	7.50617e+09	7.56909e+09
High	P03995	Glial fibrillary acidic protein OS=Mus musculus OX=10090 GN=Gfap PE=1 SV=4	14580	Gfap	ENSMUSG00000020932.14	1774	25	1.023	0.621005	0.965872	1.043	0.259667	0.753425	1.224	6.74455e-05	0.0012347	1.124	0.0172409	0.144519	2.30644e+09	2.29677e+09	1.95664e+09	1.94993e+09	2.16375e+09	2.23344e+09	2.48379e+09	2.18842e+09	2.26603e+09	1.76026e+09	1.87145e+09	2.42895e+09	2.06682e+09	2.22891e+09	1.96176e+09	2.33638e+09	2.85799e+09	2.65014e+09	2.45649e+09	2.25048e+09	2.43477e+09	2.05813e+09	2.24252e+09	1.94082e+09	2.43848e+09	2.25103e+09	1.96053e+09	2.09829e+09	2.30284e+09	2.35683e+09
High	B1AUR6	Protein MMS22-like OS=Mus musculus OX=10090 GN=Mms22l PE=1 SV=1	212377	Mms22l	ENSMUSG00000045751.16	8	2	0.705	0.000817466	0.0172492	0.772	0.00343032	0.0444389	1.566	7.38747e-05	0.00134259	0.586	3.46723e-05	0.000731469	7.4111e+06	7.48998e+06	3.57886e+06	3.55755e+06	8.66768e+06	1.04657e+07	4.55967e+06	4.95607e+06	1.13523e+07	1.6112e+06	9.84362e+06	1.56503e+07	1.28293e+07	2.51389e+06	1.48291e+07	1.44919e+07	1.44923e+07	7.85754e+06	1.24353e+07	4.53552e+06	5.40559e+06	5.38532e+06	1.27068e+07	6.30526e+06	7976637	4.11187e+06	3.57814e+06	8407148	10690946	4354404
High	Q6P9K8	Caskin-1 OS=Mus musculus OX=10090 GN=Caskin1 PE=1 SV=2	268932	Caskin1	ENSMUSG00000033597.8	676	36	1.046	0.360841	0.838329	0.976	0.497462	0.900216	1.283	7.43944e-05	0.00134716	1.167	0.011804	0.108351	3.06016e+08	3.58229e+08	3.23228e+08	3.43136e+08	2.99935e+08	2.77387e+08	3.0142e+08	3.01324e+08	2.73764e+08	2.88323e+08	2.37243e+08	3.46819e+08	2.83559e+08	3.23343e+08	3.3336e+08	4.05743e+08	4.37719e+08	4.42058e+08	4.35883e+08	3.70297e+08	4.06614e+08	3.52147e+08	3.76418e+08	2.56999e+08	3.79513e+08	3.71335e+08	344966830	2.91127e+08	2.87868e+08	2.86479e+08
High	Q8BUL6	Pleckstrin homology domain-containing family A member 1 OS=Mus musculus OX=10090 GN=Plekha1 PE=1 SV=1	101476	Plekha1	ENSMUSG00000040268.17	24	1	1.158	0.18031	0.666993	0.755	0.00476975	0.0578375	1.659	7.74899e-05	0.00139816	1.398	0.0232448	0.180111	4.22503e+06	1.01469e+07	9.84356e+06	4.64216e+06	7.51862e+06	9.73347e+06	4.50305e+06	4.90364e+06	5.59075e+06	850701	1.02226e+07	2.6201e+06	3.87783e+06	6.49139e+06	8.58306e+06	1.35868e+07	4.95851e+06	1.06708e+07	1.43753e+07	6.41058e+06	1.46648e+07	3.56895e+06	9.32886e+06	3.55658e+06	10884019	11342924	4669552	7.21592e+06	9.86935e+06	4.27302e+06
High	Q9QZM0	Ubiquilin-2 OS=Mus musculus OX=10090 GN=Ubqln2 PE=1 SV=2	54609	Ubqln2	ENSMUSG00000050148.9	289	8	1.106	0.0635602	0.418457	0.972	0.435454	0.872302	1.292	8.87852e-05	0.00159052	1.215	0.00210758	0.0277747	1.4487e+08	1.65349e+08	1.33049e+08	1.25884e+08	1.1794e+08	9.9916e+07	1.4209e+08	1.32059e+08	1.01911e+08	1.32754e+08	1.06609e+08	1.48987e+08	1.39578e+08	1.22246e+08	1.23521e+08	1.33203e+08	1.50532e+08	1.65917e+08	1.55455e+08	1.69219e+08	1.48418e+08	1.24172e+08	1.75763e+08	1.22023e+08	1.75098e+08	1.53161e+08	1.26432e+08	1.14345e+08	1.03059e+08	1.35229e+08
Medium	P97471	Mothers against decapentaplegic homolog 4 OS=Mus musculus OX=10090 GN=Smad4 PE=1 SV=2	17128	Smad4	ENSMUSG00000024515.13	1	1	1.241	0.219379	0.711956	1.657	0.00020077	0.00439499	2.13	8.93392e-05	0.00159475	2.167	4.74528e-05	0.000964618	1.52465e+06	2.50354e+06	3.27794e+06	3.25025e+06	3.94045e+06	5.97172e+06	3.02642e+06	3.29031e+06	2.85125e+06	3.34259e+06	2.01673e+06	1.47008e+06	3.53528e+06	866569	4.44256e+06	4.57998e+06	6.73027e+06	4.0288e+06	3.6108e+06	5.2645e+06	3.71801e+06	3.74389e+06	5.5553e+06	1.27624e+06	2674276	3.81115e+06	3.26863e+06	3.78855e+06	6.07657e+06	2.90217e+06
High	Q9Z1R2	Large proline-rich protein BAG6 OS=Mus musculus OX=10090 GN=Bag6 PE=1 SV=1	224727	Bag6	ENSMUSG00000024392.17	162	13	1.136	0.0382796	0.314118	1.019	0.723331	0.962388	1.383	9.40332e-05	0.00167206	1.36	0.000499736	0.00796563	5.35814e+07	6.37787e+07	6.335e+07	6.54722e+07	4.52851e+07	4.91393e+07	6.50355e+07	4.36965e+07	3.50066e+07	4.11773e+07	3.96937e+07	6.24429e+07	4.802e+07	3.94736e+07	2.95276e+07	8.1819e+07	7.03834e+07	7.47009e+07	7.85195e+07	8.3834e+07	8.06082e+07	5.70735e+07	7.98849e+07	4.5191e+07	67777206	7.25144e+07	6.59127e+07	4.41139e+07	5.06114e+07	6.16307e+07
Medium	Q8BSM5	GRB2-associated-binding protein 3 OS=Mus musculus OX=10090 GN=Gab3 PE=1 SV=1	210710	Gab3	ENSMUSG00000032750.13	6	1	1.453	0.00134801	0.0270789	1.18	0.0942694	0.472101	1.694	9.43367e-05	0.00167206	1.564	0.00314024	0.0379018	5.59287e+06	7.6013e+06	8.08097e+06	7.12897e+06	9.07844e+06	1.07978e+07	7.09672e+06	4.80136e+06	4.62192e+06		3.84833e+06	4.9994e+06	6.1169e+06	8.47702e+06	4.78454e+06	9.52648e+06	7.25131e+06	9.44924e+06	9.21139e+06	7.1076e+06	9.69864e+06	8.04421e+06	7.71419e+06	4691341	8059310	9331628	7168127	8929486	11294218	6.67452e+06
High	Q3TTY5	Keratin, type II cytoskeletal 2 epidermal OS=Mus musculus OX=10090 GN=Krt2 PE=1 SV=1	16681	Krt2	ENSMUSG00000064201.8	507	6	0.972	0.524037	0.931479	1.213	1.73674e-08	7.1034e-07	1.218	9.92123e-05	0.00175228	0.857	0.00568702	0.0612758	1.17022e+09	1.08939e+09	6.01783e+08	1.08695e+09	5.15649e+08	7.65191e+08	9.60688e+08	1.05169e+09	9.17143e+08	1.01498e+09	7.12853e+08	9.16929e+08	6.70748e+08	1.15092e+09	7.01695e+08	8.45377e+08	1.31706e+09	8.91099e+08	7.40842e+08	5.95854e+08	7.68232e+08	1.06172e+09	5.75649e+08	9.79492e+08	1.15535e+09	6.9127e+08	1.09327e+09	5.02387e+08	7.952e+08	9.08045e+08
High	Q9CR21	Acyl carrier protein, mitochondrial OS=Mus musculus OX=10090 GN=Ndufab1 PE=1 SV=1	70316	Ndufab1	ENSMUSG00000030869.11	171	3	1.203	0.000300506	0.0079359	1.045	0.306315	0.786469	1.302	9.99458e-05	0.00175905	1.225	0.000952103	0.0138566	1.47295e+08	1.59871e+08	2.93555e+08	1.8224e+08	1.37301e+08	1.15745e+08	1.7223e+08	9.8162e+07	1.73256e+08	1.47635e+08	1.0421e+08	1.72846e+08	1.64773e+08	1.16166e+08	1.41203e+08	1.1193e+08	1.70417e+08	2.07223e+08	1.43717e+08	1.47646e+08	1.62575e+08	1.70644e+08	1.16446e+08	1.23817e+08	1.69374e+08	3.3827e+08	183293601	1.33877e+08	1.20036e+08	1.63308e+08
High	Q9CRD0	OCIA domain-containing protein 1 OS=Mus musculus OX=10090 GN=Ociad1 PE=1 SV=1	68095	Ociad1	ENSMUSG00000029152.13	135	5	1.063	0.390484	0.859177	1.007	0.904893	0.985367	1.372	0.000108303	0.00189947	1.292	0.00485733	0.0538381	4.87527e+07	4.49414e+07	4.56536e+07	4.59542e+07	4.79686e+07	4.61057e+07	4.03233e+07	4.56661e+07	4.81912e+07	5.62768e+07	4.90709e+07	4.28644e+07	4.28278e+07	4.35838e+07	4.52789e+07	5.44248e+07	6.35513e+07	5.84172e+07	5.46305e+07	6.01006e+07	6.03538e+07	4.9485e+07	5.83987e+07	4.10009e+07	4.79623e+07	5.20813e+07	4.61108e+07	4.66259e+07	4.72066e+07	37938782
High	Q6P8I4	PEST proteolytic signal-containing nuclear protein OS=Mus musculus OX=10090 GN=Pcnp PE=1 SV=1	76302	Pcnp	ENSMUSG00000071533.11	9	2	1.21	0.0630311	0.417565	0.95	0.546804	0.908264	1.599	0.000111771	0.00195347	1.497	0.00113928	0.0161135	1.05063e+07	1.24464e+07	8.44992e+06	9.2017e+06	9.40689e+06	7.03352e+06	1.03184e+07	7.46198e+06	6.17529e+06	9.28353e+06	6.50167e+06	9.60928e+06	7.05037e+06	3.42025e+06	1.06496e+07	9.72245e+06	1.3521e+07	1.59359e+07	1.47801e+07	1.36395e+07	1.25811e+07	1.13084e+07	1.17727e+07	8.81051e+06	1.3125e+07	9.76099e+06	9.25529e+06	9187494	7.34035e+06	9.76641e+06
High	Q64511	DNA topoisomerase 2-beta OS=Mus musculus OX=10090 GN=Top2b PE=1 SV=2	21974	Top2b	ENSMUSG00000017485.10	60	7	1.079	0.362203	0.839246	1.04	0.537615	0.908218	0.659	0.000117801	0.0020517	0.611	2.35669e-05	0.000521274	1.62378e+07	1.29772e+07	1.85169e+07	1.57208e+07	1.85543e+07	1.92888e+07	1.42363e+07	1.38296e+07	1.88385e+07	1.72146e+07	1.94841e+07	1.36965e+07	1.86373e+07	1.31875e+07	1.49981e+07	9.52209e+06	6.33452e+06	7.37491e+06	9.46807e+06	7.07938e+06	6.4792e+06	1.46146e+07	9.16434e+06	1.37471e+07	1.38273e+07	2.12503e+07	1.58351e+07	17996387	1.97706e+07	13560606
High	O89084	cAMP-specific 3',5'-cyclic phosphodiesterase 4A OS=Mus musculus OX=10090 GN=Pde4a PE=1 SV=2	18577	Pde4a	ENSMUSG00000032177.17	38	2	0.815	0.313616	0.801698	0.01	1e-17	6.86027e-16	2.403	0.000130561	0.00226606	0.583	0.0118421	0.108502		361295	1.82763e+06												443513		749237	3.25232e+06	1.39031e+06				1.8494e+06		394374	2.06511e+06
High	O35969	Guanidinoacetate N-methyltransferase OS=Mus musculus OX=10090 GN=Gamt PE=1 SV=1	14431	Gamt	ENSMUSG00000020150.13	16	2	0.553	1.15563e-05	0.000400248	1.15	0.142174	0.578262	0.538	0.000143699	0.00246848	0.89	0.45963	0.899306	2.87911e+06	5.54196e+06	2.42353e+06	900263	2.90032e+06	2.79778e+06	6.58097e+06					7.51672e+06	7.66421e+06		3.31777e+06	3.25517e+06	2.55326e+06		3.95666e+06	4.61243e+06	1.71862e+06	2.39427e+06	8.05695e+06	2.40909e+06	5.95051e+06	2772056	908580	2.779e+06	2.83911e+06	6.27657e+06
High	Q8C8R3	Ankyrin-2 OS=Mus musculus OX=10090 GN=Ank2 PE=1 SV=2	109676	Ank2		4142	125	1.07	0.139037	0.605062	1.013	0.78781	0.968957	1.209	0.000167182	0.00285232	1.178	0.00108936	0.0155389	3.73752e+09	3.66293e+09	3.67996e+09	3.84174e+09	3.60431e+09	3.49486e+09	3.7236e+09	3.51352e+09	3.51804e+09	3.22478e+09	3.2898e+09	3.87857e+09	3.62544e+09	3.38805e+09	3.76256e+09	4.15604e+09	3.87594e+09	4.08287e+09	4.02477e+09	3.84507e+09	4.08887e+09	3.67028e+09	4.23317e+09	3.14647e+09	3.89556e+09	4.22015e+09	3.86493e+09	3.49864e+09	3.59927e+09	3.5253e+09
High	P21614	Vitamin D-binding protein OS=Mus musculus OX=10090 GN=Gc PE=1 SV=2	14473	Gc	ENSMUSG00000035540.12	3	1	0.01	1e-17	5.97857e-16	1.177	0.332826	0.804706	0.428	0.000190449	0.00322734	1.005	0.941318	0.992099						300686			1.18187e+06					506624				253770	184905	509267	523957		397964						308556
High	Q9EQF6	Dihydropyrimidinase-related protein 5 OS=Mus musculus OX=10090 GN=Dpysl5 PE=1 SV=1	65254	Dpysl5	ENSMUSG00000029168.14	1126	24	1.021	0.652612	0.968186	0.934	0.0306229	0.231311	1.207	0.000197836	0.00333002	1.131	0.0126228	0.114403	1.21586e+09	1.35273e+09	1.19079e+09	1.18689e+09	1.2179e+09	1.17398e+09	1.12386e+09	1.08945e+09	1.12006e+09	1.15138e+09	1.04767e+09	1.37658e+09	1.08242e+09	1.24944e+09	1.35608e+09	1.33961e+09	1.44098e+09	1.47164e+09	1.42773e+09	1.25395e+09	1.42595e+09	1.36897e+09	1.46529e+09	1.02193e+09	1.43435e+09	1.3692e+09	1.19257e+09	1.18375e+09	1.21081e+09	1.06298e+09
High	Q80TR4	Slit homolog 1 protein OS=Mus musculus OX=10090 GN=Slit1 PE=1 SV=2	20562	Slit1	ENSMUSG00000025020.11	3	2	0.864	0.302666	0.792073	0.693	0.00382053	0.0486716	0.476	0.000202655	0.00339973	0.441	0.000136143	0.00254117	3.03512e+06	2.98059e+06	3.49901e+06	2.63551e+06	2.54412e+06		2.11632e+06	1.63682e+06	3.75417e+06	2.71916e+06	2.75957e+06	4.58875e+06	3.49648e+06	3.45024e+06	3.37959e+06				1.64292e+06	1.46264e+06	855496	3.99656e+06	1.56994e+06	2.53431e+06	3138047	4.0428e+06	2.64896e+06	2498954		2.00471e+06
High	Q8K021	Secretory carrier-associated membrane protein 1 OS=Mus musculus OX=10090 GN=Scamp1 PE=1 SV=1	107767	Scamp1	ENSMUSG00000021687.14	516	12	1.033	0.482323	0.909818	1.034	0.387529	0.843435	1.22	0.00020365	0.00340503	1.131	0.0149747	0.130762	7.98602e+08	6.8599e+08	6.31093e+08	6.44095e+08	5.85014e+08	5.72565e+08	6.60177e+08	6.43453e+08	6.23919e+08	7.84283e+08	5.71712e+08	6.4261e+08	6.21009e+08	6.67266e+08	6.81635e+08	6.65952e+08	7.32516e+08	7.74577e+08	7.16485e+08	6.72156e+08	6.8448e+08	6.83392e+08	6.59126e+08	6.72492e+08	7.30963e+08	7.24744e+08	6.47831e+08	5.65063e+08	5.96369e+08	6.26451e+08
High	Q80TA1	Ethanolaminephosphotransferase 1 OS=Mus musculus OX=10090 GN=Selenoi PE=2 SV=3	28042	Ept1; Selenoi	ENSMUSG00000075703.15	4	2	0.01	1e-17	5.97857e-16	0.01	1e-17	6.86027e-16	0.595	0.000218808	0.00363424	0.717	0.0226485	0.176711											5.81242e+06	1.23418e+07				6.63081e+06		3.83278e+06			9.52884e+06	3.87213e+06
Medium	Q60963	Platelet-activating factor acetylhydrolase OS=Mus musculus OX=10090 GN=Pla2g7 PE=2 SV=2	27226	Pla2g7	ENSMUSG00000023913.17	2	1	1.779	8.23199e-07	3.1558e-05	1.726	9.6089e-09	4.07808e-07	1.736	0.000222656	0.00368595	1.932	1.47045e-05	0.000338676	3.83428e+06	9.93483e+06	9.45315e+06	8.97842e+06	4.88967e+06	8.38975e+06	7.70727e+06			7.70118e+06		5.31402e+06	3.54036e+06		4.46529e+06	7.87483e+06	4.5946e+06	7.84111e+06	9.116e+06	6.85964e+06	6.54022e+06	1.05054e+07	1.02372e+07	3.23362e+06	10559016	10815254	9087304	4.7608e+06	8674444	7.30591e+06
High	Q9WV92	Band 4.1-like protein 3 OS=Mus musculus OX=10090 GN=Epb41l3 PE=1 SV=1	13823	Epb4.1l3; Epb41l3	ENSMUSG00000024044.16	1533	38	1.045	0.343174	0.825392	0.992	0.716663	0.961251	1.204	0.000232327	0.00382082	1.155	0.00380768	0.0443582	1.25393e+09	1.25058e+09	1.34883e+09	1.26627e+09	1.07975e+09	1.16825e+09	1.23679e+09	1.14779e+09	1.28346e+09	1.1434e+09	1.12443e+09	1.33576e+09	1.14927e+09	1.19855e+09	1.24599e+09	1.51788e+09	1.48618e+09	1.55382e+09	1.48195e+09	1.28196e+09	1.65316e+09	1.34388e+09	1.45829e+09	1.05487e+09	1331192826	1.54516e+09	1271786605	1.05011e+09	1.20363e+09	1.16794e+09
High	Q99KX1	Myeloid leukemia factor 2 OS=Mus musculus OX=10090 GN=Mlf2 PE=1 SV=1	30853	Mlf2	ENSMUSG00000030120.14	98	5	1.055	0.285772	0.778701	1.007	0.848438	0.974481	1.343	0.00023844	0.00390855	1.15	0.0614854	0.364184	8.45339e+07	7.62067e+07	7.74455e+07	7.34425e+07	8.61994e+07	8.4983e+07	9.53606e+07	7.07891e+07	8.38601e+07	6.68806e+07	7.36094e+07	7.91949e+07	8.45858e+07	9.60684e+07	7.25802e+07	8.43624e+07	8.57027e+07	1.06487e+08	9.08594e+07	7.9233e+07	9.47947e+07	7.52584e+07	7.5976e+07	7.09222e+07	8.09311e+07	8.93737e+07	7.3844e+07	84257432	8.85844e+07	90017976
High	Q8BWU5	Probable tRNA N6-adenosine threonylcarbamoyltransferase OS=Mus musculus OX=10090 GN=Osgep PE=1 SV=2	66246	Osgep		7	1	1.188	0.203216	0.691848	1.05	0.655377	0.945586	0.49	0.000249755	0.00408068	0.762	0.130791	0.556055	4.48706e+06	6.07318e+06	4.99593e+06	5.13854e+06	4.214e+06	4.03917e+06	6.35689e+06	4.07971e+06	3.65036e+06	4.50296e+06	3.39313e+06	3.60538e+06	4.26079e+06	4.32704e+06	6.05377e+06	2.81917e+06	1.71519e+06	3.1612e+06	1.51026e+06	1.96034e+06	2.70421e+06	4.89693e+06	3.34932e+06	3782384	6450405	5.72344e+06	5.19357e+06	4113009	4.18025e+06	6.01623e+06
High	Q60771	Claudin-11 OS=Mus musculus OX=10090 GN=Cldn11 PE=1 SV=1	18417	Cldn11	ENSMUSG00000037625.7	499	4	1.165	0.000799373	0.0169386	1.014	0.764968	0.9683	0.804	0.000254095	0.00413812	0.558	1e-17	4.64907e-16	8.38158e+08	8.63977e+08	7.41404e+08	8.03995e+08	8.26758e+08	6.68721e+08	7.82604e+08	6.51057e+08	8.76032e+08	6.49069e+08	6.19882e+08	9.40023e+08	6.91397e+08	9.59344e+08	5.3758e+08	5.35402e+08	5.27046e+08	5.82036e+08	7.77703e+08	2.6235e+08	5.21358e+08	6.3447e+08	4.15339e+08	702492661	9.21713e+08	8.50234e+08	808591968	7.95374e+08	708758273	747444106
High	Q9R1E6	Ectonucleotide pyrophosphatase/phosphodiesterase family member 2 OS=Mus musculus OX=10090 GN=Enpp2 PE=1 SV=3	18606	Enpp2	ENSMUSG00000022425.15	10	7	1.429	0.00682799	0.0984133	1.804	6.62766e-10	3.07327e-08	1.81	0.000265738	0.00431372	1.414	0.0413279	0.276308	1.4043e+07	8.6979e+06	4.71976e+06	3.74646e+06	4.7888e+06	5.95725e+06	6.62403e+06	1.77085e+07	3.71578e+07	2.63762e+06	5.48436e+06	9.56854e+06	4.10331e+06	8.27895e+06	4.28257e+06	4.9979e+06		7.46937e+06	1.60489e+06	6.52523e+06	5.41486e+06	2.66325e+06	7.03964e+06	1.18116e+07	9.23431e+06	5.40462e+06	3.78162e+06	4.64317e+06	6.10342e+06	6.25514e+06
High	Q3UN02	Lysocardiolipin acyltransferase 1 OS=Mus musculus OX=10090 GN=Lclat1 PE=1 SV=2	225010	Lclat1	ENSMUSG00000054469.13	15	2	0.87	0.188901	0.678479	0.978	0.783617	0.968385	0.66	0.000292883	0.00470866	0.674	0.0011588	0.0162979	1.68579e+07	8.88113e+06	1.27517e+07	7.31113e+06	7.69442e+06	9.69489e+06	1.42768e+07	1.28092e+07	3.92135e+06	1.69847e+07	1.64608e+07	1.23487e+07	1.60353e+07	8.40653e+06	1.26394e+07	1.01952e+07	9.51472e+06	8.29903e+06	8.34707e+06	6.72089e+06	8.56494e+06	1.23665e+07	8.72298e+06	1.40695e+07	9344492	1.47349e+07	7.34855e+06	7554524	1.01615e+07	1.35575e+07
High	Q9QYB1	Chloride intracellular channel protein 4 OS=Mus musculus OX=10090 GN=Clic4 PE=1 SV=3	29876	Clic4	ENSMUSG00000037242.8	223	12	0.936	0.16503	0.643173	0.887	0.00149305	0.0227781	0.791	0.000310759	0.00498008	0.882	0.0422903	0.281244	1.44904e+08	1.39513e+08	1.2723e+08	1.16063e+08	1.26971e+08	1.10507e+08	1.05216e+08	1.27477e+08	1.80205e+08	1.13561e+08	1.50648e+08	1.57664e+08	1.30119e+08	1.45154e+08	1.21087e+08	1.17179e+08	1.11616e+08	1.06025e+08	1.26803e+08	1.03325e+08	1.38175e+08	1.05546e+08	1.37924e+08	1.22071e+08	1.47786e+08	1.46231e+08	1.16914e+08	1.22447e+08	114144231	1.00532e+08
High	Q8K1X1	WD repeat-containing protein 11 OS=Mus musculus OX=10090 GN=Wdr11 PE=1 SV=1	207425	Wdr11		29	5	1.255	0.188724	0.678433	1.296	0.0728283	0.404351	2.036	0.000352706	0.00560238	1.802	0.00475216	0.0531416	2.44288e+06	2.63177e+06	2.14254e+06	2.69596e+06	2.26052e+06	2.73207e+06	2.54049e+06	2.56329e+06	2.01703e+06	2.00832e+06	1.20588e+06	2.14553e+06	1.82385e+06	1.51794e+06	1.49239e+06	3.77946e+06	3.462e+06	3.57515e+06	2.62454e+06	3.92002e+06	3.42497e+06	1.97572e+06	3.8627e+06	2.06172e+06	2.81177e+06	2.46858e+06	2.7108e+06	2.17668e+06	2.78728e+06	2.43009e+06
High	P54227	Stathmin OS=Mus musculus OX=10090 GN=Stmn1 PE=1 SV=2	16765	Stmn1	ENSMUSG00000028832.11	386	10	1.186	0.000360339	0.00904812	0.826	2.66244e-08	1.04988e-06	1.241	0.000353314	0.00560238	1.05	0.336355	0.82102	5.62616e+08	5.09743e+08	9.25146e+08	3.72327e+08	4.00759e+08	1.94442e+08	5.49042e+08	2.94341e+08	1.28211e+09	3.83229e+08	2.85508e+08	6.63645e+08	3.80151e+08	4.62788e+08	4.71875e+08	5.18344e+08	6.96064e+08	7.19961e+08	4.63886e+08	5.80602e+08	6.88287e+08	3.13935e+08	4.3267e+08	4.74073e+08	5.43582e+08	1.06206e+09	3.74322e+08	385412270	2.02346e+08	5.2264e+08
High	P14824	Annexin A6 OS=Mus musculus OX=10090 GN=Anxa6 PE=1 SV=3	11749	Anxa6	ENSMUSG00000018340.13	684	34	1.071	0.167372	0.645072	1.285	1.61449e-12	8.885e-11	0.795	0.000354058	0.00560238	0.807	0.000839549	0.0124347	5.1025e+08	4.545e+08	4.95579e+08	4.57575e+08	7.00203e+08	1.04914e+09	4.43274e+08	6.92626e+08	5.06793e+08	6.24449e+08	3.73063e+08	5.12731e+08	5.57261e+08	4.45156e+08	4.06907e+08	4.11662e+08	3.42363e+08	3.66348e+08	3.53261e+08	2.88484e+08	4.35609e+08	3.58813e+08	3.31725e+08	4.29878e+08	4.83782e+08	5.67492e+08	4.60726e+08	6.77687e+08	1077124241	4.20913e+08
High	Q80VP1	Epsin-1 OS=Mus musculus OX=10090 GN=Epn1 PE=1 SV=3	13854	Epn1	ENSMUSG00000035203.16	174	9	1.096	0.0853592	0.47423	0.962	0.296515	0.781552	1.254	0.000356976	0.00563079	1.142	0.0314985	0.226257	1.37395e+08	1.27562e+08	1.47174e+08	1.35528e+08	1.34101e+08	1.32549e+08	1.28422e+08	1.31463e+08	1.30916e+08	1.3508e+08	1.20801e+08	1.31345e+08	1.25818e+08	1.43031e+08	1.25271e+08	1.78891e+08	1.88852e+08	1.98473e+08	1.92989e+08	2.13874e+08	2.05946e+08	1.40765e+08	1.8262e+08	1.15334e+08	135361562	169317184	1.36219e+08	1.31032e+08	1.37596e+08	1.21257e+08
High	P02535	Keratin, type I cytoskeletal 10 OS=Mus musculus OX=10090 GN=Krt10 PE=1 SV=3	16661	Krt10		514	8	0.961	0.365759	0.839246	1.173	3.37002e-06	0.000104179	1.197	0.000359176	0.00564773	0.927	0.202989	0.683514	1.80245e+09	1.87766e+09	8.34872e+08	2.21715e+09	6.86043e+08	1.24005e+09	1.44255e+09	1.57507e+09	1.42374e+09	1.63553e+09	1.15615e+09	1.3102e+09	9.02118e+08	2.74246e+09	1.13567e+09	1.20687e+09	2.27332e+09	1.58273e+09	1.38356e+09	1.01177e+09	1.27387e+09	1.48717e+09	8.33758e+08	1511907746	1.98799e+09	9.56791e+08	2.22766e+09	6.69297e+08	1.28402e+09	1361612801
High	Q69ZA1	Cyclin-dependent kinase 13 OS=Mus musculus OX=10090 GN=Cdk13 PE=1 SV=3	69562	Cdk13	ENSMUSG00000041297.7	61	1	0.536	4.09822e-08	1.70093e-06	1.025	0.777522	0.968385	0.631	0.000364169	0.0056729	0.73	0.0177136	0.146997	4.47951e+06	5.7207e+06	6.45885e+06	5.90415e+06	4.73195e+06				1.37076e+07	7.7216e+06		1.71017e+07	5.89008e+06			3.36238e+06	5.53416e+06	6.38513e+06	1.19202e+07			7.3217e+06		3.77693e+06	6077965	7.3944e+06	5.97192e+06	4.61272e+06
High	Q8JZX4	Splicing factor 45 OS=Mus musculus OX=10090 GN=Rbm17 PE=1 SV=1	76938	Rbm17	ENSMUSG00000037197.11	9	2	1.165	0.163165	0.640167	0.736	0.000930077	0.0154233	1.635	0.000377345	0.00585995	1.054	0.693824	0.971936	6.01586e+06	9.29838e+06	9.27264e+06	1.27384e+06	7.76823e+06	4.93104e+06	7.19753e+06	5.67112e+06	5.05149e+06	4.62398e+06	5.74204e+06	1.04839e+07	7.37174e+06	1.40893e+06	8.78894e+06	6.90112e+06	9.54034e+06	1.02343e+07	3.27982e+06	7.63759e+06	8.66414e+06	8.62378e+06	6.80604e+06	5.03021e+06	9.77865e+06	1.06918e+07	1.28089e+06	7.52711e+06	5.17979e+06	6.89099e+06
High	Q8BS95	Golgi pH regulator OS=Mus musculus OX=10090 GN=Gpr89a PE=1 SV=2	67549	Gpr89	ENSMUSG00000028096.13	1	1	0.724	0.0870667	0.477659	1.133	0.412457	0.85941	2.134	0.000386678	0.00598635	2.231	0.000671487	0.0103105		634856		2.29478e+06				2.47093e+06		992826	869938	882727	3.20981e+06	893704			3.64397e+06	1.40071e+06	2.52804e+06	1.95529e+06		2.07507e+06			679562		2.30758e+06
High	Q08943	FACT complex subunit SSRP1 OS=Mus musculus OX=10090 GN=Ssrp1 PE=1 SV=2	20833	Ssrp1	ENSMUSG00000027067.16	36	5	0.892	0.257057	0.74837	0.972	0.724503	0.962388	0.674	0.000412161	0.00635465	0.625	0.000135336	0.00253552	1.37965e+07	1.47196e+07	9.98286e+06	7.12998e+06	1.20355e+07	8.36417e+06	1.14604e+07	1.41165e+07	1.53179e+07	1.03199e+07	1.35509e+07	1.12586e+07	1.55024e+07	8.56454e+06	1.3793e+07	8.47386e+06	1.03557e+07	8.04995e+06	8.36374e+06	7.31797e+06	7.70261e+06	1.20605e+07	6.83862e+06	1.15744e+07	1.57786e+07	1.13961e+07	7.13239e+06	1.16382e+07	8.5084e+06	1.08475e+07
High	P35436	Glutamate receptor ionotropic, NMDA 2A OS=Mus musculus OX=10090 GN=Grin2a PE=1 SV=2	14811	Grin2a	ENSMUSG00000059003.12	38	4	1.026	0.726144	0.974465	1.131	0.0810544	0.433263	1.468	0.000413001	0.00635465	1.193	0.110857	0.513776	1.60465e+07	1.80236e+07	1.40972e+07	1.43357e+07	1.62173e+07	1.50671e+07	2.17257e+07	1.58944e+07	1.892e+07	1.40647e+07	1.29059e+07	1.60459e+07	1.66605e+07	1.74561e+07	1.62576e+07	2.34514e+07	2.37653e+07	2.5551e+07	2.25387e+07	1.96263e+07	2.23027e+07	1.22524e+07	2.04554e+07	1.3471e+07	1.91298e+07	16076239	1.43703e+07	1.57685e+07	15446402	2.05228e+07
High	O35927	Catenin delta-2 OS=Mus musculus OX=10090 GN=Ctnnd2 PE=1 SV=1	18163	Ctnnd2		471	31	0.992	0.780788	0.981695	0.978	0.568712	0.921051	1.253	0.00041932	0.00643214	1.152	0.0227704	0.177256	2.03694e+08	2.13464e+08	1.91528e+08	2.12614e+08	1.72563e+08	2.10768e+08	2.08268e+08	2.16359e+08	1.88418e+08	2.0522e+08	1.97891e+08	1.96128e+08	2.2237e+08	1.82315e+08	2.29958e+08	2.62137e+08	2.70171e+08	2.85455e+08	2.67494e+08	2.82484e+08	2.5468e+08	2.23482e+08	2.46312e+08	1.71041e+08	2.26565e+08	2.2037e+08	213725067	1.67566e+08	2.17507e+08	1.97457e+08
High	Q3V3Q7	Phosphofurin acidic cluster sorting protein 2 OS=Mus musculus OX=10090 GN=Pacs2 PE=1 SV=2	217893	Pacs2		41	2	1.065	0.779009	0.981695	0.738	0.0819939	0.433724	2.034	0.000436942	0.00668201	1.669	0.0192674	0.156539	1.05998e+06	2.42941e+06	2.08514e+06	1.3424e+06	1.77588e+06	1.73323e+06	1.03776e+06	1.00327e+06	1.7884e+06	950491		1.95783e+06	1.48579e+06		1.35945e+06	3.67196e+06	2.47324e+06	3.74976e+06	3.20976e+06	2.39819e+06	3.37686e+06	2.18144e+06	2.8528e+06	891424	2.59263e+06	2.36605e+06	1.34723e+06	1.72502e+06	1.77037e+06	974744
High	Q6PDL0	Cytoplasmic dynein 1 light intermediate chain 2 OS=Mus musculus OX=10090 GN=Dync1li2 PE=1 SV=2	234663	Dync1li2	ENSMUSG00000035770.8	222	13	1.007	0.92698	0.997553	0.988	0.69686	0.956423	1.263	0.000439061	0.00669401	1.26	0.000202127	0.00362457	1.58322e+08	1.39857e+08	1.48368e+08	1.44746e+08	1.28081e+08	1.60446e+08	1.28073e+08	1.42661e+08	1.50044e+08	1.52856e+08	1.05019e+08	1.57162e+08	1.32455e+08	1.1691e+08	1.39282e+08	1.5253e+08	1.23566e+08	1.61724e+08	1.63357e+08	1.41098e+08	1.63833e+08	1.55065e+08	1.73964e+08	1.33395e+08	1.48994e+08	1.69583e+08	145559436	1.24206e+08	1.64485e+08	1.21048e+08
High	P97379	Ras GTPase-activating protein-binding protein 2 OS=Mus musculus OX=10090 GN=G3bp2 PE=1 SV=2	23881	G3bp2	ENSMUSG00000029405.16	272	13	1.012	0.845693	0.98906	1.014	0.781687	0.968385	1.246	0.000463604	0.00704679	1.18	0.00821675	0.0812131	1.183e+08	1.50437e+08	1.33484e+08	1.59439e+08	1.39485e+08	1.19603e+08	1.3225e+08	1.63268e+08	1.26629e+08	1.30831e+08	1.51088e+08	1.81479e+08	1.4023e+08	1.13984e+08	1.23617e+08	1.8375e+08	2.03467e+08	2.15414e+08	2.0896e+08	1.7868e+08	2.19954e+08	1.86418e+08	1.62073e+08	9.94998e+07	1.5947e+08	1.53045e+08	1.60296e+08	1.34686e+08	1.22995e+08	1.25871e+08
High	P62500	TSC22 domain family protein 1 OS=Mus musculus OX=10090 GN=Tsc22d1 PE=1 SV=2	21807	Tsc22d1		4	1	1.327	0.0554149	0.396579	0.982	0.890022	0.980905	1.764	0.000472136	0.00715479	1.761	0.00204584	0.027175	4.0533e+06	5.05785e+06	1.17869e+07	5.81191e+06	2.48233e+06	3.2839e+06	5.82967e+06	2.41619e+06	3.59769e+06	3.49658e+06	2.59139e+06	5.47277e+06	5.75258e+06	3.05461e+06	3.55904e+06	5.84318e+06	6.16545e+06	9.37144e+06	6.39043e+06	6.96844e+06	8.19502e+06	5.72784e+06	5.88657e+06	3.41067e+06	5392265	13455073	5.84603e+06	2.41447e+06	3.37482e+06	5477089
Medium	Q8BR21	Protein FAM180A OS=Mus musculus OX=10090 GN=Fam180a PE=2 SV=1	208164	Fam180a	ENSMUSG00000047420.8	3	1	1.305	0.0906205	0.486214	1.325	0.029084	0.223394	1.974	0.000475521	0.00717393	1.556	0.0327827	0.23216	3.56004e+06				2.91343e+06	4.11779e+06		2.59386e+06					1.92592e+06		3.15998e+06	5.90339e+06	4.01793e+06	4.1858e+06	4.95103e+06	3.20018e+06	5.24412e+06	3.06444e+06	2.93046e+06	2.96839e+06				2848851	4.31286e+06
High	Q8K382	DENN domain-containing protein 1A OS=Mus musculus OX=10090 GN=Dennd1a PE=1 SV=2	227801	Dennd1a	ENSMUSG00000035392.17	15	2	1.572	0.0308388	0.275574	1.068	0.644148	0.943009	2.291	0.00047626	0.00717393	2.165	0.00291031	0.0355539	751865	1.01696e+06	638169	360793	782102	676326	292335	540535	393197	531662	410644	497578	746146	345448	380793	1.86726e+06	875005	869465	898754	1.26659e+06	906405	363924	1.05688e+06	634527	1.0757e+06	741038	362847	752485	694196	280144
High	Q8VHJ5	Serine/threonine-protein kinase MARK1 OS=Mus musculus OX=10090 GN=Mark1 PE=1 SV=2	226778	Mark1	ENSMUSG00000026620.11	202	7	0.984	0.869269	0.989757	0.933	0.335789	0.807337	1.407	0.000493762	0.0074153	1.204	0.0780968	0.414507	1.71457e+07	3.30047e+07	2.49619e+07	2.78089e+07	2.59114e+07	3.79912e+07	1.88649e+07	2.88936e+07	2.32537e+07	1.5898e+07	2.72755e+07	3.08384e+07	2.56495e+07	1.81376e+07	1.87672e+07	4.58175e+07	2.52893e+07	4.59827e+07	3.85357e+07	3.70681e+07	3.60948e+07	3.76623e+07	2.55717e+07	1.43872e+07	3.51725e+07	2.857e+07	2.79873e+07	2.50969e+07	3.88777e+07	1.78792e+07
High	Q7TQ95	Endoplasmic reticulum junction formation protein lunapark OS=Mus musculus OX=10090 GN=Lnpk PE=1 SV=1	69605	Lnp; Lnpk	ENSMUSG00000009207.15	114	9	1.054	0.36715	0.839849	1.086	0.0859337	0.446427	1.327	0.000499047	0.0074723	1.173	0.0478331	0.307123	9.53185e+07	1.33466e+08	6.48851e+07	6.35714e+07	4.44939e+07	6.8911e+07	7.6595e+07	8.00015e+07	8.50424e+07	7.26945e+07	6.28066e+07	8.61178e+07	6.88015e+07	5.79281e+07	5.82562e+07	6.97987e+07	8.39538e+07	9.38237e+07	7.11508e+07	5.05387e+07	7.78763e+07	7.69916e+07	7.39098e+07	8.02428e+07	1.41947e+08	7.43842e+07	6.36722e+07	4.36437e+07	7.11534e+07	7.1916e+07
Medium	Q9R013	Cathepsin F OS=Mus musculus OX=10090 GN=Ctsf PE=1 SV=1	56464	Ctsf	ENSMUSG00000083282.2	2	1	1.284	0.165758	0.643173	1.042	0.684614	0.955721	2.016	0.000508167	0.0075862	2.526	1.31958e-06	3.48017e-05	1.56819e+06	2.89611e+06	5.60664e+06		1.33592e+06		2.87008e+06		1.04164e+06			1.65968e+06				1.95504e+06	4.63081e+06	9.46282e+06	2.41744e+06	1.15285e+07	4.67995e+06	1.98218e+06	3.75636e+06	1320825	3.07429e+06	6.43601e+06		1.30986e+06		2.70566e+06
High	Q80TE7	Leucine-rich repeat-containing protein 7 OS=Mus musculus OX=10090 GN=Lrrc7 PE=1 SV=2	242274	Lrrc7		83	9	1.008	0.858372	0.98906	0.988	0.940812	0.989206	1.457	0.000537455	0.00797596	1.532	0.000141753	0.00263459	2.10118e+07	1.8663e+07	1.58389e+07	3.21758e+07	2.38474e+07	2.65031e+07	2.66593e+07	5.37575e+07	1.56338e+07	1.2549e+07	3.16911e+07	1.90661e+07	2.03168e+07	1.62995e+07	5.1304e+07	4.91641e+07	2.57285e+07	3.35306e+07	2.72786e+07	2.6022e+07	3.54243e+07	2.30592e+07	3.41213e+07	1.76548e+07	1.98377e+07	1.82295e+07	3.23055e+07	2.30245e+07	2.71154e+07	2.53156e+07
High	Q8BX10	Serine/threonine-protein phosphatase PGAM5, mitochondrial OS=Mus musculus OX=10090 GN=Pgam5 PE=1 SV=1	72542	Pgam5	ENSMUSG00000029500.16	137	5	1.013	0.842599	0.98906	0.962	0.298377	0.782341	1.243	0.000544835	0.00806163	1.097	0.115328	0.522618	1.30585e+08	1.43677e+08	1.54757e+08	1.38016e+08	1.49233e+08	1.07884e+08	1.39313e+08	1.41183e+08	1.40777e+08	1.19029e+08	1.20839e+08	1.52352e+08	1.26226e+08	1.63929e+08	1.21934e+08	1.17013e+08	1.60244e+08	1.37609e+08	1.43857e+08	1.03605e+08	1.31968e+08	1.50133e+08	1.09623e+08	1.09945e+08	1.51464e+08	1.78726e+08	1.38881e+08	143994161	1.12154e+08	1.3311e+08
High	Q8BI08	Protein MAL2 OS=Mus musculus OX=10090 GN=Mal2 PE=1 SV=1	105853	Mal2	ENSMUSG00000024479.2	203	2	0.949	0.263935	0.756122	0.961	0.306123	0.786469	1.242	0.000563546	0.00831396	1.228	0.000631458	0.00984643	1.64351e+08	1.60133e+08	1.77375e+08	1.80818e+08	1.73301e+08	3.56842e+08	1.44669e+08	1.75284e+08	1.59495e+08	1.78065e+08	1.41334e+08	1.83276e+08	1.71392e+08	2.37977e+08	1.87761e+08	2.37382e+08	2.14079e+08	2.2191e+08	2.26258e+08	2.31015e+08	2.45576e+08	1.85248e+08	2.21904e+08	138755690	170980077	202095336	183343721	167214420	366399186	137494083
High	Q9Z2G6	Protein sel-1 homolog 1 OS=Mus musculus OX=10090 GN=Sel1l PE=1 SV=2	20338	Sel1l	ENSMUSG00000020964.14	35	6	1.232	0.00642221	0.0945816	1.239	0.000464445	0.0090857	1.369	0.000567386	0.00834607	1.438	0.000222499	0.00396158	3.52373e+07	3.61008e+07	5.51737e+07	3.52501e+07	3.88684e+07	2.7447e+07	3.80924e+07	2.62706e+07	2.96965e+07	2.63173e+07	2.19258e+07	3.06332e+07	2.59639e+07	2.30394e+07	2.82983e+07	5.00357e+07	5.83793e+07	5.67618e+07	5.36108e+07	5.01282e+07	5.50904e+07	4.36861e+07	4.06263e+07	2.96971e+07	3.82254e+07	6.33053e+07	3.53558e+07	3.76864e+07	2.83236e+07	3.62638e+07
High	P70663	SPARC-like protein 1 OS=Mus musculus OX=10090 GN=Sparcl1 PE=1 SV=3	13602	Sparcl1	ENSMUSG00000029309.7	239	13	0.987	0.787061	0.983199	1.02	0.641765	0.943009	1.305	0.000599166	0.00878777	1.072	0.353851	0.838455	6.35852e+07	6.77874e+07	7.29423e+07	6.14517e+07	7.84832e+07	6.05709e+07	8.68991e+07	7.44331e+07	1.05412e+08	8.64546e+07	5.90287e+07	6.51157e+07	7.53789e+07	7.07226e+07	7.33901e+07	8.92569e+07	1.10745e+08	9.47988e+07	8.96752e+07	9.66948e+07	8.54593e+07	7.2035e+07	7.18438e+07	5.33838e+07	7.22357e+07	8.37946e+07	61746287	7.61541e+07	6.2791e+07	8.23521e+07
Medium	P70343	Caspase-4 OS=Mus musculus OX=10090 GN=Casp4 PE=1 SV=2	12363	Casp4	ENSMUSG00000033538.13	8	1	1.299	2.78345e-05	0.000868228	0.964	0.464424	0.887499	1.331	0.000603097	0.00881963	0.692	0.00021544	0.00384956	5.14932e+07	6.19101e+07	5.88625e+07	6.50733e+07	4.46766e+07	4.25339e+07	5.90508e+07	2.96872e+07	4.23124e+07	4.02088e+07	3.17023e+07	6.009e+07	4.17173e+07	6.2914e+07	3.44063e+07	5.28121e+07	4.81463e+07	5.94047e+07	6.08636e+07	2.12536e+07	4.49002e+07	5.94922e+07	2.03059e+07	43032894	67352778	66886622	65434550	42870326	46045945	56139646
High	Q9Z0S6	Claudin-10 OS=Mus musculus OX=10090 GN=Cldn10 PE=1 SV=2	58187	Cldn10	ENSMUSG00000022132.15	8	2	0.79	0.0560042	0.397325	0.954	0.58987	0.931097	1.557	0.000613994	0.00895288	1.045	0.756444	0.975805	5.77003e+06	4.90814e+06	4.76892e+06	6.5826e+06	6.03332e+06	5.10197e+06	9.44575e+06	2.46143e+06	6.7351e+06	7.12346e+06	4.1349e+06	1.58185e+07	5.7897e+06	6.88292e+06	8.35622e+06	6.53941e+06	1.05806e+07	1.12908e+07	1.18809e+07	8.55237e+06	1.12226e+07	7.13327e+06	7.09541e+06	4.8444e+06	5.16087e+06	5.51207e+06	6.62e+06	5.86051e+06	5.32958e+06	9.01797e+06
High	Q9WV69	Dematin OS=Mus musculus OX=10090 GN=Dmtn PE=1 SV=1	13829	Dmtn; Epb4.9		332	14	0.984	0.653324	0.968186	0.912	0.0194564	0.168143	1.25	0.000616857	0.00896856	1.16	0.0223808	0.175584	2.42719e+08	2.61027e+08	1.76089e+08	1.93951e+08	2.25411e+08	1.79119e+08	2.74575e+08	2.23549e+08	2.22685e+08	1.61309e+08	2.08416e+08	2.6868e+08	2.53644e+08	1.89079e+08	2.50707e+08	2.72839e+08	3.20098e+08	3.28985e+08	3.10381e+08	3.03691e+08	2.26043e+08	2.71293e+08	2.9378e+08	2.0351e+08	2.75863e+08	2.02358e+08	1.94841e+08	2.1979e+08	1.85571e+08	2.59926e+08
High	Q80VC9	Calmodulin-regulated spectrin-associated protein 3 OS=Mus musculus OX=10090 GN=Camsap3 PE=1 SV=1	69697	Camsap3	ENSMUSG00000044433.16	62	13	1.112	0.16145	0.638356	0.983	0.897365	0.982572	1.372	0.000683595	0.00991015	1.255	0.0281139	0.210059	3.24988e+07	3.40008e+07	3.41076e+07	3.31523e+07	3.10245e+07	3.54138e+07	3.64759e+07	2.47683e+07	2.40964e+07	2.49366e+07	2.41161e+07	3.84439e+07	2.77441e+07	2.52037e+07	2.82759e+07	4.35061e+07	4.25232e+07	4.05053e+07	3.7572e+07	3.52573e+07	3.97766e+07	3.36118e+07	3.75243e+07	2.73138e+07	3.61413e+07	3.92491e+07	3.33262e+07	3.02523e+07	3.65287e+07	3.44141e+07
High	P53996	Cellular nucleic acid-binding protein OS=Mus musculus OX=10090 GN=Cnbp PE=1 SV=2	12785	Cnbp	ENSMUSG00000030057.15	64	3	0.874	0.126844	0.574919	0.676	1.37512e-07	5.13925e-06	0.701	0.000707454	0.0102265	0.597	4.99346e-06	0.000119391	1.49999e+07	2.01557e+07	1.82174e+07	1.66129e+07	1.4343e+07	9.76587e+06	1.90131e+07	9.20451e+06	9.14441e+06	1.13967e+07	1.06605e+07	2.10944e+07	1.92495e+07	1.89469e+07	2.23417e+07	1.27897e+07	1.54648e+07	1.68348e+07	1.38063e+07	9.38308e+06	1.28639e+07	1.58476e+07	7.47919e+06	1.26572e+07	2.15258e+07	2.09558e+07	1.67091e+07	1.37372e+07	10265331	1.81862e+07
High	Q7TQF7	Amphiphysin OS=Mus musculus OX=10090 GN=Amph PE=1 SV=1	218038	Amph	ENSMUSG00000021314.11	1531	25	1.017	0.729712	0.974465	1.036	0.35099	0.81886	1.185	0.000735103	0.0105956	1.169	0.00183965	0.0245662	2.10646e+09	2.26134e+09	2.65053e+09	2.31708e+09	2.00698e+09	2.01942e+09	2.27834e+09	2.08323e+09	2.27178e+09	2.26127e+09	2.03264e+09	2.31101e+09	2.14941e+09	2.22699e+09	2.14814e+09	2.69063e+09	2.84195e+09	3.07633e+09	2.88707e+09	2.6945e+09	3.00476e+09	2.4424e+09	2.54743e+09	1.77221e+09	2.39865e+09	3.04593e+09	2.32893e+09	1.94704e+09	2.0919e+09	2.16307e+09
High	Q5SV85	Synergin gamma OS=Mus musculus OX=10090 GN=Synrg PE=1 SV=1	217030	Synrg	ENSMUSG00000034940.15	37	6	1.034	0.701427	0.973967	0.959	0.606911	0.932232	1.443	0.000742094	0.0106657	1.098	0.400202	0.867203	1.22349e+07	1.58201e+07	1.5372e+07	1.51437e+07	6.71751e+06	1.40575e+07	1.13366e+07	9.96569e+06	5.4474e+06	1.5179e+07	1.17212e+07	1.64514e+07	1.16328e+07	8.08991e+06	1.46899e+07	1.96273e+07	2.00511e+07	2.24127e+07	2.04751e+07	1.68239e+07	2.08768e+07	9.41634e+06	1.86016e+07	1.02697e+07	1.68366e+07	1.75583e+07	1.51937e+07	6.5516e+06	1.45066e+07	1.06661e+07
High	Q640R3	Hepatocyte cell adhesion molecule OS=Mus musculus OX=10090 GN=Hepacam PE=1 SV=2	72927	Hepacam	ENSMUSG00000046240.8	261	12	1.02	0.725879	0.974465	0.964	0.33216	0.804706	1.236	0.000754917	0.0107882	1.216	0.00136543	0.0187831	1.92364e+08	1.77349e+08	1.64703e+08	1.53646e+08	1.88144e+08	1.3424e+08	1.62397e+08	1.66781e+08	1.73707e+08	1.51598e+08	1.41447e+08	1.76297e+08	1.62325e+08	1.87661e+08	1.66093e+08	2.30721e+08	2.25034e+08	2.3668e+08	2.45924e+08	1.88495e+08	2.56837e+08	1.71645e+08	2.26627e+08	1.62089e+08	187992600	1.89617e+08	154477897	1.8218e+08	1.38991e+08	154437270
High	Q91VN4	MICOS complex subunit Mic25 OS=Mus musculus OX=10090 GN=Chchd6 PE=1 SV=2	66098	Chchd6	ENSMUSG00000030086.16	273	11	1.012	0.801952	0.984637	1.07	0.0597348	0.359254	1.184	0.000771081	0.0109879	0.921	0.161364	0.61246	8.91784e+08	9.51332e+08	9.52329e+08	8.69347e+08	9.28416e+08	6.98405e+08	9.53857e+08	9.65877e+08	9.23715e+08	8.96177e+08	8.70859e+08	9.67605e+08	8.72111e+08	1.03539e+09	9.5144e+08	8.07956e+08	9.48624e+08	9.91576e+08	9.44705e+08	6.78168e+08	8.45307e+08	9.50152e+08	6.76089e+08	7.47975e+08	9.97829e+08	1.10024e+09	874308561	8.96107e+08	7.27749e+08	9.1463e+08
High	Q8BGX3	Leucine-rich repeat and transmembrane domain-containing protein 2 OS=Mus musculus OX=10090 GN=Lrtm2 PE=2 SV=1	211187	Lrtm2	ENSMUSG00000055003.14	5	1	0.01	1e-17	5.97857e-16	0.147	1e-17	6.86027e-16	0.64	0.000785836	0.0111664	0.191	1e-17	4.64907e-16								1.34065e+06			9.11905e+06							5.84097e+06	5.82644e+06	5.77434e+06	1.73915e+06	479344
High	Q8R5H6	Wiskott-Aldrich syndrome protein family member 1 OS=Mus musculus OX=10090 GN=Wasf1 PE=1 SV=2	83767	Wasf1	ENSMUSG00000019831.14	697	18	0.991	0.829818	0.98828	1.008	0.919756	0.988207	1.184	0.000788415	0.0111714	1.077	0.117016	0.527886	1.03219e+09	9.918e+08	9.51009e+08	1.0037e+09	9.35086e+08	1.02164e+09	1.08744e+09	1.10155e+09	1.11012e+09	1.05621e+09	1.10793e+09	1.04874e+09	1.04307e+09	1.03688e+09	9.08476e+08	1.08249e+09	1.1746e+09	1.24907e+09	1.1784e+09	1.1348e+09	1.08962e+09	1.0238e+09	1.06781e+09	869045613	1056858015	1.09062e+09	1.00555e+09	9.13801e+08	1.0553e+09	1.02267e+09
High	Q9CT10	Ran-binding protein 3 OS=Mus musculus OX=10090 GN=Ranbp3 PE=1 SV=2	71810	Ranbp3	ENSMUSG00000002372.8	79	6	0.995	0.925194	0.997553	0.928	0.110415	0.510858	1.294	0.000805089	0.0113118	1.059	0.416814	0.880626	9.09365e+07	8.95964e+07	8.73848e+07	8.77927e+07	8.58675e+07	8.11436e+07	8.82378e+07	6.77677e+07	7.87376e+07	7.34002e+07	8.22018e+07	7.7518e+07	7.2345e+07	9.135e+07	6.94359e+07	1.00051e+08	8.35054e+07	1.00745e+08	1.01422e+08	8.15081e+07	1.03382e+08	8.75587e+07	8.84651e+07	7.64949e+07	9.54169e+07	9.96886e+07	8.82352e+07	8.33819e+07	8.33346e+07	8.30891e+07
High	Q8CIB6	Transmembrane protein 230 OS=Mus musculus OX=10090 GN=Tmem230 PE=1 SV=1	70612	5730494N06Rik; Tmem230	ENSMUSG00000027341.10	3	2	1.273	0.0326526	0.28668	1.224	0.0301045	0.229005	1.585	0.000808556	0.0113288	1.388	0.0719207	0.395237	9.32763e+06	1.17132e+07	7.57726e+06	7.96443e+06	6.93132e+06	7.71825e+06	2.74863e+06	1.81978e+06	7.19656e+06	9.30188e+06	2.36695e+06	8.33633e+06	4.17437e+06	5.64182e+06	5.22046e+06	3.08682e+06	1.12736e+07		1.0536e+07	2.92297e+06	9.29816e+06	8.70544e+06	3.04154e+06	7.85999e+06	1.25069e+07	8.66257e+06	8.06107e+06	6700619	7970617	2.58789e+06
High	Q7TQD2	Tubulin polymerization-promoting protein OS=Mus musculus OX=10090 GN=Tppp PE=1 SV=1	72948	Tppp	ENSMUSG00000021573.14	801	13	0.879	0.0041114	0.0668202	0.872	2.27046e-05	0.000617959	1.181	0.000929658	0.0129775	1.182	0.000896268	0.0131584	1.62525e+09	1.79342e+09	1.45515e+09	1.59522e+09	1.42244e+09	1.69907e+09	1.65302e+09	1.60134e+09	1.58521e+09	1.67664e+09	1.40682e+09	2.00677e+09	1.76131e+09	1.83212e+09	1.82973e+09	2.09614e+09	2.35957e+09	2.47346e+09	2.48743e+09	1.86548e+09	2.34517e+09	1.79985e+09	1.97942e+09	1.36727e+09	1.90841e+09	1.67462e+09	1.60505e+09	1.37031e+09	1764384038	1.57632e+09
High	Q8K019	Bcl-2-associated transcription factor 1 OS=Mus musculus OX=10090 GN=Bclaf1 PE=1 SV=2	72567	Bclaf1	ENSMUSG00000037608.16	112	7	0.982	0.854223	0.98906	1.043	0.412484	0.85941	1.379	0.000931397	0.0129775	1.308	0.0111408	0.103017	2.24636e+07	3.14141e+07	3.2226e+07	2.30296e+07	2.55275e+07	2.31694e+07	3.00446e+07	2.53889e+07	2.83131e+07	2.36632e+07	2.75532e+07	3.01043e+07	2.61268e+07	2.23217e+07	2.83068e+07	3.75021e+07	4.14946e+07	3.76471e+07	3.6998e+07	3.50711e+07	3.36962e+07	3.37149e+07	3.55502e+07	1.88285e+07	3.3175e+07	3.70476e+07	2.31036e+07	2.48842e+07	23961701	2.84738e+07
High	P21550	Beta-enolase OS=Mus musculus OX=10090 GN=Eno3 PE=1 SV=3	13808	Eno3	ENSMUSG00000060600.15	2051	2	2.233	9.08018e-08	3.67747e-06	3.34	1e-17	6.86027e-16	1.927	0.000950031	0.013164	2.079	0.000775858	0.0116634	4.48417e+06	4.80782e+06	8.64826e+06	905432	5.71892e+06	3.95223e+06	8.35735e+06	1.45959e+06		1.09463e+07			2.76629e+06	1.07049e+06	2.15342e+06	2.87947e+06	2.88734e+06	2.97394e+06	1.07114e+07		6.85522e+06	2.22517e+06	2.5815e+06	3.80966e+06	5.13651e+06	9903192	910589	5.52531e+06	4.03343e+06	7987555
High	Q3UFK8	FERM domain-containing protein 8 OS=Mus musculus OX=10090 GN=Frmd8 PE=1 SV=2	67457	Frmd8	ENSMUSG00000024816.12	3	1	0.672	0.0542815	0.393933	1.521	0.0103812	0.105241	2.074	0.00096062	0.0132376	1.481	0.122708	0.539592	951449	199617	225070	478114	364378	1.99829e+06		1.19135e+06	1.15117e+06	246965			1.39811e+06	710978	271334		1.32828e+06		1.63724e+06	2.0885e+06	480997	398662	2.02987e+06	796842	213060	261711	480826	350378	2.03478e+06
High	Q61885	Myelin-oligodendrocyte glycoprotein OS=Mus musculus OX=10090 GN=Mog PE=1 SV=1	17441	Mog		1166	11	0.847	0.000221903	0.00599139	0.877	4.87396e-05	0.00125173	0.831	0.000967501	0.0132958	0.908	0.0956995	0.472611	2.04875e+09	1.7333e+09	1.3216e+09	1.57117e+09	1.55578e+09	1.55684e+09	1.40779e+09	1.7038e+09	2.62499e+09	1.27104e+09	1.83348e+09	2.09331e+09	1.74112e+09	2.09896e+09	1.24779e+09	1.54039e+09	1.50967e+09	1.42333e+09	1.79809e+09	1.27295e+09	2.08118e+09	1.31085e+09	1.81198e+09	1.72578e+09	1.84643e+09	1.50786e+09	1.57957e+09	1.50319e+09	1.60012e+09	1.3334e+09
High	Q91VR7	Microtubule-associated proteins 1A/1B light chain 3A OS=Mus musculus OX=10090 GN=Map1lc3a PE=1 SV=1	66734	Map1lc3a	ENSMUSG00000027602.9	427	1	1.032	0.594664	0.960074	1.024	0.63051	0.938643	1.309	0.000992793	0.0136061	1.448	1.99992e-06	5.07153e-05	5.83658e+07	6.10369e+07	6.39811e+07	6.02974e+07	6.70576e+07	6.52052e+07	5.77182e+07	6.44358e+07	6.10392e+07	4.80232e+07	6.88619e+07	6.89429e+07	5.86595e+07	5.58935e+07	6.12121e+07	7.58854e+07	6.81028e+07	7.73344e+07	7.9978e+07	9.74923e+07	8.8083e+07	6.0856e+07	8.42105e+07	4.92033e+07	6.55728e+07	73052057	6.08615e+07	6.41224e+07	66293921	5.47657e+07
High	Q9EPJ9	ADP-ribosylation factor GTPase-activating protein 1 OS=Mus musculus OX=10090 GN=Arfgap1 PE=1 SV=2	228998	Arfgap1	ENSMUSG00000027575.19	382	11	1.03	0.562195	0.947776	0.899	0.0046171	0.0565585	1.235	0.00100532	0.0137403	1.244	0.000742954	0.01127	2.2328e+08	2.86417e+08	2.70044e+08	2.55637e+08	2.06584e+08	2.38042e+08	2.18779e+08	2.42099e+08	2.03795e+08	2.38924e+08	2.18394e+08	2.69906e+08	2.44587e+08	2.29156e+08	2.73605e+08	3.12181e+08	3.34634e+08	3.15731e+08	2.81399e+08	2.74104e+08	3.28421e+08	2.92529e+08	2.94724e+08	1.88001e+08	3.04589e+08	3.10278e+08	2.56981e+08	1.99846e+08	2.45503e+08	2.07552e+08
Medium	Q6ZPY7	Lysine-specific demethylase 3B OS=Mus musculus OX=10090 GN=Kdm3b PE=1 SV=2	277250	Kdm3b		5	1	1.299	0.000205363	0.0056357	0.01	1e-17	6.86027e-16	0.735	0.00101247	0.0138004	0.44	8.33333e-13	3.12251e-11	9.3218e+07	4.96482e+07	4.63264e+07	3.78364e+07								1.66607e+07	9.56879e+07	3.69098e+07			2.71357e+07				1.14219e+07		2.30742e+07	78711060	53043760	53513208	38038652
High	Q9ET01	Glycogen phosphorylase, liver form OS=Mus musculus OX=10090 GN=Pygl PE=1 SV=4	110095	Pygl	ENSMUSG00000021069.16	595	1	1.208	0.11344	0.540441	0.915	0.36116	0.826264	1.611	0.00103785	0.014108	1.52	0.00888291	0.086269	4.28957e+06	9.47593e+06	7.37022e+06	1.03657e+07	3.06212e+06	6.05434e+06	9.48568e+06	1.77817e+06	1.14312e+06	5.69895e+06		8.20605e+06	4.36306e+06	4.5933e+06	5.01887e+06	7.74644e+06		9.20636e+06	7.21398e+06	7.48079e+06	5.59703e+06	1.08301e+07	7.78034e+06	3.60724e+06	10127695	8.32837e+06	10354258	2.9843e+06	6159498	8881903
High	Q3TY60	Protein FAM131B OS=Mus musculus OX=10090 GN=Fam131b PE=1 SV=1	76156	Fam131b	ENSMUSG00000029861.17	67	4	0.912	0.324169	0.808426	0.896	0.145515	0.583373	1.428	0.00104976	0.0142314	0.903	0.325143	0.81157	1.46153e+07	1.34551e+07	1.96391e+07	1.56415e+07	1.58386e+07	9.4167e+06	1.78579e+07	1.34698e+07	1.73072e+07	1.44777e+07	1.52576e+07	2.0168e+07	1.53381e+07	1.85669e+07	1.84105e+07	2.31451e+07	1.95474e+07	2.81146e+07	2.58629e+07	1.34326e+07	1.62337e+07	1.81546e+07	1.42533e+07	1.22176e+07	14173579	22657375	15731280	1.53303e+07	9.89917e+06	1.709e+07
High	P23953	Carboxylesterase 1C OS=Mus musculus OX=10090 GN=Ces1c PE=1 SV=4	13884	Ces1c	ENSMUSG00000057400.14	3	2	1.486	0.0364036	0.304041	1.304	0.106725	0.503274	2.16	0.00105867	0.0143134	1.151	0.617692	0.950455	2.16793e+06	419537	2.32058e+06				681474	640438	3.43967e+06			1.03337e+06	893430		506511			673045	1.04158e+06	1.25219e+06	659140	762077	743031	1.82177e+06	449827	2.6757e+06				651594
High	Q99P21	Adenine DNA glycosylase OS=Mus musculus OX=10090 GN=Mutyh PE=1 SV=2	70603	Mutyh	ENSMUSG00000028687.17	32	1	0.911	0.0599121	0.407695	1.017	0.692048	0.955772	1.235	0.00111825	0.0150146	1.062	0.34521	0.830521	1.18524e+08	1.37816e+08	1.43397e+08	1.23291e+08	1.22927e+08	1.53428e+08	1.30704e+08	1.32417e+08	1.28333e+08	1.34029e+08	1.05369e+08	1.49679e+08	1.14152e+08	1.27857e+08	1.39293e+08	1.87402e+08	2.0051e+08	2.03246e+08	1.91178e+08	1.62897e+08	1.89107e+08	1.37345e+08	1.56777e+08	98951567	144709483	165369518	123802914	120208156	160120206	124243433
High	Q8C522	Endonuclease domain-containing 1 protein OS=Mus musculus OX=10090 GN=Endod1 PE=1 SV=2	71946	Endod1	ENSMUSG00000037419.9	190	9	0.89	0.0413875	0.330968	0.894	0.0249842	0.200138	1.289	0.00112185	0.0150146	1.202	0.00956504	0.0913043	7.43272e+07	5.25928e+07	4.61777e+07	4.42031e+07	5.29918e+07	6.84779e+07	7.03103e+07	6.51134e+07	5.70285e+07	5.77911e+07	6.10539e+07	7.07492e+07	7.2214e+07	7.51482e+07	7.0816e+07	8.25475e+07	9.64059e+07	9.891e+07	1.00709e+08	9.68877e+07	9.77305e+07	4.59942e+07	1.14564e+08	6.25095e+07	5.59693e+07	52875107	4.45911e+07	51727890	70801693	6.6529e+07
High	P17897	Lysozyme C-1 OS=Mus musculus OX=10090 GN=Lyz1 PE=1 SV=1	17110	Lyz1	ENSMUSG00000069515.6	2	1	0.663	0.000312678	0.00809417	0.495	2.88658e-15	1.8774e-13	0.655	0.0011225	0.0150146	0.01	1e-17	4.64907e-16		3.7431e+06		1.07908e+07		6.10232e+06			3.68311e+06		2.09876e+06			4.37282e+07		3.71193e+06	1.06011e+07								3978178		10921290		6309606
High	Q8BPU7	Engulfment and cell motility protein 1 OS=Mus musculus OX=10090 GN=Elmo1 PE=1 SV=2	140580	Elmo1	ENSMUSG00000041112.15	92	2	1.548	0.00404341	0.0659286	0.999	0.918033	0.98765	1.774	0.00118572	0.015818	1.366	0.0848912	0.438066		1.37979e+07		372696	3.48885e+06	848550	266004				317196	1.09697e+07	2.58922e+06			6.3425e+06				5.91876e+06	1.12562e+07				1.44252e+07		374741	3.37834e+06	877037	254205
High	Q9JKD3	Secretory carrier-associated membrane protein 5 OS=Mus musculus OX=10090 GN=Scamp5 PE=1 SV=1	56807	Scamp5	ENSMUSG00000040722.7	533	3	0.945	0.183992	0.67103	1.007	0.932626	0.988276	0.815	0.00121525	0.0161689	0.8	0.000224894	0.00399008	4.64474e+08	5.28098e+08	4.53358e+08	4.22748e+08	4.0575e+08	4.15613e+08	4.7118e+08	5.33873e+08	5.10061e+08	5.13848e+08	4.62158e+08	5.20697e+08	6.50675e+08	4.8783e+08	5.05051e+08	3.69613e+08	4.38109e+08	4.14309e+08	4.63779e+08	4.09986e+08	4.56096e+08	5.39164e+08	4.32291e+08	3.90839e+08	5.64458e+08	5.1414e+08	420601553	3.98167e+08	424070630	4.39236e+08
High	Q8BRJ3	RELT-like protein 2 OS=Mus musculus OX=10090 GN=Rell2 PE=1 SV=1	225392	Rell2	ENSMUSG00000044024.15	12	3	1.342	0.00962168	0.125507	1.046	0.645926	0.943009	1.552	0.0012522	0.0166165	1.026	0.947144	0.994752	5.37722e+06	8.42661e+06	8.36437e+06	8.83306e+06	2.37989e+06	5.84429e+06	2.91822e+06	6.22917e+06	6.20675e+06	5.87284e+06	3.97352e+06	5.21836e+06	1.77306e+06	5.26219e+06	6.1884e+06	9.41199e+06	7.39959e+06	1.2236e+07	8.6553e+06	5.50398e+06	9.905e+06	4.75769e+06	4.01611e+06	4.53131e+06	8.98728e+06	9.62468e+06	8882863	2.3396e+06	6.1379e+06	2.74252e+06
High	P62849	40S ribosomal protein S24 OS=Mus musculus OX=10090 GN=Rps24 PE=1 SV=1	20088; 102642752	Rps24; LOC677113; LOC102642752	ENSMUSG00000025290.16	99	3	1.119	0.0522064	0.385184	0.996	0.937834	0.988774	1.315	0.0013671	0.0180457	1.351	0.000392416	0.00648131	7.13295e+07	7.58982e+07	6.95542e+07	7.08783e+07	5.7565e+07	6.27268e+07	6.52334e+07	6.08564e+07	5.54237e+07	5.36788e+07	6.61893e+07	5.95648e+07	4.74652e+07	5.39133e+07	6.51636e+07	7.2906e+07	6.90851e+07	7.24255e+07	8.26441e+07	8.81788e+07	8.55174e+07	6.66111e+07	6.58799e+07	60171461	81042529	80197791	7.11602e+07	55884381	64020797	61919504
Medium	Q61037	Tuberin OS=Mus musculus OX=10090 GN=Tsc2 PE=1 SV=1	22084	Tsc2		12	1	1.236	0.00652322	0.095509	1.108	0.107654	0.504333	1.417	0.00138295	0.018207	0.708	0.00222173	0.0287508	2.18047e+07	1.88237e+07	2.27156e+07	1.89119e+07	2.48854e+07	2.23766e+07	1.85737e+07	1.65301e+07	2.12081e+07	1.97263e+07	1.52287e+07	2.47794e+07	1.67598e+07	2.62479e+07	1.45038e+07	2.31153e+07	2.21601e+07	2.47859e+07	2.83718e+07	9.76617e+06	1.95137e+07	2.026e+07	8.8513e+06	18259000	20437992	25853752	19016600	23868268	24125998	17667708
High	Q9Z2D6	Methyl-CpG-binding protein 2 OS=Mus musculus OX=10090 GN=Mecp2 PE=1 SV=1	17257	Mecp2	ENSMUSG00000031393.16	254	12	1.022	0.686932	0.972987	0.998	0.937223	0.988739	0.808	0.00139487	0.0183159	0.788	0.00028942	0.00490939	2.57034e+08	2.45794e+08	2.68459e+08	2.58281e+08	2.62755e+08	2.5034e+08	2.91149e+08	2.37141e+08	2.54814e+08	2.59771e+08	2.29744e+08	2.57885e+08	2.54409e+08	2.37473e+08	2.9042e+08	2.57042e+08	2.9073e+08	2.71147e+08	2.93395e+08	2.43437e+08	2.51243e+08	2.70896e+08	2.49197e+08	2.16117e+08	2.61451e+08	307229925	2.59602e+08	2.54794e+08	2.57761e+08	2.7502e+08
High	Q8VHI6	Wiskott-Aldrich syndrome protein family member 3 OS=Mus musculus OX=10090 GN=Wasf3 PE=1 SV=1	245880	Wasf3	ENSMUSG00000029636.10	185	10	1.101	0.174867	0.661281	0.915	0.0952924	0.474339	1.286	0.0014218	0.0186207	1.23	0.026004	0.197479	4.34125e+07	5.41615e+07	5.19486e+07	4.43117e+07	4.37328e+07	4.13743e+07	4.74545e+07	3.67091e+07	3.94224e+07	3.48891e+07	3.48103e+07	4.13819e+07	3.7634e+07	3.56006e+07	5.32788e+07	5.89075e+07	6.92322e+07	7.69301e+07	6.4259e+07	6.81666e+07	6.46091e+07	4.51626e+07	6.14442e+07	3.65062e+07	5.72947e+07	5.99623e+07	4.45225e+07	4.20821e+07	4.24878e+07	4.53453e+07
High	P51859	Hepatoma-derived growth factor OS=Mus musculus OX=10090 GN=Hdgf PE=1 SV=2	15191	Hdgf	ENSMUSG00000004897.16	335	10	0.995	0.877552	0.99051	0.864	1.64515e-05	0.000462861	1.191	0.00144095	0.0188224	1.151	0.00584036	0.0626591	4.88718e+08	6.01066e+08	6.45925e+08	4.89983e+08	4.54928e+08	5.33791e+08	5.35396e+08	4.01135e+08	4.407e+08	5.35801e+08	4.32772e+08	6.19984e+08	5.20684e+08	4.75597e+08	5.74683e+08	7.1955e+08	8.31026e+08	8.64081e+08	7.53834e+08	7.13714e+08	7.56797e+08	5.64129e+08	6.75571e+08	410159309	637092816	7.45123e+08	492409325	446385140	557166922	5.0445e+08
High	Q03141	MAP/microtubule affinity-regulating kinase 3 OS=Mus musculus OX=10090 GN=Mark3 PE=1 SV=2	17169	Mark3		195	9	1.001	0.966288	0.997762	0.99	0.748292	0.962388	1.234	0.00147976	0.0192791	1.064	0.297413	0.789468	1.1545e+08	1.17971e+08	1.14029e+08	1.13582e+08	1.06225e+08	1.28453e+08	1.21943e+08	1.08478e+08	9.69457e+07	1.10391e+08	9.98728e+07	1.33452e+08	1.07371e+08	1.13573e+08	1.2252e+08	1.29625e+08	1.40346e+08	1.52629e+08	1.38034e+08	1.3316e+08	1.34742e+08	9.24844e+07	1.26692e+08	9.69924e+07	1.25474e+08	1.30935e+08	1.14219e+08	1.03492e+08	1.32742e+08	1.15203e+08
High	P11679	Keratin, type II cytoskeletal 8 OS=Mus musculus OX=10090 GN=Krt8 PE=1 SV=4	16691	Krt8	ENSMUSG00000049382.9	213	3	1.22	0.0716657	0.446532	1.456	7.47975e-05	0.00183621	0.613	0.00150314	0.019533	1.011	0.948828	0.995209	1.13831e+07	1.94199e+07	2.81995e+06	1.04405e+07	5.57418e+06	2.2992e+06	6.96531e+06	9.75014e+06	1.34481e+07	7.3386e+06		5.21127e+06	3.98244e+06	1.76352e+06	1.29955e+07	9.49554e+06	1.44153e+06	7.54667e+06	6.91228e+06	1.14863e+07	7.31146e+06	1.02986e+07	4.81682e+06	9.64184e+06	20749311	3.2522e+06	1.05003e+07	5.34079e+06	2.34348e+06	6627440
High	O35683	NADH dehydrogenase [ubiquinone] 1 alpha subcomplex subunit 1 OS=Mus musculus OX=10090 GN=Ndufa1 PE=1 SV=1	54405	Ndufa1	ENSMUSG00000016427.7	36	1	1.185	0.0612791	0.412525	0.983	0.836491	0.974481	0.69	0.00154739	0.0200561	1.135	0.257111	0.748378	9.80626e+06	2.09293e+07	1.78897e+07	1.31116e+07	1.41195e+07	1.34671e+07	1.21561e+07	1.06487e+07	8.53323e+06	8.91811e+06	8.18404e+06	1.47827e+07	1.28363e+07	9.69459e+06	6.75122e+06	1.69206e+07	5.82077e+06	1.03685e+07	1.06552e+07	1.06498e+07	2.66631e+07	1.5911e+07	1.10993e+07	8.26841e+06	22395519	20429089	1.32452e+07	13563591	1.3789e+07	1.15193e+07
High	Q8BGX7	DNA repair-scaffolding protein OS=Mus musculus OX=10090 GN=Spidr PE=2 SV=1	224008	2310008H04Rik; Spidr	ENSMUSG00000041974.9	11	1	1.322	2.05731e-08	8.75577e-07	1.105	0.0244131	0.197195	1.288	0.00156208	0.0201424	0.876	0.104754	0.499157	9.50181e+07	1.02072e+08	1.02476e+08	8.68398e+07	9.91346e+07	8.36682e+07	9.26192e+07	6.84332e+07	8.28964e+07	6.30586e+07	5.53958e+07	8.11319e+07	7.50058e+07	1.09757e+08	6.19209e+07	8.91858e+07	7.51223e+07	1.04401e+08	1.0463e+08	3.13018e+07	9.27474e+07	9.71219e+07	5.36393e+07	80319540	108712112	117995720	87338674	94887056	87709728	88636710
Medium	Q01147	Cyclic AMP-responsive element-binding protein 1 OS=Mus musculus OX=10090 GN=Creb1 PE=1 SV=1	12912	Creb1	ENSMUSG00000025958.14	2	1	0.914	0.533328	0.937899	0.944	0.55491	0.91417	0.544	0.0015982	0.0205553	0.636	0.0128026	0.115407	4.3746e+06	3.98796e+06	5.35784e+06	6.16634e+06	4.31806e+06	6.1309e+06	4.39471e+06	3.17436e+06		6.23483e+06	4.10224e+06	7.22809e+06	4.80064e+06	4.51581e+06	5.86231e+06	3.77678e+06		2.93664e+06	2.23286e+06	3.05083e+06	2.27474e+06	5.01815e+06		3.68154e+06	4.26045e+06	6086189	6.13241e+06	4246445	6265828	4094245
High	O88986	2-amino-3-ketobutyrate coenzyme A ligase, mitochondrial OS=Mus musculus OX=10090 GN=Gcat PE=1 SV=2	26912	Gcat	ENSMUSG00000006378.13	5	2	1.088	0.64838	0.968186	0.756	0.0806322	0.432167	0.514	0.00169529	0.0216928	1.026	0.935686	0.991744	2.31683e+06	2.07898e+06	5.92087e+06	2.01968e+06	2.95423e+06	2.3511e+06	1.80871e+06		3.07114e+06	815211	3.26722e+06	1.85574e+06	1.90028e+06		1.72167e+06	2.17323e+06	917970	298359			2.53928e+06	2.52444e+06	1.65058e+06	1951881	2.23084e+06	6.8591e+06	2.03123e+06	2.83857e+06	2.39825e+06	1.73393e+06
High	Q8CAL5	Glypican-5 OS=Mus musculus OX=10090 GN=Gpc5 PE=2 SV=1	103978	Gpc5	ENSMUSG00000022112.14	7	2	0.984	0.922436	0.997553	1.184	0.064713	0.37816	0.6	0.00175174	0.0223013	0.522	4.10527e-05	0.000851759	7.5343e+07	5.8408e+06	2.86184e+06	6.28822e+06	7.13161e+06	5.73485e+06	1.46861e+07	5.87418e+06	8.17678e+06	2.45269e+07	1.10548e+07	2.09435e+06	8.03176e+06	3.8864e+06	1.07977e+07	8.60561e+06	1.75959e+06	4.04504e+06	931658	3.26805e+06	4.95775e+06	5.80887e+06	4.13509e+06	6.33604e+07	6237893	3.24516e+06	6289606	6948966	5.84499e+06	1.37786e+07
High	Q8BVU5	ADP-ribose pyrophosphatase, mitochondrial OS=Mus musculus OX=10090 GN=Nudt9 PE=1 SV=1	74167	Nudt9	ENSMUSG00000029310.13	15	2	0.833	0.178294	0.664254	0.702	0.00134062	0.0208504	0.585	0.00188469	0.0238727	0.765	0.118978	0.532675	6.46925e+06	7.36085e+06	3.74205e+06	5.182e+06	5.43512e+06	1.6648e+06	5.27708e+06	2.98242e+06	2.27398e+06	5.0699e+06	5.70708e+06	5.28347e+06	7.42113e+06	5.42246e+06	5.36184e+06	2.77667e+06	3.81736e+06	4.45886e+06	4.91479e+06	2.07702e+06	4.27614e+06	4.63271e+06	5.22721e+06	5.44368e+06	7.85238e+06	4.26425e+06	5.16837e+06	5.31969e+06	1.70871e+06	4.92553e+06
High	Q9WV02	RNA-binding motif protein, X chromosome OS=Mus musculus OX=10090 GN=Rbmx PE=1 SV=1	19655	Rbmx	ENSMUSG00000031134.16	177	1	1.386	0.0702881	0.44331	1.065	0.639589	0.943009	1.879	0.00190644	0.0240874	1.846	0.00591388	0.0633125	1.25063e+06	2.46576e+06	2.12207e+06	2.01957e+06	2.69659e+06	1.58835e+06	1.75781e+06		1.22639e+06		1.9477e+06	2.24962e+06	1.15126e+06	1.25819e+06	902423	2.98928e+06	1.91554e+06	3.06312e+06	2.83986e+06	2.55296e+06	2.34161e+06	2.50926e+06	2.10897e+06	1.05612e+06	2.63021e+06	2417126	2049167	2.60422e+06	1.63382e+06	1.67148e+06
High	Q3UHJ0	AP2-associated protein kinase 1 OS=Mus musculus OX=10090 GN=Aak1 PE=1 SV=2	269774	Aak1	ENSMUSG00000057230.13	862	33	0.991	0.824628	0.988216	1.006	0.950453	0.990603	1.168	0.00191708	0.024161	1.129	0.01371	0.121407	8.46196e+08	6.23448e+08	6.13464e+08	7.29405e+08	4.91666e+08	7.03261e+08	6.63935e+08	7.05725e+08	6.27096e+08	7.79039e+08	6.88111e+08	6.33945e+08	5.7888e+08	6.36594e+08	6.27333e+08	8.49884e+08	1.01037e+09	9.10929e+08	8.16564e+08	9.2895e+08	1.05142e+09	6.85239e+08	8.64075e+08	7.11705e+08	6.64629e+08	7.00983e+08	7.30816e+08	4.80437e+08	7.21868e+08	6.2324e+08
High	P23780	Beta-galactosidase OS=Mus musculus OX=10090 GN=Glb1 PE=1 SV=1	12091	Glb1	ENSMUSG00000045594.10	16	3	0.887	0.125162	0.571185	1.022	0.6435	0.943009	0.744	0.00195142	0.0245321	0.878	0.203445	0.683514	2.72961e+07		1.96372e+07	3.18066e+07	2.5434e+07	2.41685e+07	2.18074e+07	4.96498e+07	3.04668e+07	4.78512e+07	3.70389e+07	1.98896e+07	4.53962e+07	3.3023e+07	3.84708e+07	1.03892e+07	2.62251e+07	2.49224e+07		3.47932e+07	2.08022e+07	1.13013e+07	3.01626e+07	23008440		22255402	3.18479e+07	24843726	2.46571e+07	2.0548e+07
Medium	Q3UMT1	Protein phosphatase 1 regulatory subunit 12C OS=Mus musculus OX=10090 GN=Ppp1r12c PE=1 SV=1	232807	Ppp1r12c	ENSMUSG00000019254.16	2	1	0.46	1.23997e-06	4.6127e-05	0.906	0.428744	0.869335	0.518	0.00202541	0.0252923	0.332	3.62898e-07	1.00669e-05		616328	2.57257e+06	764133	2.57076e+06		3.98155e+06	2.94605e+06	2.87779e+06	1.91119e+06			3.94485e+06		2.34929e+06		1.09275e+06	2.27245e+06		457474	1.17036e+06	1.46366e+06			645896	2.97562e+06	768790	2.47347e+06		3.82631e+06
High	Q9R088	Thymidine kinase 2, mitochondrial OS=Mus musculus OX=10090 GN=Tk2 PE=1 SV=2	57813	Tk2		4	2	1.171	0.432206	0.879663	1.365	0.0520457	0.330536	1.943	0.00202701	0.0252923	1.89	0.00610065	0.064897			1.48307e+06	1.63732e+06	1.11814e+06	2.98715e+06	1.53835e+06		959479		1.39796e+06	1.12712e+06	1.04162e+06			3.18057e+06	2.00527e+06	2.04305e+06	2.34597e+06	2.13076e+06	3.74152e+06		1.75578e+06			1.68424e+06	1.64394e+06	1086093	3.05358e+06	1.44517e+06
High	P08228	Superoxide dismutase [Cu-Zn] OS=Mus musculus OX=10090 GN=Sod1 PE=1 SV=2	20655	Sod1	ENSMUSG00000022982.9	201	6	0.969	0.457699	0.895776	0.899	0.00144975	0.022271	1.205	0.00212183	0.0261859	0.961	0.546509	0.927168	5.4133e+08	4.88626e+08	8.09849e+08	4.30723e+08	4.1193e+08	4.03704e+08	5.43121e+08	4.155e+08	4.63322e+08	5.05928e+08	3.26432e+08	6.24994e+08	5.48351e+08	5.13302e+08	4.60481e+08	3.96678e+08	5.96989e+08	7.7331e+08	4.67175e+08	4.51268e+08	4.57377e+08	4.51744e+08	3.22726e+08	4.55112e+08	521635398	928606049	4.32735e+08	3.97694e+08	4.2379e+08	5.14912e+08
High	Q62093	Serine/arginine-rich splicing factor 2 OS=Mus musculus OX=10090 GN=Srsf2 PE=1 SV=4	20382	Srsf2	ENSMUSG00000034120.18	187	6	1.064	0.250807	0.745654	0.911	0.0231053	0.189065	1.242	0.00212231	0.0261859	1.297	2.69883e-05	0.000586615	7.58277e+07	1.01639e+08	1.01815e+08	9.54683e+07	9.0639e+07	9.24479e+07	1.02497e+08	8.81272e+07	8.87775e+07	8.61286e+07	1.09151e+08	1.09918e+08	8.41046e+07	9.43907e+07	1.00895e+08	1.29159e+08	1.22484e+08	1.05295e+08	1.21029e+08	1.13771e+08	1.28647e+08	1.02832e+08	1.22916e+08	6.37865e+07	1.08467e+08	1.1645e+08	9.59177e+07	88406366	9.5586e+07	9.63779e+07
High	P05622	Platelet-derived growth factor receptor beta OS=Mus musculus OX=10090 GN=Pdgfrb PE=1 SV=2				96	1	1.063	0.594163	0.959797	1.327	0.00131281	0.0204814	1.526	0.00212473	0.0261859	1.019	0.919853	0.991744	5.19968e+06	8.06478e+06	6.58217e+06	5.17407e+06	5.7768e+06	8.2972e+06	6.82424e+06	3.92904e+06	8.23891e+06		6.19332e+06	4.84889e+06	6.22198e+06			1.09162e+07	6.35802e+06		9.44978e+06	6.31394e+06	1.95158e+07		4.69192e+06	4.37283e+06	8606598	7469038	5.19274e+06	5611361	8475124	6.4099e+06
High	Q02780	Nuclear factor 1 A-type OS=Mus musculus OX=10090 GN=Nfia PE=1 SV=1	18027	Nfia		24	1	1.084	0.693079	0.972987	1.405	0.0360569	0.257663	1.943	0.00213384	0.0262337	1.393	0.157649	0.60889		1.28969e+06	969719		1.06389e+06	1.17756e+06	1.48439e+06		1.44956e+06	1.44098e+06	937085		1.04411e+06			1.71369e+06	2.15505e+06	2.44652e+06	1.50387e+06	1.10087e+06	1.65617e+06	1.61372e+06	1.17719e+06		1.37811e+06	1.11489e+06		1.01829e+06	1238739	1419025
High	Q6W8Q3	Purkinje cell protein 4-like protein 1 OS=Mus musculus OX=10090 GN=Pcp4l1 PE=1 SV=1	66425	Pcp4l1	ENSMUSG00000038370.6	2	1	2.091	6.68321e-05	0.00202187	1.555	0.00705053	0.0781174	1.957	0.00214928	0.0263589	1.387	0.159941	0.611869		2.1101e+06	2.90036e+06	722936			1.50279e+06					1.44315e+06	963408	969777	851443	1.93817e+06	1.89139e+06	2.75053e+06	1.60869e+06	2.58106e+06	2.06926e+06	1.14232e+06	841184		2.26201e+06	3.32904e+06	726996			1435111
High	O08579	Emerin OS=Mus musculus OX=10090 GN=Emd PE=1 SV=1	13726	Emd	ENSMUSG00000001964.14	49	7	0.984	0.815665	0.987169	1.006	0.909125	0.98586	1.282	0.00223396	0.0272641	1.116	0.21307	0.697409	4.52057e+07	4.79438e+07	5.02219e+07	5.74852e+07	4.74461e+07	5.08618e+07	4.87204e+07	4.87663e+07	4.68449e+07	4.93773e+07	3.83093e+07	5.21792e+07	5.39149e+07	5.03706e+07	5.71281e+07	7.43302e+07	6.50554e+07	7.64679e+07	7.25412e+07	5.99496e+07	6.50783e+07	5.03992e+07	6.67549e+07	3.80051e+07	5.09715e+07	57616649	57882117	4.62739e+07	52601963	4.59315e+07
High	Q8BJU2	Tetraspanin-9 OS=Mus musculus OX=10090 GN=Tspan9 PE=1 SV=1	109246	Tspan9	ENSMUSG00000030352.14	2	2	2.247	2.16258e-05	0.000687373	5.918	1e-17	6.86027e-16	1.989	0.00224593	0.0273436	2.104	0.00188542	0.0251105		2.27853e+06			849034		3.60198e+06	4.03147e+06	3.34823e+06	3.72576e+06		619029				1.23095e+06							1.30267e+06		2443476			815324		3417387
High	Q6R5N8	Toll-like receptor 13 OS=Mus musculus OX=10090 GN=Tlr13 PE=1 SV=1	279572	Tlr13	ENSMUSG00000033777.3	10	2	1.289	1.16427e-06	4.36339e-05	1.15	0.000823046	0.0143119	1.248	0.0023916	0.0288371	1.124	0.0752376	0.405331	1.24217e+08	1.24397e+08	1.1358e+08	1.13483e+08	1.1382e+08	1.09974e+08	1.22081e+08	9.30483e+07	9.23829e+07	8.54555e+07	9.54324e+07	9.28284e+07	8.88546e+07	1.14124e+08	7.79282e+07	1.35701e+08	9.6994e+07	1.22958e+08	1.23955e+08	8.90458e+07	1.25598e+08	1.12516e+08	1.00247e+08	1.0453e+08	1.32591e+08	1.2985e+08	1.14176e+08	1.10777e+08	1.13205e+08	114680524
High	Q4ACU6	SH3 and multiple ankyrin repeat domains protein 3 OS=Mus musculus OX=10090 GN=Shank3 PE=1 SV=3	58234	Shank3	ENSMUSG00000022623.15	115	15	0.971	0.716136	0.973967	1.009	0.808983	0.970225	1.304	0.00247566	0.029733	1.128	0.215049	0.699326	2.26744e+07	1.93929e+07	2.57386e+07	4.09916e+07	2.93991e+07	3.27756e+07	3.79854e+07	3.65852e+07	2.13781e+07	1.98375e+07	2.87169e+07	3.06442e+07	4.18646e+07	4.32539e+07	3.9092e+07	3.98613e+07	3.09547e+07	4.98027e+07	5.30743e+07	4.56581e+07	4.43287e+07	2.90978e+07	3.61458e+07	1.90253e+07	2.05043e+07	2.96428e+07	4.11625e+07	2.87471e+07	3.39881e+07	3.59339e+07
High	Q9Z2H5	Band 4.1-like protein 1 OS=Mus musculus OX=10090 GN=Epb41l1 PE=1 SV=2	13821	Epb4.1l1; Epb41l1		1511	33	1.057	0.224555	0.719514	1.018	0.695	0.955772	1.162	0.00255818	0.0306248	1.124	0.0177533	0.146997	8.71299e+08	9.93024e+08	1.0511e+09	9.33355e+08	9.55764e+08	8.09975e+08	9.91073e+08	9.69981e+08	9.63197e+08	8.99342e+08	8.64623e+08	9.91149e+08	9.16098e+08	9.52523e+08	9.10522e+08	1.03812e+09	1.10886e+09	1.10846e+09	1.08112e+09	1.03965e+09	1.0917e+09	9.88538e+08	1.02776e+09	732777790	1.0516e+09	1.20899e+09	9.40191e+08	9.2673e+08	8.38619e+08	9.42667e+08
High	P28667	MARCKS-related protein OS=Mus musculus OX=10090 GN=Marcksl1 PE=1 SV=2	17357	Marcksl1	ENSMUSG00000047945.6	107	4	1.091	0.0815993	0.46409	1.06	0.187646	0.660388	1.266	0.00259095	0.0309434	1.135	0.0743199	0.402112	7.66403e+07	9.05289e+07	9.10989e+07	8.38399e+07	8.74862e+07	6.58024e+07	8.32508e+07	8.06913e+07	7.80166e+07	1.04438e+08	7.76223e+07	7.99079e+07	7.51285e+07	7.67513e+07	8.77695e+07	1.02872e+08	1.11385e+08	1.02689e+08	9.60221e+07	8.39055e+07	9.2474e+07	8.44411e+07	9.64899e+07	6.44486e+07	9.63439e+07	104201650	8.419e+07	8.44905e+07	67926170	7.89892e+07
High	P43275	Histone H1.1 OS=Mus musculus OX=10090 GN=H1-1 PE=1 SV=2	80838	Hist1h1a	ENSMUSG00000049539.2	187	2	1.144	0.0908432	0.486888	0.973	0.765932	0.9683	1.393	0.00273103	0.0324854	1.257	0.0354692	0.245982	2.04663e+07	1.59943e+07	2.01848e+07	1.98056e+07	2.09026e+07	1.40087e+07	1.70588e+07	1.25309e+07	2.10092e+07	1.58689e+07	1.43402e+07	2.00418e+07	1.64762e+07	1.82587e+07	1.56405e+07	2.07547e+07	2.08638e+07	2.12039e+07	2.38554e+07	1.83809e+07	2.23887e+07	1.5904e+07	2.1983e+07	1.71796e+07	16965212	2.33063e+07	1.99156e+07	2.05161e+07	14646377	16038347
High	P47941	Crk-like protein OS=Mus musculus OX=10090 GN=Crkl PE=1 SV=2	12929	Crkl	ENSMUSG00000006134.3	57	6	0.859	0.0502083	0.37355	0.793	0.000511103	0.00988263	1.306	0.00273302	0.0324854	1.293	0.0108081	0.100757	4.00328e+07	2.32632e+07	2.62543e+07	3.26145e+07	3.53265e+07	1.15845e+07	1.70809e+07	2.92162e+07	1.84322e+07	3.63023e+07	2.59818e+07	3.5597e+07	3.44137e+07	3.27113e+07	2.30202e+07	5.14703e+07	4.02806e+07	3.24811e+07	4.17506e+07	6.80327e+07	4.02776e+07	2.09097e+07	3.20914e+07	3.37112e+07	2.49509e+07	3.01104e+07	3.28771e+07	3.39107e+07	1.17707e+07	1.6228e+07
High	Q61029	Lamina-associated polypeptide 2, isoforms beta/delta/epsilon/gamma OS=Mus musculus OX=10090 GN=Tmpo PE=1 SV=4	21917	Tmpo	ENSMUSG00000019961.17	88	8	0.991	0.93218	0.997553	0.906	0.114432	0.520034	1.336	0.00281411	0.0333702	1.332	0.00559225	0.0603843	2.78868e+07	3.20311e+07	3.3863e+07	3.08848e+07	2.85771e+07	2.55037e+07	3.14423e+07	1.77139e+07	3.69031e+07	2.69617e+07	2.77161e+07	4.22641e+07	2.48313e+07	3.1156e+07	2.9987e+07	3.52011e+07	3.89481e+07	4.64069e+07	3.6966e+07	3.4744e+07	4.17188e+07	3.12694e+07	4.04123e+07	2.34574e+07	3.4132e+07	3.85793e+07	3.09182e+07	2.78226e+07	2.61292e+07	2.95872e+07
High	O88952	Protein lin-7 homolog C OS=Mus musculus OX=10090 GN=Lin7c PE=1 SV=2	22343	Lin7c	ENSMUSG00000027162.7	421	4	0.944	0.394916	0.861231	0.88	0.00981747	0.101217	1.281	0.00285029	0.0337195	1.235	0.0177708	0.146997	4.77382e+07	5.03733e+07	5.20777e+07	4.21271e+07	4.5945e+07	3.99107e+07	5.14256e+07	4.24459e+07	4.28173e+07	4.09749e+07	5.01122e+07	5.47001e+07	5.04502e+07	4.78428e+07	3.79884e+07	5.64925e+07	6.10508e+07	6.99995e+07	6.03474e+07	6.15975e+07	6.299e+07	4.60069e+07	6.17499e+07	4.0097e+07	53349960	59653078	42418086	4.46678e+07	41148453	4.87791e+07
High	Q9DC28	Casein kinase I isoform delta OS=Mus musculus OX=10090 GN=Csnk1d PE=1 SV=2	104318	Csnk1d	ENSMUSG00000025162.17	102	1	1.4	0.00135837	0.0271783	1.288	0.00406568	0.0512447	1.454	0.00286406	0.0338026	1.628	9.23173e-05	0.00178279		1.10102e+07		9.35851e+06	8.10574e+06	1.00991e+07	9.31452e+06		6.44296e+06	1.14235e+07	5.32627e+06		7.86479e+06	7.8209e+06		1.13234e+07	1.05819e+07	1.05667e+07	1.14786e+07	1.24527e+07	1.30901e+07	8.89306e+06	9.95993e+06		11723746		9419267	7924275	10467731	8743011
High	Q922J6	Tetraspanin-2 OS=Mus musculus OX=10090 GN=Tspan2 PE=1 SV=1	70747	Tspan2	ENSMUSG00000027858.13	101	3	0.963	0.399621	0.864898	0.917	0.0222182	0.184832	0.821	0.00287304	0.033829	0.777	4.47664e-05	0.000921198	1.94877e+08	1.6812e+08	1.28296e+08	1.4005e+08	1.42605e+08	1.06065e+08	1.19207e+08	1.55739e+08	2.39566e+08	1.02941e+08	1.20735e+08	2.00567e+08	1.58211e+08	2.12573e+08	1.00246e+08	1.22844e+08	1.18727e+08	1.28987e+08	1.65549e+08	8.14226e+07	1.66611e+08	1.44735e+08	1.24584e+08	1.64619e+08	178865895	1.47759e+08	1.40828e+08	1.36856e+08	1.10966e+08	113970491
High	Q9QZQ8	Core histone macro-H2A.1 OS=Mus musculus OX=10090 GN=Macroh2a1 PE=1 SV=3	26914	H2afy	ENSMUSG00000015937.14	476	12	1.034	0.522002	0.930268	1.027	0.519024	0.90512	0.819	0.00303961	0.0356231	0.732	1.31783e-06	3.48017e-05	3.29176e+08	2.41898e+08	3.81681e+08	3.38258e+08	4.17451e+08	3.86024e+08	3.32407e+08	3.6591e+08	3.32332e+08	2.94715e+08	3.19825e+08	3.65723e+08	3.15531e+08	3.25948e+08	3.24762e+08	2.59736e+08	2.94591e+08	1.90625e+08	3.04873e+08	2.31242e+08	1.96271e+08	3.78205e+08	2.14271e+08	2.769e+08	2.57624e+08	4.37123e+08	3.3877e+08	4.0794e+08	3.96898e+08	3.12537e+08
High	Q9D8B7	Junctional adhesion molecule C OS=Mus musculus OX=10090 GN=Jam3 PE=1 SV=2	83964	Jam3	ENSMUSG00000031990.15	99	6	0.84	0.000784812	0.0167716	0.928	0.137816	0.569529	0.784	0.00320132	0.0374308	0.8	0.00756992	0.076476	6.92082e+07	6.60668e+07	6.28103e+07	6.1583e+07	5.16741e+07	5.709e+07	5.75766e+07	6.62768e+07	9.17832e+07	5.98434e+07	6.13863e+07	9.39006e+07	8.11049e+07	8.32824e+07	5.54232e+07	5.73912e+07	5.28945e+07	5.64811e+07	6.45769e+07	3.94649e+07	6.51314e+07	5.53228e+07	6.24305e+07	5.81475e+07	7.00367e+07	7.22846e+07	6.19119e+07	5.04952e+07	5.95814e+07	5.43785e+07
High	Q9DBB8	Trans-1,2-dihydrobenzene-1,2-diol dehydrogenase OS=Mus musculus OX=10090 GN=Dhdh PE=1 SV=1	71755	Dhdh	ENSMUSG00000011382.8	45	3	0.783	0.0142377	0.167845	0.95	0.530057	0.908088	0.717	0.00325659	0.0379248	1.062	0.591369	0.943403	1.38225e+07	1.1209e+07	1.89999e+07	1.0002e+07	1.25049e+07	2.05576e+07	1.39804e+07	9.46809e+06	1.06901e+07	7.69994e+06	1.17958e+07	7.28312e+06	1.85085e+07	1.02459e+07	3.50948e+06	1.38668e+07	6.15803e+06	1.04937e+07	1.16539e+07	1.68119e+07	1.6551e+07	2.08909e+07	8.91083e+06	1.16345e+07	1.19398e+07	21826043	1.00425e+07	1.22306e+07	2.12304e+07	1.3143e+07
High	Q5SRX1	TOM1-like protein 2 OS=Mus musculus OX=10090 GN=Tom1l2 PE=1 SV=1	216810	Tom1l2	ENSMUSG00000000538.18	392	14	0.978	0.615876	0.964787	1.011	0.825803	0.973546	1.205	0.00325869	0.0379248	1.22	0.00104867	0.015044	1.65019e+08	1.85889e+08	1.8803e+08	1.68545e+08	1.37045e+08	1.44225e+08	1.73893e+08	1.63433e+08	1.49819e+08	1.77996e+08	1.5447e+08	1.84719e+08	1.56068e+08	1.37542e+08	2.06547e+08	2.22342e+08	2.08337e+08	2.24062e+08	2.19479e+08	2.47075e+08	2.26607e+08	1.75873e+08	2.37523e+08	1.38744e+08	1.97502e+08	2.16348e+08	1.69541e+08	1.32363e+08	1.4762e+08	1.65407e+08
High	Q80WW9	DDRGK domain-containing protein 1 OS=Mus musculus OX=10090 GN=Ddrgk1 PE=1 SV=2	77006	Ddrgk1	ENSMUSG00000068290.11	20	2	1.074	0.762544	0.976273	1.263	0.187964	0.661041	2.049	0.00335056	0.0389037	2.428	0.000257255	0.00445406	418216	641255	235555	403384	1.27576e+06	821398	360757	339825	485783	757700	624668	570316	475481		180445	1.12423e+06	252204	1.01277e+06	1.44386e+06	1.2395e+06	1.82252e+06	379133	1.28935e+06	352322	679796	273674	405692	1.22747e+06	841308	345844
High	Q80YX1	Tenascin OS=Mus musculus OX=10090 GN=Tnc PE=1 SV=1	21923	Tnc	ENSMUSG00000028364.15	465	34	0.996	0.819506	0.988186	1.013	0.77761	0.968385	1.204	0.00340911	0.0394921	1.116	0.0771153	0.412448	2.12725e+08	2.46449e+08	2.12623e+08	1.92835e+08	2.26527e+08	2.21027e+08	2.09287e+08	2.01253e+08	2.13757e+08	2.18823e+08	1.9192e+08	2.12994e+08	1.91872e+08	2.09444e+08	2.12257e+08	2.54774e+08	2.79687e+08	2.50174e+08	2.49418e+08	2.79639e+08	2.53269e+08	2.2419e+08	2.1761e+08	178749692	2.61989e+08	2.44245e+08	1.93796e+08	2.20815e+08	2.29072e+08	1.97445e+08
High	Q8C1B1	Calmodulin-regulated spectrin-associated protein 2 OS=Mus musculus OX=10090 GN=Camsap2 PE=1 SV=3	67886	Camsap2	ENSMUSG00000041570.14	130	12	1.077	0.32754	0.810688	0.989	0.937126	0.988739	1.316	0.0035919	0.0415138	1.073	0.515469	0.915467	3.27578e+07	3.60492e+07	3.86291e+07	5.74681e+07	3.56175e+07	2.85551e+07	2.74945e+07	2.86523e+07	2.85283e+07	2.75172e+07	2.35182e+07	3.1151e+07	3.0925e+07	2.37025e+07	2.89821e+07	3.90465e+07	3.86492e+07	4.09273e+07	4.61026e+07	2.73182e+07	3.2058e+07	4.03674e+07	3.63335e+07	2.75367e+07	3.83613e+07	4.43172e+07	5.77443e+07	3.44484e+07	2.97716e+07	2.617e+07
High	Q62092	Neuronal vesicle trafficking-associated protein 1 OS=Mus musculus OX=10090 GN=Nsg1 PE=1 SV=3	18196	Nsg1	ENSMUSG00000029126.7	12	1	1.333	0.062002	0.414612	1.599	5.14776e-05	0.00130863	1.759	0.00362963	0.0418534	1.487	0.0374782	0.25533	2.63838e+06	2.40672e+06	5.96674e+06	5.71757e+06	3.26761e+06	4.16067e+06	2.24721e+06	2.73752e+06	5.63981e+06	6.88265e+06	2.51044e+06	1.93161e+06	2.69761e+06		2.71586e+06	4.1327e+06	4.48131e+06	4.35137e+06	5.23555e+06	3.23238e+06	3.91242e+06	4.62513e+06	2.94525e+06	2.22979e+06	2568393	6.86422e+06	5750168	3.12751e+06	4.37057e+06	2149176
Medium	A2BDX3	Adenylyltransferase and sulfurtransferase MOCS3 OS=Mus musculus OX=10090 GN=Mocs3 PE=1 SV=1	69372	Mocs3	ENSMUSG00000074576.4	150	1	0.908	0.0355025	0.300368	0.904	0.00283558	0.0389057	0.833	0.00373145	0.0429288	0.689	2.14991e-10	7.10177e-09	4.87084e+08	4.25837e+08	5.29685e+08	6.91506e+08	6.91934e+08	5.04689e+08	4.7339e+08	4.85143e+08	6.21876e+08	9.53516e+08	5.2911e+08	6.54282e+08	5.36588e+08	5.76635e+08	1.03238e+09	3.19698e+08	6.24444e+08	5.37214e+08	4.87889e+08	3.05651e+08	3.83409e+08	5.26555e+08	5.85127e+08	409613228	452772792	610108840	695826024	677949832	524907168	444495544
High	Q9D6G9	CKLF-like MARVEL transmembrane domain-containing protein 5 OS=Mus musculus OX=10090 GN=Cmtm5 PE=1 SV=1	67272	Cmtm5	ENSMUSG00000040759.8	80	3	1.023	0.781655	0.981695	1.074	0.149722	0.591635	1.268	0.00384389	0.0439836	1.155	0.128987	0.553069	2.03093e+07	9.34597e+07	1.27899e+07	1.43921e+07	1.74746e+07	9.65732e+07	1.45623e+07	1.03893e+08	6.14023e+07	1.25774e+07	5.99938e+07	1.00833e+08	5.05166e+07	6.42902e+07	4.04986e+07	1.87923e+07	5.9342e+07	1.99584e+07	1.07787e+08	1.5511e+07	2.41652e+07	8.92194e+07	6.71051e+07	17089627	99897711	1.45447e+07	1.43684e+07	1.71125e+07	9.84453e+07	1.36135e+07
High	P26339	Chromogranin-A OS=Mus musculus OX=10090 GN=Chga PE=1 SV=1	12652	Chga	ENSMUSG00000021194.5	5	1	1.415	0.0641675	0.420691	1.534	0.00521707	0.0614755	1.835	0.00387575	0.0439836	1.538	0.0696988	0.386276		818535	2.95609e+06	2.14811e+06	1.52351e+06		1.5086e+06	1.04464e+06	2.54871e+06	3.05014e+06			1.27841e+06			2.17366e+06	2.68065e+06	2.02082e+06	2.53069e+06	1.86866e+06	2.0678e+06	996547	2.12907e+06		864703	3413827	2160891	1.45982e+06		1.44743e+06
High	Q9DCB8	Iron-sulfur cluster assembly 2 homolog, mitochondrial OS=Mus musculus OX=10090 GN=Isca2 PE=1 SV=2	74316	Isca2	ENSMUSG00000021241.6	2	1	1.153	0.392052	0.859177	0.564	0.000205889	0.00446361	0.558	0.00388832	0.0440266	0.353	3.19994e-06	7.83751e-05			3.24799e+06	2.77262e+06			1.47525e+06	1.16079e+06		5.01941e+06	2.7778e+06	8.37586e+06	2.28247e+06		2.44072e+06		3.07758e+06	1.74715e+06	1.128e+06			1.13043e+06	833149			3727218	2.79473e+06			1.39201e+06
High	Q9WTT4	V-type proton ATPase subunit G 2 OS=Mus musculus OX=10090 GN=Atp6v1g2 PE=1 SV=1	66237	Atp6v1g2	ENSMUSG00000024403.16	600	9	1.075	0.114436	0.542167	0.982	0.504409	0.901242	1.154	0.00395291	0.0446572	1.054	0.249447	0.738923	9.17849e+08	9.9681e+08	8.73248e+08	1.00073e+09	8.90719e+08	9.07881e+08	9.39995e+08	8.48521e+08	7.43006e+08	8.28665e+08	8.57809e+08	9.22144e+08	8.69592e+08	9.39521e+08	8.99109e+08	9.02341e+08	8.98798e+08	9.66179e+08	9.47837e+08	8.35646e+08	9.03843e+08	9.21174e+08	8.61291e+08	7.70809e+08	1.06582e+09	1.00169e+09	1.00641e+09	8.60959e+08	9.38739e+08	8.90378e+08
High	Q8VEA4	Mitochondrial intermembrane space import and assembly protein 40 OS=Mus musculus OX=10090 GN=Chchd4 PE=1 SV=1	72170	Chchd4	ENSMUSG00000034203.8	26	2	1.451	0.00471878	0.0752308	1.27	0.0116637	0.114309	1.538	0.00396832	0.0447305	1.58	0.00233109	0.0297065	5.77206e+06	6.10384e+06	2.46038e+07	8.6978e+06	5.31614e+06	3.89345e+06	8.22842e+06	3.17219e+06	1.21551e+07	7.9007e+06	4.16711e+06	5.38961e+06	7.3014e+06	2.57385e+06	4.49223e+06	6.54092e+06	9.20064e+06	1.30716e+07	3.52129e+06	9.91111e+06	9.20539e+06	7.82698e+06	4.64261e+06	4.85006e+06	6.4918e+06	28231998	8714935	5.22837e+06	4.03069e+06	7.71205e+06
High	P83510	Traf2 and NCK-interacting protein kinase OS=Mus musculus OX=10090 GN=Tnik PE=1 SV=2	665113	Tnik	ENSMUSG00000027692.16	398	14	0.967	0.498458	0.919593	0.936	0.103541	0.496639	1.232	0.00397807	0.04474	1.106	0.125794	0.544875	8.65604e+07	9.45823e+07	9.23539e+07	1.11073e+08	9.90292e+07	1.00649e+08	9.20872e+07	9.00139e+07	8.42953e+07	1.16282e+08	1.12716e+08	1.16992e+08	9.1366e+07	9.53357e+07	1.05096e+08	1.12045e+08	1.17441e+08	1.14667e+08	1.04676e+08	1.008e+08	1.06902e+08	1.03693e+08	1.09196e+08	7.27776e+07	1.00743e+08	1.05423e+08	1.11245e+08	9.66165e+07	1.0362e+08	8.67563e+07
High	Q80ZK0	28S ribosomal protein S10, mitochondrial OS=Mus musculus OX=10090 GN=Mrps10 PE=1 SV=1	64657	Mrps10		1	1	1.443	0.000215389	0.00587871	1.035	0.703189	0.957579	0.66	0.00399764	0.0448594	0.648	0.00410537	0.0468478	8.46363e+06	1.23398e+07	1.3138e+07	1.65413e+07	6.57675e+06	1.60755e+07	1.39067e+07	5.5035e+06	5.51337e+06	1.70434e+07	7.39617e+06	1.77375e+07	5.32608e+06	8.55076e+06	7.01428e+06	5.57382e+06	3.6079e+06	4.69019e+06	5.93975e+06	3.50191e+06	7.97483e+06	1.22298e+07	3.39919e+06	7.11847e+06	13192384	14846872	16498842	6.42175e+06	16354782	13003734
Medium	Q7TSG5	SH3 domain-containing protein 21 OS=Mus musculus OX=10090 GN=Sh3d21 PE=1 SV=1	66938	Sh3d21	ENSMUSG00000073758.10	4	1	1.235	0.185046	0.671855	1.193	0.168122	0.625307	1.708	0.00402782	0.0450972	1.309	0.170514	0.622356	3.61804e+06	2.549e+06	4.2441e+06	3.05462e+06	2.95908e+06	2.34768e+06	3.69078e+06	2.01673e+06	4.03937e+06		2.29306e+06	3.43675e+06	2.6511e+06	3.04659e+06	1.46229e+06	4.89015e+06	3.38275e+06	4.7669e+06	4.94148e+06	2.15974e+06	5.76423e+06	3.55641e+06	2.92859e+06	3022081	2.68549e+06	4.90367e+06	3.07019e+06	2.90779e+06	2.46211e+06	3.4934e+06
High	Q9CQZ5	NADH dehydrogenase [ubiquinone] 1 alpha subcomplex subunit 6 OS=Mus musculus OX=10090 GN=Ndufa6 PE=1 SV=1	67130	Ndufa6	ENSMUSG00000022450.5	271	6	1.057	0.247959	0.743784	1.012	0.841862	0.974481	1.189	0.00409005	0.045692	1.136	0.0205565	0.164093	4.62643e+08	4.91475e+08	5.28257e+08	4.63851e+08	4.99772e+08	5.1559e+08	4.78532e+08	4.80012e+08	5.01535e+08	4.84474e+08	4.54848e+08	5.14753e+08	4.59028e+08	5.01036e+08	4.98137e+08	5.16043e+08	5.84622e+08	5.83179e+08	5.41647e+08	5.37607e+08	4.92276e+08	5.07015e+08	5.35851e+08	3.88825e+08	5.21503e+08	6.07096e+08	467562488	4.84651e+08	5.33149e+08	4.53994e+08
High	P50428	Arylsulfatase A OS=Mus musculus OX=10090 GN=Arsa PE=1 SV=2	11883	Arsa	ENSMUSG00000022620.14	17	3	0.726	0.00147479	0.0289312	0.715	0.000126245	0.00292701	0.72	0.0041196	0.0459198	0.828	0.114266	0.521424	9.20152e+06	1.08923e+07	9.21666e+06	9.93483e+06	6.49397e+06	7.6053e+06	3.21269e+06	7.08022e+06	7.19115e+06	1.35483e+07	9.86144e+06	1.30302e+07	1.03155e+07	1.19545e+07	1.23735e+07	3.32399e+06	8.63357e+06	8.50903e+06	1.4058e+07	1.45834e+07	7.06761e+06	2.8029e+07	9.17389e+06	7.7356e+06	1.15342e+07	1.06158e+07	9991227	6285341	7.80345e+06	3.05857e+06
High	O70480	Vesicle-associated membrane protein 4 OS=Mus musculus OX=10090 GN=Vamp4 PE=1 SV=1	53330	Vamp4	ENSMUSG00000026696.15	11	2	0.838	0.0696514	0.44119	1.347	7.47496e-06	0.000217643	0.724	0.00429636	0.0477402	0.72	0.00405743	0.0466049		1.96907e+07	1.49178e+07	1.44093e+07	1.37674e+07	2.29738e+07	1.15303e+07	2.4376e+07	9.6099e+06	5.94862e+07	1.29798e+07	1.38515e+07	2.13182e+07	1.86083e+07	1.30393e+07	4.58155e+06	1.11059e+07	4.80222e+06	1.2537e+07	1.15055e+07	1.32574e+07	1.65288e+07	1.53663e+07		2.09721e+07	1.71945e+07	1.44953e+07	1.34479e+07	2.37555e+07	10878249
High	Q8BHE3	Caytaxin OS=Mus musculus OX=10090 GN=Atcay PE=1 SV=1	16467	Atcay	ENSMUSG00000034958.11	183	9	0.972	0.507526	0.922474	1.02	0.686946	0.955772	1.203	0.00430195	0.0477402	1.093	0.147464	0.587939	1.27043e+08	1.52086e+08	1.58994e+08	1.54297e+08	1.33055e+08	1.25066e+08	1.46807e+08	1.4427e+08	1.55508e+08	2.42063e+08	1.41225e+08	1.52057e+08	1.36391e+08	1.70205e+08	1.46952e+08	1.34582e+08	1.54659e+08	1.68685e+08	1.67437e+08	1.37567e+08	1.60142e+08	1.67768e+08	1.4622e+08	1.06664e+08	1.60629e+08	1.82986e+08	1.55089e+08	128986245	1.29483e+08	1.39832e+08
High	Q9QYB8	Beta-adducin OS=Mus musculus OX=10090 GN=Add2 PE=1 SV=4	11519	Add2	ENSMUSG00000030000.10	1490	34	0.984	0.706314	0.973967	0.98	0.463906	0.887369	1.152	0.0043447	0.0481082	1.102	0.0451001	0.294088	1.4632e+09	1.44749e+09	1.40192e+09	1.52576e+09	1.3896e+09	1.37518e+09	1.55457e+09	1.38303e+09	1.44207e+09	1.36418e+09	1.46522e+09	1.49622e+09	1.40439e+09	1.5345e+09	1.42749e+09	1.59782e+09	1.53522e+09	1.67589e+09	1.68684e+09	1.51999e+09	1.65377e+09	1.53494e+09	1.52789e+09	1.23129e+09	1.54087e+09	1.60585e+09	1.53275e+09	1.35053e+09	1.41535e+09	1.46918e+09
High	O55106	Striatin OS=Mus musculus OX=10090 GN=Strn PE=1 SV=2	268980	Strn	ENSMUSG00000024077.15	383	22	1.002	0.990061	0.999567	1.012	0.817933	0.970896	1.191	0.00448681	0.0495724	1.075	0.206254	0.686554	1.43922e+08	1.77423e+08	1.61738e+08	1.74361e+08	1.85283e+08	1.76885e+08	1.81613e+08	1.89563e+08	1.91197e+08	1.72585e+08	1.64868e+08	1.90847e+08	1.74675e+08	1.79404e+08	1.85261e+08	1.98309e+08	2.0508e+08	2.21127e+08	2.02994e+08	1.82962e+08	1.87956e+08	1.88776e+08	1.96583e+08	1.20964e+08	188643900	185254181	1.75209e+08	1.80473e+08	1.82054e+08	1.71653e+08
High	Q6IFZ6	Keratin, type II cytoskeletal 1b OS=Mus musculus OX=10090 GN=Krt77 PE=1 SV=1	406220	Krt77	ENSMUSG00000067594.5	473	2	0.635	4.09236e-09	1.80279e-07	0.954	0.437289	0.874558	1.307	0.00453236	0.0499655	1.107	0.318415	0.80726	3.35264e+07	3.13967e+07	1.88422e+07	3.71868e+07	5.58666e+06	3.20841e+07	2.50446e+07	1.56383e+07	3.12514e+07	4.03716e+07	3.22622e+07	3.44506e+07	1.64112e+07	6.62024e+07	1.90523e+07	3.19187e+07	7.31507e+07	4.19263e+07	2.35373e+07	3.56404e+07	2.63314e+07	4.03322e+07	3.49983e+07	2.83083e+07	33636516	2.14537e+07	3.76772e+07	5.38204e+06	3.28676e+07	2.38024e+07
High	Q5XJY4	Presenilins-associated rhomboid-like protein, mitochondrial OS=Mus musculus OX=10090 GN=Parl PE=1 SV=1	381038	Parl	ENSMUSG00000033918.15	4	2	1.077	0.72516	0.974465	1.185	0.227586	0.715687	0.551	0.00470893	0.0516848	0.643	0.0484087	0.309236	2.49168e+06	2.9502e+06	1.50015e+06	2.22623e+06	2.46208e+06	2.64167e+06	1.32676e+06	2.87697e+06	2.77183e+06	1.60674e+06	2.31332e+06	2.16094e+06	2.33971e+06	1.82895e+06	2.18158e+06		1.2785e+06	1.09181e+06	1.20307e+06		1.38997e+06	2.15985e+06	1.37787e+06	2097547	3.13349e+06	1.72284e+06	2.23292e+06	2.42272e+06	2.7336e+06	1.24531e+06
High	Q5RJI5	Serine/threonine-protein kinase BRSK1 OS=Mus musculus OX=10090 GN=Brsk1 PE=1 SV=1	381979	Brsk1	ENSMUSG00000035390.16	139	12	0.996	0.907062	0.997553	0.961	0.322772	0.798638	1.22	0.00489191	0.053576	1.1	0.125648	0.544801	1.00281e+08	1.02449e+08	9.71893e+07	1.08792e+08	9.69457e+07	8.36849e+07	8.96422e+07	9.96641e+07	9.94124e+07	9.95806e+07	8.30458e+07	1.004e+08	8.84851e+07	9.35275e+07	1.0497e+08	1.33615e+08	1.42325e+08	1.40724e+08	1.34908e+08	1.28218e+08	1.28401e+08	1.03505e+08	1.26985e+08	8.44419e+07	1.08683e+08	1.11879e+08	1.09403e+08	9.36229e+07	8.69144e+07	8.54634e+07
High	P60824	Cold-inducible RNA-binding protein OS=Mus musculus OX=10090 GN=Cirbp PE=1 SV=1	12696	Cirbp	ENSMUSG00000045193.13	66	4	1.123	0.105359	0.530668	0.864	0.0161332	0.147168	1.28	0.00491156	0.053674	1.376	0.000663403	0.0102176	4.63191e+07	3.44997e+07	4.09078e+07	2.2466e+07	4.20931e+07	2.57826e+07	1.903e+07	3.34983e+07	2.21952e+07	3.73341e+07	3.03255e+07	3.1654e+07	3.48468e+07	3.28526e+07	4.80075e+07	4.45687e+07	3.12927e+07	3.926e+07	4.50116e+07	6.21645e+07	5.13324e+07	4.40108e+07	5.57589e+07	3.90095e+07	3.67537e+07	46930443	2.24492e+07	40884193	2.63429e+07	1.79879e+07
High	Q02248	Catenin beta-1 OS=Mus musculus OX=10090 GN=Ctnnb1 PE=1 SV=1	12387	Ctnnb1	ENSMUSG00000006932.17	1086	27	1.049	0.294781	0.785354	1.027	0.505673	0.901242	1.149	0.00508023	0.0553966	1.105	0.0398558	0.267893	7.4956e+08	7.6991e+08	7.07599e+08	7.69141e+08	7.21417e+08	7.76093e+08	7.06164e+08	7.29472e+08	7.19574e+08	7.67764e+08	7.36373e+08	7.0563e+08	6.79296e+08	7.39732e+08	6.72381e+08	8.31223e+08	7.73017e+08	7.82852e+08	7.81207e+08	7.40847e+08	8.06284e+08	7.66931e+08	7.64933e+08	6.3145e+08	8.19815e+08	8.10491e+08	7.72457e+08	7.01662e+08	7.98392e+08	6.66403e+08
High	P54726	UV excision repair protein RAD23 homolog A OS=Mus musculus OX=10090 GN=Rad23a PE=1 SV=2	19358	Rad23a	ENSMUSG00000003813.15	60	2	1.019	0.944208	0.997762	0.977	0.853736	0.974661	1.636	0.00514483	0.0559793	1.441	0.00119592	0.0167262	2.52478e+06	5.53663e+06	5.60348e+06	3.30596e+06	2.71152e+06	3.69123e+06	5.35889e+06	3.22597e+06	2.05104e+06	3.18995e+06	3.11435e+06	4.82897e+06	2.66297e+07	2.66063e+06	3.30083e+06	5.26862e+06	5.89469e+06	5.22503e+06	5.64528e+06	2.791e+07	2.77294e+07	2.58819e+07	4.75502e+06	2127695	5878842	6424177	3338057	2.65039e+06	3.82175e+06	5066103
High	A2ALU4	Protein Shroom2 OS=Mus musculus OX=10090 GN=Shroom2 PE=1 SV=1	110380	Shroom2	ENSMUSG00000045180.13	141	11	0.945	0.254739	0.748364	0.941	0.182012	0.651482	1.243	0.00523393	0.0567442	1.034	0.635095	0.952467	8.02872e+07	8.60074e+07	8.55084e+07	6.75345e+07	5.81843e+07	8.7056e+07	8.30381e+07	7.85605e+07	7.20539e+07	6.17614e+07	8.00067e+07	1.06643e+08	8.63245e+07	8.15328e+07	9.64638e+07	9.11272e+07	1.00599e+08	1.00715e+08	9.56748e+07	6.785e+07	8.57882e+07	8.55089e+07	8.04397e+07	6.74524e+07	9.20063e+07	9.81905e+07	6.79443e+07	5.65317e+07	9.05156e+07	7.84009e+07
High	Q923T9	Calcium/calmodulin-dependent protein kinase type II subunit gamma OS=Mus musculus OX=10090 GN=Camk2g PE=1 SV=1	12325	Camk2g	ENSMUSG00000021820.16	1720	7	0.97	0.520528	0.928959	0.952	0.193327	0.669559	1.206	0.00523775	0.0567442	1.138	0.0250888	0.191736	1.54115e+08	1.32309e+08	1.11831e+08	1.15424e+08	1.38863e+08	1.11088e+08	1.31021e+08	1.48067e+08	8.2268e+07	8.49214e+07	1.01376e+08	1.28921e+08	1.64774e+08	9.00339e+07	1.38947e+08	1.42709e+08	1.11918e+08	1.17424e+08	1.25812e+08	1.30378e+08	1.43245e+08	1.07899e+08	1.25767e+08	1.29757e+08	1.40321e+08	1.29185e+08	1.16155e+08	1.33923e+08	1.13659e+08	1.25207e+08
High	P20444	Protein kinase C alpha type OS=Mus musculus OX=10090 GN=Prkca PE=1 SV=3	18750	Prkca		801	13	1.054	0.274429	0.770797	1.071	0.0634788	0.373563	0.839	0.00529449	0.0572352	0.836	0.00456494	0.0512187	5.10778e+08	5.46361e+08	4.92734e+08	5.64564e+08	5.16823e+08	5.0352e+08	5.58137e+08	4.16896e+08	5.22998e+08	5.21064e+08	3.89788e+08	5.5112e+08	4.91692e+08	5.56184e+08	4.69669e+08	4.17712e+08	4.14317e+08	4.7861e+08	4.72496e+08	3.34152e+08	4.38e+08	5.29088e+08	3.15626e+08	4.30328e+08	5.82747e+08	5.63978e+08	5.67082e+08	4.99609e+08	5.21001e+08	5.28756e+08
High	Q9EP72	ER membrane protein complex subunit 7 OS=Mus musculus OX=10090 GN=Emc7 PE=1 SV=1	73024	Emc7	ENSMUSG00000055943.5	9	2	0.802	1.10703e-06	4.18009e-05	0.909	0.00285428	0.0389489	0.854	0.00535525	0.0577676	0.993	0.969855	0.997026	1.39707e+09	1.11716e+09	8.30358e+08	9.72355e+08	9.92147e+08	1.16238e+09	9.33372e+08	1.22395e+09	1.64886e+09	7.65963e+08	1.34658e+09	1.45312e+09	1.23638e+09	1.27746e+09	9.37314e+08	1.217e+09	1.04145e+09	9.92294e+08	1.16684e+09	1.00863e+09	1.56522e+09	8.78542e+08	1.38958e+09	1.17584e+09	1.19061e+09	9.49098e+08	9.68582e+08	9.78523e+08	1195189322	8.70281e+08
High	Q99K10	Neuroligin-1 OS=Mus musculus OX=10090 GN=Nlgn1 PE=1 SV=2	192167	Nlgn1	ENSMUSG00000063887.13	138	3	1.003	0.958484	0.997762	1.055	0.273179	0.765146	0.792	0.00546004	0.0587716	0.927	0.422434	0.883032	5.26614e+07	4.38221e+07	4.55015e+07	4.80222e+07	5.31123e+07	1.16431e+08	4.19559e+07	6.1301e+07	5.26851e+07	4.52302e+07	6.30054e+07	5.11261e+07	6.62866e+07	3.80459e+07	6.71618e+07	5.40681e+07	9.83568e+06	4.23734e+07	4.72578e+07	5.26017e+07	4.2982e+07	3.21711e+07	5.77722e+07	4.40981e+07	46927959	5.25082e+07	48395188	5.10599e+07	1.183e+08	4.01173e+07
High	Q80U23	Syntaphilin OS=Mus musculus OX=10090 GN=Snph PE=1 SV=3	241727	Snph	ENSMUSG00000027457.15	230	12	1.149	0.00777793	0.105856	1.067	0.118404	0.529758	1.234	0.00547443	0.0588003	0.963	0.572937	0.940415	9.16678e+07	9.29182e+07	1.0563e+08	1.01836e+08	1.4653e+08	1.26012e+08	1.0772e+08	1.01065e+08	8.58338e+07	8.25613e+07	7.60877e+07	1.01432e+08	1.00098e+08	8.46894e+07	8.73559e+07	1.13305e+08	1.04213e+08	1.07326e+08	1.05653e+08	8.39732e+07	9.95356e+07	8.94116e+07	8.56038e+07	7.7137e+07	9.85833e+07	1.21665e+08	1.02411e+08	1.42721e+08	1.3079e+08	1.02377e+08
High	Q76LS9	Ubiquitin carboxyl-terminal hydrolase MINDY-1 OS=Mus musculus OX=10090 GN=Mindy1 PE=1 SV=1	75007	Fam63a; Mindy1	ENSMUSG00000038712.16	12	5	1.12	0.154584	0.629068	1.105	0.182124	0.651482	1.355	0.00555215	0.0595076	1.367	0.00478248	0.0533618	2.63251e+07	2.38773e+07	1.84299e+07	2.65313e+07	2.47828e+07	6.10567e+06	2.67867e+07	9.6739e+06	1.44457e+07	1.18453e+07	6.92609e+06	1.26235e+07	1.0087e+07	2.33915e+07	1.22306e+07	2.30436e+07	1.63497e+07	2.47499e+07	2.67102e+07	2.43374e+07	2.0693e+07	2.49311e+07	1.89599e+07	2.21505e+07	25478935	2.08953e+07	2.6649e+07	2.40447e+07	6229588	2.52361e+07
High	Q8K1C0	Protein angel homolog 2 OS=Mus musculus OX=10090 GN=Angel2 PE=1 SV=1	52477	Angel2	ENSMUSG00000026634.16	20	2	0.997	0.954034	0.997762	0.921	0.0597422	0.359254	0.799	0.0056423	0.0603449	0.705	4.00474e-05	0.000836126	1.01009e+08	1.1674e+08	8.79198e+07	9.27976e+07	9.51483e+07	7.00283e+07	1.04324e+08	6.84828e+07	8.63e+07	9.01745e+07	7.25813e+07	9.58106e+07	8.33907e+07	1.05053e+08	7.33166e+07	6.90149e+07	6.28705e+07	7.35716e+07	7.95023e+07	4.91715e+07	5.35777e+07	9.18011e+07	5.01654e+07	84547210	1.26545e+08	9.99672e+07	93039836	9.20038e+07	7.4144e+07	9.86106e+07
High	Q6RHR9	Membrane-associated guanylate kinase, WW and PDZ domain-containing protein 1 OS=Mus musculus OX=10090 GN=Magi1 PE=1 SV=1	14924	Magi1	ENSMUSG00000045095.16	6	2	1.098	0.268838	0.765803	1.033	0.709565	0.959039	1.386	0.00565846	0.060389	1.229	0.0695949	0.386276	1.08821e+07	1.2908e+07	1.17432e+07	1.2964e+07	1.18256e+07	8.49379e+06	1.09957e+07	1.53184e+07	1.0249e+07	1.04181e+07	1.10511e+07	1.14521e+07	9.40125e+06	7.84812e+06	1.10495e+07	1.27175e+07	1.58883e+07	1.20381e+07	1.4775e+07	1.24645e+07	6.55097e+07	1.2116e+07	1.42291e+07	9.17037e+06	13686327	1.34481e+07	1.31207e+07	1.14946e+07	8774422	10448976
Medium	Q99PG4	Regulator of G-protein signaling 18 OS=Mus musculus OX=10090 GN=Rgs18 PE=1 SV=1	64214	Rgs18	ENSMUSG00000026357.3	39	1	0.99	0.966486	0.997762	1.034	0.740108	0.962388	0.607	0.00573476	0.0610734	0.723	0.0649419	0.377826	4.33196e+06	2.3335e+06	6.71673e+06	6.14421e+06	4.07524e+06	5.41511e+06	3.78265e+06	3.52166e+06	6.56684e+06	6.35903e+06	5.68442e+06	5.23474e+06	4.11674e+06	5.31042e+06	4.14524e+06	2.63273e+06	3.20154e+06	2.25068e+06	4.12748e+06	3.77268e+06	1.71215e+06	4.3767e+06	3.79555e+06	3.659e+06	2492480	7.64346e+06	6.2347e+06	3926707	5559297	3.59784e+06
High	Q62188	Dihydropyrimidinase-related protein 3 OS=Mus musculus OX=10090 GN=Dpysl3 PE=1 SV=1	22240	Dpysl3	ENSMUSG00000024501.19	4763	23	1.051	0.282456	0.776879	0.964	0.221167	0.709021	1.147	0.00575474	0.0611563	1.166	0.0021456	0.0281281	1.55143e+09	1.66721e+09	1.47223e+09	1.50358e+09	1.50978e+09	1.51992e+09	1.25067e+09	1.54716e+09	1.37921e+09	1.35567e+09	1.47064e+09	1.57697e+09	1.42776e+09	1.43066e+09	1.53259e+09	1.7488e+09	1.65568e+09	1.80562e+09	1.72507e+09	1.64804e+09	1.81188e+09	1.63451e+09	1.77933e+09	1.30702e+09	1.77699e+09	1.68475e+09	1.50968e+09	1.46605e+09	1.56166e+09	1.1804e+09
High	B1AZP2	Disks large-associated protein 4 OS=Mus musculus OX=10090 GN=Dlgap4 PE=1 SV=1	228836	Dlgap4	ENSMUSG00000061689.15	66	7	1.114	0.0299902	0.269912	1.086	0.090718	0.461703	1.234	0.00582577	0.0617803	1.308	0.000259319	0.00447436	9.91532e+07	9.30224e+07	7.67661e+07	8.47607e+07	9.82672e+07	1.09065e+08	8.95586e+07	6.14222e+07	5.75728e+07	6.97095e+07	6.35829e+07	6.29994e+07	7.48493e+07	7.62627e+07	6.82564e+07	1.16397e+08	8.98337e+07	8.9279e+07	1.02733e+08	1.06272e+08	1.47703e+08	8.74828e+07	8.50781e+07	8.34275e+07	9.93326e+07	87315366	8.52305e+07	9.52579e+07	1.11485e+08	8.4363e+07
Medium	P03903	NADH-ubiquinone oxidoreductase chain 4L OS=Mus musculus OX=10090 GN=Mtnd4l PE=1 SV=2	17720; 3338903	ND4L	ENSMUSG00000065947.3	9	1	0.446	6.48892e-07	2.54589e-05	0.889	0.416607	0.862492	0.573	0.00605886	0.0639816	0.626	0.0237799	0.183691	1.08693e+06	960548	1.33021e+06	2.09576e+06	2.86891e+06	4.11637e+06	3.05108e+06	2.13238e+06	2.36823e+06	2.29259e+06	2.31305e+06	3.43273e+06	2.56818e+06	2.98262e+06	4.73393e+06	2.43585e+06	2.82781e+06	1.40929e+06	592748	2.02349e+06	1.14911e+06	1.98184e+06	2.28251e+06	918608	1.02559e+06	1.53618e+06	2.10699e+06	2.77307e+06	4.18878e+06	2.90408e+06
High	Q60738	Zinc transporter 1 OS=Mus musculus OX=10090 GN=Slc30a1 PE=1 SV=1	22782	Slc30a1	ENSMUSG00000037434.7; ENSMUSG00000110850.1	77	6	1.137	0.0942743	0.491636	1.066	0.220948	0.708845	1.289	0.00608576	0.0641306	1.091	0.41522	0.879603	5.12412e+07	2.94141e+07	3.2185e+07	3.29853e+07	5.0011e+07	3.28681e+07	2.44821e+07	3.17715e+07	4.94399e+07	3.39824e+07	4.78194e+07	2.92717e+07	2.68386e+07	2.48348e+07	2.65509e+07	3.63176e+07	5.4688e+07	4.64569e+07	3.94572e+07	4.86222e+07	3.75671e+07	3.31642e+07	3.21605e+07	4.31129e+07	3.14845e+07	3.65806e+07	3.29882e+07	4.89339e+07	3.36089e+07	2.29564e+07
High	P28659	CUGBP Elav-like family member 1 OS=Mus musculus OX=10090 GN=Celf1 PE=1 SV=2	13046	Celf1	ENSMUSG00000005506.16; ENSMUSG00000110883.1	81	3	1.164	0.0987859	0.505711	0.999	0.99242	0.999961	1.369	0.00611027	0.0642539	1.153	0.207089	0.68799	1.08523e+07	1.09641e+07	1.24909e+07	1.22791e+07	1.33566e+07	6.71107e+06	1.12173e+07	1.12075e+07	1.10818e+07	1.50126e+07	1.43985e+07	1.0416e+07	1.58292e+07	1.72744e+07	6.02357e+06	1.13459e+07	1.57237e+07	1.64604e+07	1.49502e+07	1.13262e+07	1.26739e+07	1.03612e+07	6.41468e+06	9135879	11661417	14332822	1.24012e+07	13026162	6997387	10587453
High	Q61686	Chromobox protein homolog 5 OS=Mus musculus OX=10090 GN=Cbx5 PE=1 SV=1	12419	Cbx5	ENSMUSG00000009575.14	37	4	1.085	0.313461	0.801698	0.876	0.0616527	0.3641	0.746	0.00622038	0.0652749	0.646	7.63148e-05	0.00150265	2.65418e+07	1.76761e+07	3.14644e+07	2.35438e+07	2.59807e+07	1.69682e+07	1.78216e+07	1.91365e+07	2.45056e+07	1.26105e+07	2.22943e+07	1.79489e+07	2.05753e+07	1.33693e+07	2.87185e+07	1.06768e+07	2.52737e+07	8.22847e+06	1.92426e+07	1.93778e+07	7.50841e+06	2.04212e+07	9.89846e+06	2.23813e+07	1.86499e+07	36206294	23683729	2.52707e+07	17466237	16945121
High	Q811I0	ATP synthase mitochondrial F1 complex assembly factor 1 OS=Mus musculus OX=10090 GN=Atpaf1 PE=1 SV=1	230649	Atpaf1		33	4	1.018	0.785543	0.983199	0.932	0.0725974	0.403804	1.195	0.00635421	0.0665401	1.165	0.0170602	0.143723	2.08306e+08	2.10715e+08	2.46657e+08	2.08021e+08	2.429e+08	3.23874e+08	1.81785e+08	1.9149e+08	1.98115e+08	2.08468e+08	2.73783e+08	2.08033e+08	2.24655e+08	1.89486e+08	2.27309e+08	3.40508e+08	2.99821e+08	3.26452e+08	3.27102e+08	3.43886e+08	3.45134e+08	2.39803e+08	3.25194e+08	1.77345e+08	2.24595e+08	2.82571e+08	2.09304e+08	2.35347e+08	330928812	1.73653e+08
High	Q6R891	Neurabin-2 OS=Mus musculus OX=10090 GN=Ppp1r9b PE=1 SV=1	217124	Ppp1r9b	ENSMUSG00000038976.12	674	24	1.02	0.69509	0.972987	0.996	0.821172	0.972213	1.166	0.00643999	0.0672979	1.073	0.153767	0.601268	4.65968e+08	5.85819e+08	4.87144e+08	6.2568e+08	4.70844e+08	5.82714e+08	5.73557e+08	6.15869e+08	5.74417e+08	5.01887e+08	5.44001e+08	5.92878e+08	6.21425e+08	4.38062e+08	6.45513e+08	6.4284e+08	6.64997e+08	6.80749e+08	5.95118e+08	6.11915e+08	5.88574e+08	6.09312e+08	6.08019e+08	3.93122e+08	6.21232e+08	5.60733e+08	6.28583e+08	4.57625e+08	6.03245e+08	5.44756e+08
High	Q99PJ0	Neurotrimin OS=Mus musculus OX=10090 GN=Ntm PE=1 SV=2	235106	Ntm	ENSMUSG00000059974.10	474	12	0.959	0.352805	0.832691	1.053	0.158273	0.605563	1.144	0.00646126	0.0673798	0.934	0.257858	0.749837	2.32002e+09	2.22238e+09	2.24588e+09	2.34341e+09	2.3186e+09	3.25587e+09	2.17721e+09	2.35254e+09	2.42096e+09	2.71232e+09	1.54969e+09	2.46165e+09	2.43526e+09	3.12092e+09	2.4519e+09	2.2189e+09	2.4138e+09	2.45397e+09	2.32745e+09	1.74406e+09	2.25224e+09	2.37192e+09	1.66262e+09	1.94427e+09	2.35152e+09	2.59138e+09	2354850554	2.26719e+09	3400858190	2.06082e+09
High	Q61733	28S ribosomal protein S31, mitochondrial OS=Mus musculus OX=10090 GN=Mrps31 PE=1 SV=1	57312	Mrps31	ENSMUSG00000031533.4	4	3	1.04	0.838003	0.98906	0.92	0.486607	0.897402	1.606	0.00651678	0.0677355	1.363	0.114677	0.521552	3.09009e+06	6.03893e+06	2.90484e+06	3.31172e+06	3.39756e+06	4.29743e+06	2.86729e+06	2.86518e+06	2.78969e+06	2.79652e+06	1.84009e+06	3.41926e+06	3.12133e+06	4.06381e+06	4.61033e+06	4.78501e+06	7.73107e+06	5.73818e+06	5.01257e+06	4.54447e+06	7.29031e+06	2.59084e+06	4.1314e+06	2577580	6.37333e+06	3.35641e+06	3.32894e+06	3330218	4.50496e+06	2724512
High	Q8VEH3	ADP-ribosylation factor-like protein 8A OS=Mus musculus OX=10090 GN=Arl8a PE=1 SV=1	68724	Arl8a	ENSMUSG00000026426.10	326	2	0.985	0.794024	0.984288	1.06	0.249401	0.744874	0.797	0.00652238	0.0677355	0.802	0.0123778	0.112588	6.68212e+07	6.59984e+07	5.74994e+07	6.69511e+07	5.71779e+07	5.95675e+07	6.73043e+07	5.08053e+07	6.52789e+07	8.14006e+07	5.80149e+07	6.67619e+07	5.95424e+07	6.56169e+07	7.42107e+07	4.86308e+07	6.44519e+07	6.07366e+07	5.41419e+07	4.48468e+07	5.99908e+07	6.22965e+07	5.54738e+07	56117041	70009550	66147019	67371972	55875181	61831704	63400358
High	Q8VED5	Keratin, type II cytoskeletal 79 OS=Mus musculus OX=10090 GN=Krt79 PE=1 SV=2	223917	Krt79	ENSMUSG00000061397.7	361	2	1.326	1.19878e-08	5.14553e-07	1.435	1e-17	6.86027e-16	1.236	0.00660393	0.0684407	1.175	0.0321677	0.229514	1.19678e+08	1.0835e+08	4.74859e+07	1.5087e+08	2.25561e+07	9.5223e+07	9.7668e+07	1.51892e+08	9.23517e+07	1.18482e+08	6.986e+07	8.172e+07	6.52112e+07	1.13405e+08	6.43544e+07	8.34e+07	2.01835e+08	9.73148e+07	6.40135e+07	8.10005e+07	9.72616e+07	1.01003e+08	5.67144e+07	1.0168e+08	1.15725e+08	5.43649e+07	1.51724e+08	2.17989e+07	97150380	9.3346e+07
High	P62257	Ubiquitin-conjugating enzyme E2 H OS=Mus musculus OX=10090 GN=Ube2h PE=1 SV=1	22214	Ube2h	ENSMUSG00000039159.16	5	2	0.982	0.951888	0.997762	0.864	0.100469	0.488021	0.716	0.00669524	0.069103	0.774	0.0525864	0.330459	1.10585e+07	8.13519e+06	1.02501e+07	9.15754e+06	8.49459e+06	7.07298e+06	6.89412e+06	8.90688e+06	9.81023e+06	1.41739e+07	1.06724e+07	9.58369e+06	9.81954e+06	8.37487e+06	9.97482e+06	5.53161e+06	7.40494e+06	7.20515e+06	6.68883e+06	8.17822e+06	8.33764e+06	7.79611e+06	2.30843e+06	9298114	8568336	1.18475e+07	9210794	8.20707e+06	7272655	6602179
High	P01831	Thy-1 membrane glycoprotein OS=Mus musculus OX=10090 GN=Thy1 PE=1 SV=1	21838	Thy1	ENSMUSG00000032011.5	1301	6	0.94	0.165635	0.643173	1.037	0.340847	0.812256	1.144	0.00669539	0.069103	1.003	0.829757	0.982624	3.12543e+09	2.20446e+09	2.04801e+09	2.66967e+09	3.15162e+09	7.52947e+09	1.94443e+09	2.48868e+09	2.62538e+09	3.44957e+09	1.42349e+09	2.72944e+09	3.03494e+09	4.54359e+09	2.52313e+09	3.51203e+09	3.00498e+09	2.87643e+09	3.19986e+09	2.51601e+09	3.62803e+09	2.24985e+09	2.41256e+09	2.62987e+09	2.35124e+09	2.33055e+09	2.67593e+09	3.07488e+09	7713976140	1.82434e+09
High	Q80XN0	D-beta-hydroxybutyrate dehydrogenase, mitochondrial OS=Mus musculus OX=10090 GN=Bdh1 PE=1 SV=2	71911	Bdh1	ENSMUSG00000046598.14	722	14	1.029	0.538723	0.939106	0.963	0.21227	0.698913	1.163	0.00678387	0.0697293	1.162	0.00322868	0.0388758	6.57075e+08	6.52043e+08	6.50026e+08	6.38234e+08	6.31057e+08	6.02244e+08	5.6196e+08	6.18214e+08	6.69933e+08	5.61374e+08	6.48351e+08	6.25028e+08	6.29335e+08	6.11627e+08	6.17389e+08	6.88499e+08	6.41314e+08	7.15733e+08	7.2542e+08	6.87174e+08	7.15801e+08	6.73497e+08	6.88378e+08	5.53338e+08	6.9392e+08	7.45043e+08	6.42633e+08	6.12504e+08	6.19041e+08	5.32102e+08
High	Q6KAU4	Multivesicular body subunit 12B OS=Mus musculus OX=10090 GN=Mvb12b PE=1 SV=2	72543	Fam125b; Mvb12b	ENSMUSG00000038740.9	5	1	1.687	1.94684e-05	0.000634872	0.729	0.00112064	0.0178731	1.506	0.00716855	0.0733825	1.085	0.704653	0.973759	6.87165e+06		7.66201e+06	7.23052e+06	8.81192e+06	306134		8.37566e+06		6.09679e+06				2.1698e+06	9.80838e+06	7.66809e+06	7.78855e+06	6.19768e+06	6.8186e+06	8.84441e+06	2.83212e+06			5754373		8866868	7269574	8465739	310487
High	Q8BTZ4	Anaphase-promoting complex subunit 5 OS=Mus musculus OX=10090 GN=Anapc5 PE=1 SV=1	59008	Anapc5	ENSMUSG00000029472.13	4	2	0.667	0.00818671	0.109636	0.01	1e-17	6.86027e-16	0.584	0.00730129	0.0745891	1.006	0.970931	0.997026	2.72558e+06	2.28749e+06	1.89203e+06	1.81593e+06								4.84147e+06	2.95293e+06	2.61641e+06		3.11532e+06			1.38487e+06	3.12577e+06	2.63171e+06		3.69356e+06	2279395	2452748	2194408	1.82588e+06
High	Q8C6E0	Cilia- and flagella-associated protein 36 OS=Mus musculus OX=10090 GN=Cfap36 PE=1 SV=1	216618	Ccdc104; Cfap36	ENSMUSG00000020462.14	38	4	1.143	0.245325	0.739143	1.035	0.725599	0.962388	1.541	0.00735927	0.0750287	1.24	0.147586	0.587939	7.82231e+06	9.00068e+06	4.09629e+06	9.63479e+06	3.36429e+06	2.02815e+06	7.20289e+06	9.69069e+06	7.35266e+06	8.34392e+06	7.44078e+06	7.8074e+06	3.38389e+06	4.631e+06	3.59547e+06	6.11692e+06	8.3154e+06	4.93043e+06	4.98526e+06	3.83746e+06	9.96656e+06	8.51441e+06	8.77601e+06	6.5433e+06	9.65365e+06	4.70974e+06	9.68842e+06	3.23116e+06	2.12867e+06	6.89199e+06
High	Q9D883	Splicing factor U2AF 35 kDa subunit OS=Mus musculus OX=10090 GN=U2af1 PE=1 SV=4	108121	U2af1	ENSMUSG00000061613.12	36	3	1.17	0.106097	0.530752	1.156	0.0867502	0.448807	1.394	0.00740035	0.0751421	1.169	0.196046	0.670078	9.38302e+06	9.33861e+06	1.00862e+07	8.56804e+06	1.00286e+07	1.01386e+07	1.03676e+07	1.12128e+07	1.07028e+07	7.5581e+06	1.05759e+07	8.18329e+06	9.96126e+06	6.0134e+06	1.00024e+07	9.82806e+06	9.78489e+06	1.00913e+07	1.00716e+07	8.78837e+06	1.21625e+07	8.904e+06	1.00622e+07	7860520	9926051	1.17115e+07	8.61708e+06	9.64391e+06	1.03384e+07	9.94752e+06
High	Q9D662	Protein transport protein Sec23B OS=Mus musculus OX=10090 GN=Sec23b PE=1 SV=1	27054	Sec23b	ENSMUSG00000027429.16	67	1	1.343	0.000370821	0.00921913	1.218	0.00249331	0.035473	1.339	0.00745977	0.0755923	1.058	0.61482	0.950455	1.9079e+07	2.89455e+07	2.22983e+07	1.99532e+07	1.95778e+07	2.30417e+07	2.21861e+07	1.7115e+07	1.97291e+07	1.49424e+07	1.22638e+07	2.15463e+07	6.59883e+06	2.61826e+07	1.52949e+07	2.90906e+07	2.86165e+07	5.39986e+06	2.42764e+07	1.16186e+07	2.54485e+07	2.32844e+07	1.27147e+07	1.60592e+07	31224727	25497735	2.00638e+07	18754699	2.45605e+07	2.11447e+07
High	Q3TWL2	Type 1 phosphatidylinositol 4,5-bisphosphate 4-phosphatase OS=Mus musculus OX=10090 GN=Pip4p1 PE=1 SV=1	219024	Tmem55b	ENSMUSG00000035953.13	14	3	1.123	0.204408	0.691848	1.07	0.27518	0.76689	1.371	0.00767452	0.0776117	0.579	1.75251e-06	4.48946e-05	1.59487e+07	726300	894560	811798	2.31141e+07	1.55427e+07	1.45149e+07	2.17192e+07	3.05533e+07	956811	925295	916704	2.02748e+07	3.41107e+07	2.64998e+07	858681	1.13941e+06	1.69671e+07	2.08148e+07	1.52852e+07	1.84797e+07	975673	532781	1.33189e+07	794319	1.01169e+06	816374	2.26936e+07	1.63229e+07	13737372
High	P04925	Major prion protein OS=Mus musculus OX=10090 GN=Prnp PE=1 SV=2	19122	Prnp	ENSMUSG00000079037.9	222	4	0.943	0.146147	0.615955	0.998	0.886414	0.979607	0.836	0.00774845	0.0780556	0.737	3.62343e-06	8.789e-05	3.19581e+08	2.83282e+08	1.66668e+08	2.85122e+08	2.50606e+08	4.02551e+08	2.30666e+08	2.68481e+08	2.80248e+08	3.09971e+08	1.46433e+08	2.83197e+08	2.90708e+08	4.24873e+08	2.61558e+08	1.44439e+08	1.57972e+08	1.6514e+08	1.75036e+08	1.16476e+08	1.83254e+08	2.66014e+08	1.89353e+08	2.69205e+08	301121450	1.92122e+08	2.86805e+08	2.42141e+08	4.20845e+08	219587386
High	Q9WUK6	Zinc finger and BTB domain-containing protein 18 OS=Mus musculus OX=10090 GN=Zbtb18 PE=1 SV=1	30928	Zbtb18; Zfp238	ENSMUSG00000063659.11	36	3	0.901	0.277996	0.773723	1.019	0.710718	0.959039	1.339	0.00774954	0.0780556	1.042	0.702799	0.973759	1.91542e+07	1.23196e+07	1.21301e+07	1.88042e+07	1.44574e+07	1.89678e+07	1.70088e+07	1.35189e+07	2.06409e+07	2.04206e+07	1.72957e+07	1.98025e+07	1.44463e+07	1.67895e+07	1.86218e+07	2.06494e+07	2.4913e+07	2.05117e+07	1.8771e+07	1.97836e+07	1.86331e+07	1.60283e+07	1.68223e+07	1.61094e+07	1.31199e+07	1.38674e+07	18896269	14064417	19485430	1.60098e+07
High	P35438	Glutamate receptor ionotropic, NMDA 1 OS=Mus musculus OX=10090 GN=Grin1 PE=1 SV=1	14810	Grin1	ENSMUSG00000026959.13	175	13	1.058	0.328869	0.811189	1.094	0.0631895	0.372298	1.238	0.00781184	0.0785254	1.138	0.108028	0.507398	6.47852e+07	6.53853e+07	7.23658e+07	9.30871e+07	6.25403e+07	8.95917e+07	9.95661e+07	7.35605e+07	5.92897e+07	6.06302e+07	6.43114e+07	6.08019e+07	7.25106e+07	7.45172e+07	6.68946e+07	1.00812e+08	6.99836e+07	8.62902e+07	8.42551e+07	7.26705e+07	9.56746e+07	7.54126e+07	7.55154e+07	5.45272e+07	69287452	8.3042e+07	9.3658e+07	6.08656e+07	92376692	94352772
High	P56213	FAD-linked sulfhydryl oxidase ALR OS=Mus musculus OX=10090 GN=Gfer PE=1 SV=2	11692	Gfer	ENSMUSG00000040888.9	20	2	1.039	0.696799	0.973369	0.89	0.220267	0.707921	1.447	0.00787547	0.0790067	1.027	0.895949	0.991744	5.56293e+06	8.65517e+06	8.00353e+06	6.53912e+06	6.49149e+06	5.61082e+06	5.96894e+06	5.37896e+06	6.07679e+06	5.5075e+06	4.56995e+06	9.62475e+06	4.91898e+06	8.33252e+06	6.30387e+06	8.24202e+06	8.33998e+06	9.67988e+06	1.13687e+07	4.86924e+06	1.18005e+07	5.9953e+06	5.32179e+06	4671178	9063394	9257876	6578953	6.25109e+06	5833817	5736089
High	P84086	Complexin-2 OS=Mus musculus OX=10090 GN=Cplx2 PE=1 SV=1	12890	Cplx2	ENSMUSG00000025867.8	665	3	0.877	0.00369419	0.0614311	0.941	0.0504019	0.324021	1.14	0.00799781	0.0800739	0.978	0.790064	0.977742	1.06211e+09	1.01468e+09	1.15752e+09	1.0556e+09	8.41779e+08	1.01093e+09	1.2426e+09	9.78398e+08	9.40094e+08	1.21682e+09	9.98759e+08	1.24225e+09	1.16162e+09	1.08101e+09	1.09754e+09	1.06332e+09	1.33939e+09	1.51282e+09	1.15488e+09	1.34735e+09	1.15853e+09	1.07996e+09	9.52507e+08	8.93436e+08	1077618840	1332986781	1061746069	8.19335e+08	1.05144e+09	1.17911e+09
High	A2AQ25	Sickle tail protein OS=Mus musculus OX=10090 GN=Skt PE=1 SV=1	208618	Etl4	ENSMUSG00000036617.16	104	13	1.193	0.02477	0.232949	1.017	0.683018	0.955581	1.299	0.00802156	0.0801516	1.165	0.166059	0.616381	2.48738e+07	3.1094e+07	3.37964e+07	4.19424e+07	2.96521e+07	2.9969e+07	3.0152e+07	2.6902e+07	2.33916e+07	2.02585e+07	1.22341e+07	4.08924e+07	2.59598e+07	2.87069e+07	2.69038e+07	4.31069e+07	2.79574e+07	3.34364e+07	3.56024e+07	2.95377e+07	3.80546e+07	3.17458e+07	2.05601e+07	2.09398e+07	3.32154e+07	3.86637e+07	4.20875e+07	2.87812e+07	3.1125e+07	2.85588e+07
High	Q9CSU0	Regulation of nuclear pre-mRNA domain-containing protein 1B OS=Mus musculus OX=10090 GN=Rprd1b PE=1 SV=2	70470	Rprd1b	ENSMUSG00000027651.16	4	1	0.832	0.032514	0.285964	0.823	0.00696973	0.0777381	1.326	0.00807332	0.0805085	1.057	0.613006	0.950455	1.47335e+07	1.19963e+07	1.86073e+07	1.72222e+07	1.60481e+07	2.97729e+07	1.39712e+07	1.39502e+07	1.6139e+07	1.36656e+07	2.07026e+07	2.00507e+07	1.66028e+07	1.24983e+07	2.6443e+07	2.66608e+07	2.73773e+07	2.54163e+07	2.24412e+07	2.08537e+07	2.06604e+07	1.78275e+07	2.27832e+07	12527143	12808366	21300082	17320192	15514769	30383600	13352884
High	Q8CCK0	Core histone macro-H2A.2 OS=Mus musculus OX=10090 GN=Macroh2a2 PE=1 SV=3	404634	H2afy2	ENSMUSG00000020086.6	119	4	1.082	0.324207	0.808426	1.033	0.553373	0.91417	0.756	0.00823806	0.081826	0.934	0.578915	0.940873	2.45322e+07	1.40704e+07	2.73951e+07	2.27364e+07	2.60421e+07	2.77126e+07	2.65617e+07	2.24952e+07	1.57964e+07	2.15694e+07	2.14292e+07	2.30582e+07	2.34295e+07	1.60526e+07	2.56875e+07	2.23206e+07	2.2568e+07	1.444e+07	2.54739e+07	2.14378e+07	1.09157e+07	2.55157e+07	2.31587e+07	2.06508e+07	15043819	3.11529e+07	22669136	25405074	28205877	24901034
High	P62843	40S ribosomal protein S15 OS=Mus musculus OX=10090 GN=Rps15 PE=1 SV=2	20054	Rps15	ENSMUSG00000063457.14	262	4	1.209	0.000336673	0.00853924	1.01	0.817425	0.970753	1.231	0.00827844	0.0820645	1.104	0.171831	0.626098	1.04721e+08	1.08189e+08	1.23506e+08	1.11816e+08	1.12077e+08	1.03918e+08	1.0571e+08	8.72196e+07	1.07255e+08	8.83684e+07	8.84194e+07	1.26426e+08	8.94185e+07	1.00215e+08	8.68819e+07	9.05576e+07	7.84777e+07	9.60508e+07	1.12012e+08	7.27316e+07	8.92486e+07	1.18626e+08	7.92601e+07	8.7634e+07	1.15073e+08	1.41943e+08	1.12447e+08	1.08339e+08	1.09181e+08	1.00866e+08
High	Q8K4M5	COMM domain-containing protein 1 OS=Mus musculus OX=10090 GN=Commd1 PE=1 SV=2	17846	Commd1	ENSMUSG00000051355.18	11	1	1.146	0.038627	0.315423	1.076	0.141384	0.577474	0.787	0.00834534	0.0825645	0.859	0.129496	0.553832	5.63932e+07	6.08094e+07	4.35319e+07	6.27521e+07	4.62535e+07	3.71772e+07	5.89354e+07	5.00939e+07	4.70081e+07	5.49579e+07	4.041e+07	4.06625e+07	5.00054e+07	5.26966e+07	4.12612e+07	3.24926e+07	2.97379e+07	3.35667e+07	3.43086e+07	3.65121e+07	3.61552e+07	4.33334e+07	2.97775e+07	4.7354e+07	6.45606e+07	5.02425e+07	6.31121e+07	4.54573e+07	3.88261e+07	5.5372e+07
High	P40237	CD82 antigen OS=Mus musculus OX=10090 GN=Cd82 PE=1 SV=1	12521	Cd82	ENSMUSG00000027215.13	71	5	0.966	0.480428	0.908839	1.015	0.768327	0.9683	0.834	0.00847502	0.0836825	0.92	0.156402	0.606404	1.46158e+08	1.31268e+08	1.02642e+08	1.05524e+08	1.12512e+08	1.1308e+08	1.03181e+08	1.35302e+08	1.9164e+08	1.00593e+08	1.09627e+08	1.41201e+08	1.20511e+08	1.3978e+08	8.63264e+07	1.00682e+08	6.20168e+07	9.9214e+07	1.25031e+08	1.09679e+08	1.32354e+08	6.65992e+07	1.18058e+08	1.22817e+08	1.39258e+08	118170374	1.06112e+08	109736587	118285305	9.77382e+07
High	Q9Z1D1	Eukaryotic translation initiation factor 3 subunit G OS=Mus musculus OX=10090 GN=Eif3g PE=1 SV=2	53356	Eif3g	ENSMUSG00000070319.6	78	6	1.069	0.300204	0.788095	1.01	0.837458	0.974481	1.228	0.00855346	0.0842911	1.327	0.0013355	0.0185749	5.62381e+07	5.22893e+07	4.94558e+07	5.52412e+07	5.21909e+07	4.86948e+07	4.68251e+07	4.92261e+07	4.89134e+07	4.50226e+07	4.87789e+07	5.58242e+07	4.39035e+07	3.98989e+07	4.62862e+07	7.03612e+07	5.20805e+07	6.06102e+07	5.56778e+07	6.73368e+07	7.21461e+07	5.15196e+07	6.54254e+07	4.7411e+07	55844497	5.6162e+07	5.51813e+07	5.09314e+07	4.96776e+07	44044508
High	O09111	NADH dehydrogenase [ubiquinone] 1 beta subcomplex subunit 11, mitochondrial OS=Mus musculus OX=10090 GN=Ndufb11 PE=1 SV=2	104130	Ndufb11	ENSMUSG00000031059.9	182	6	1.13	0.0143145	0.168204	1.046	0.303072	0.784149	1.178	0.00863217	0.0848919	1.128	0.0426258	0.282727	1.56907e+08	2.07403e+08	1.99251e+08	1.8253e+08	1.86282e+08	2.04758e+08	1.76934e+08	1.77322e+08	1.61253e+08	1.73167e+08	1.39064e+08	1.95972e+08	1.72322e+08	1.68495e+08	1.78825e+08	2.4065e+08	2.38873e+08	2.56473e+08	2.48596e+08	2.14324e+08	2.53505e+08	1.90185e+08	2.06589e+08	1.31355e+08	2.19107e+08	2.30026e+08	1.83467e+08	1.81329e+08	2.12305e+08	1.68324e+08
High	Q6ZPF3	T-lymphoma invasion and metastasis-inducing protein 2 OS=Mus musculus OX=10090 GN=Tiam2 PE=1 SV=2	24001	Tiam2	ENSMUSG00000023800.14	1	1	1.452	0.0358085	0.300993	1.09	0.517152	0.903978	1.743	0.00864828	0.0848919	1.704	0.0138568	0.122491	1.4526e+06	2.05541e+06			2.31243e+06	1.9953e+06	2.4121e+06	702303	1.79617e+06	1.25246e+06	694540	2.21232e+06	1.00037e+06	1.36491e+06	2.11592e+06	2.30489e+06	2.92336e+06	2.13993e+06	2.45622e+06	2.43565e+06	2.88668e+06	1.62744e+06	3.0399e+06	1.22149e+06	2186075			2267434	2.07673e+06	2264148
High	Q04736	Tyrosine-protein kinase Yes OS=Mus musculus OX=10090 GN=Yes1 PE=1 SV=3	22612	Yes1	ENSMUSG00000014932.15	196	2	1.309	0.0822254	0.466595	0.968	0.868295	0.977956	1.651	0.00869406	0.0850884	1.327	0.152358	0.59952	4.22009e+06	2.83061e+06	5.8802e+06	3.80858e+06	4.46595e+06	2.72899e+06	2.21408e+06	2.41416e+06	2.79382e+06	2.81835e+06	804312	3.03483e+06	4.00652e+06	1.07841e+06	2.20218e+06	6.27991e+06	3.53585e+06	3.34485e+06	4.59929e+06	4.23939e+06	4.49129e+06	2.8532e+06	5.04309e+06	3564040	2.9976e+06	6.81711e+06	3829889	4.29372e+06	2.78311e+06	2.12082e+06
High	Q4QQM5	Mitoguardin 1 OS=Mus musculus OX=10090 GN=Miga1 PE=1 SV=1	215708	Fam73a; Miga1	ENSMUSG00000054942.13	2	1	1.036	0.888094	0.992878	1.081	0.591939	0.931097	1.742	0.00870222	0.0850884	0.972	0.838675	0.984266	1.56698e+06	1.33307e+06	791971	1.48505e+06	1.24846e+06	1.36448e+06	1.35141e+06	1.68604e+06	1.30214e+06	1.0652e+06		1.84648e+06		1.12846e+06	1.20471e+06	1.51054e+06	988510	4.18567e+06	4.31696e+06	6.34585e+06	1.27532e+06	1.13332e+06	1.03588e+06	1.32296e+06	1.42825e+06	909808	1493093	1.20214e+06	1.38753e+06	1.29189e+06
High	P41731	CD63 antigen OS=Mus musculus OX=10090 GN=Cd63 PE=1 SV=2	12512	Cd63	ENSMUSG00000025351.14	12	1	1.206	0.154045	0.629068	0.937	0.506597	0.901242	0.602	0.00881198	0.0859939	0.83	0.273624	0.774116	6.16028e+06	5.1074e+06	6.31438e+06	5.6506e+06	5.555e+06	3.544e+06	4.2011e+06	4.98238e+06	5.11645e+06		4.93409e+06	3.81049e+06	5.42551e+06	4.9196e+06	4.60622e+06	3.4059e+06	2.62552e+06	2.55683e+06	2.96473e+06	3.90537e+06	4.40552e+06	4.39337e+06	2.61405e+06	5188189	5.42167e+06	7249437	5688426	5449056	3670675	3958582
High	P11835	Integrin beta-2 OS=Mus musculus OX=10090 GN=Itgb2 PE=1 SV=2	16414	Itgb2		11	2	1.168	0.0921931	0.489551	0.206	1e-17	6.86027e-16	1.357	0.00889902	0.0866747	1.447	0.00109972	0.0156003	1.79713e+07	2.19004e+07	1.40848e+07	1.40236e+07	1.23524e+07	7.31946e+06	2.16488e+06	6.27437e+06	2.29324e+06	2.10852e+06	1.2106e+07	1.05674e+07	1.16548e+07	2.34941e+07	1.4817e+07	1.41877e+07	1.37369e+07	2.38251e+07	1.68929e+07	1.29026e+07	2.69353e+07	1.76271e+07	1.60285e+07	1.50363e+07	2.30436e+07	1.61977e+07	1.40975e+07	1.21084e+07	7.53494e+06	2.03627e+06
High	Q8R4C2	RUN and FYVE domain-containing protein 2 OS=Mus musculus OX=10090 GN=Rufy2 PE=1 SV=2	70432	Rufy2	ENSMUSG00000020070.18	26	1	1.183	0.00059821	0.013352	1.096	0.0294059	0.224851	1.182	0.00927857	0.0901964	1.312	2.15824e-05	0.000479493	1.64035e+08	1.77677e+08	1.85603e+08	1.97142e+08	1.82483e+08	1.96045e+08	1.81206e+08	1.48096e+08	1.62816e+08	1.61342e+08	1.66618e+08	1.51394e+08	1.42163e+08	1.6902e+08	1.35098e+08	1.90727e+08	1.76619e+08	1.85611e+08	1.70113e+08	2.11287e+08	2.2733e+08	1.88796e+08	1.75225e+08	138058304	189655024	211378144	196102832	179746112	200845984	168794720
High	P84096	Rho-related GTP-binding protein RhoG OS=Mus musculus OX=10090 GN=Rhog PE=1 SV=1	56212	Rhog	ENSMUSG00000073982.11	161	6	0.98	0.655762	0.968739	0.992	0.777743	0.968385	0.833	0.00944903	0.0916757	0.97	0.596237	0.943737	1.39575e+08	1.15821e+08	9.11061e+07	1.07538e+08	9.67482e+07	1.03235e+08	9.19864e+07	1.05349e+08	1.6271e+08	9.26884e+07	9.55976e+07	1.25112e+08	1.20105e+08	1.40394e+08	8.4635e+07	9.10209e+07	9.53475e+07	9.0563e+07	1.17129e+08	9.24423e+07	1.43081e+08	8.82792e+07	1.22316e+08	117424421	123434965	104585646	1.08238e+08	94383594	1.06787e+08	8.64323e+07
High	Q9D7X8	Gamma-glutamylcyclotransferase OS=Mus musculus OX=10090 GN=Ggct PE=1 SV=1	110175	Ggct	ENSMUSG00000002797.9	97	8	0.958	0.332729	0.815555	0.984	0.539391	0.908218	0.856	0.00962519	0.093025	0.825	0.00064505	0.00999628	5.54257e+08	6.79668e+08	6.61577e+08	6.11104e+08	6.0999e+08	7.13093e+08	6.80616e+08	6.07061e+08	6.19605e+08	6.48292e+08	4.80562e+08	6.78979e+08	5.87237e+08	6.4914e+08	6.64482e+08	5.35741e+08	5.52799e+08	5.95109e+08	5.60852e+08	4.93917e+08	5.80956e+08	6.39224e+08	4.75298e+08	4.62733e+08	714850402	7.63796e+08	6.1391e+08	5.97343e+08	7.46315e+08	646548600
High	P63325	40S ribosomal protein S10 OS=Mus musculus OX=10090 GN=Rps10 PE=1 SV=1	67097	Rps10	ENSMUSG00000052146.15	333	7	1.03	0.591481	0.959797	1.034	0.420312	0.864146	1.175	0.00967269	0.0933042	1.077	0.20396	0.68409	1.74963e+08	1.81614e+08	1.9276e+08	2.11609e+08	1.79734e+08	1.49403e+08	1.81983e+08	1.89515e+08	2.04718e+08	1.99759e+08	1.85291e+08	1.96037e+08	1.80453e+08	1.72794e+08	1.80183e+08	2.01647e+08	2.01135e+08	1.95327e+08	2.04398e+08	1.68739e+08	1.81165e+08	1.87111e+08	1.91002e+08	1.47158e+08	1.94697e+08	2.20493e+08	2.12435e+08	1.73821e+08	155288836	1.72529e+08
High	Q69Z99	Zinc finger protein 512 OS=Mus musculus OX=10090 GN=Znf512 PE=2 SV=2	269639	Zfp512	ENSMUSG00000062761.7	6	2	1.425	0.0165516	0.183733	1.256	0.0472065	0.311887	1.527	0.00976677	0.0940309	1.282	0.219917	0.704212	5.87061e+06	4.86417e+06	5.55488e+06	2.60801e+06	4.31495e+06	3.6192e+06	4.34038e+06	3.9878e+06	3.6715e+06	791005	3.38546e+06	3.16971e+06	1.70425e+06	1.57929e+06	3.36562e+06	7.45037e+06	4.90545e+06	7.93278e+06	2.11708e+06	4.02688e+06	2.50328e+06	2.11821e+06	2.76582e+06	4.93463e+06	5.12783e+06	6.40647e+06	2.61946e+06	4.20493e+06	3.75066e+06	4.12374e+06
Medium	Q62132	Receptor-type tyrosine-protein phosphatase R OS=Mus musculus OX=10090 GN=Ptprr PE=1 SV=1	19279	Ptprr	ENSMUSG00000020151.16	4	1	0.953	0.243689	0.738122	0.945	0.102639	0.494721	1.179	0.00980544	0.0942224	0.791	0.0002528	0.00439207	4.1771e+08	3.03486e+08	3.70055e+08	3.73502e+08	2.7386e+08	3.69162e+08	2.34832e+08	3.82775e+08	1.99832e+08	4.97625e+08	2.48431e+08	4.05082e+08	3.18546e+08	4.7216e+08	3.42601e+08	3.6959e+08	4.90365e+08	4.12739e+08	3.81547e+08	3.1964e+08	2.52556e+08	4.34359e+08	1.89876e+08	350840012	327434589	422527552	375574634	262472450	394886820	223704270
High	P55288	Cadherin-11 OS=Mus musculus OX=10090 GN=Cdh11 PE=1 SV=1	12552	Cdh11	ENSMUSG00000031673.6	34	7	0.963	0.562313	0.947776	0.895	0.0289503	0.222708	1.237	0.00986199	0.0945846	1.088	0.352493	0.838014	3.91719e+07	3.65231e+07	3.79471e+07	4.49358e+07	3.52864e+07	3.37249e+07	3.6474e+07	4.47408e+07	2.4039e+07	4.12926e+07	3.36974e+07	5.14303e+07	4.04913e+07	4.57029e+07	4.47636e+07	4.98047e+07	4.62172e+07	4.99859e+07	6.79559e+07	5.93341e+07	3.85379e+07	6.05126e+07	5.27059e+07	3.29489e+07	3.88821e+07	4.3502e+07	45138663	3.42322e+07	34486855	34496897
High	P19246	Neurofilament heavy polypeptide OS=Mus musculus OX=10090 GN=Nefh PE=1 SV=3	380684	Nefh	ENSMUSG00000020396.8	1081	28	0.992	0.8452	0.98906	1.002	0.948858	0.990249	1.135	0.0100413	0.0961209	1.028	0.490639	0.90904	7.5304e+08	7.07151e+08	5.8032e+08	5.89357e+08	6.63222e+08	6.21656e+08	7.8425e+08	7.01476e+08	8.00698e+08	4.83674e+08	5.5883e+08	7.95672e+08	7.01069e+08	7.34473e+08	5.62984e+08	7.34337e+08	7.32476e+08	6.69429e+08	8.19752e+08	5.84546e+08	8.63816e+08	6.44651e+08	7.09318e+08	6.33237e+08	7.49186e+08	6.67277e+08	5.92992e+08	6.43868e+08	6.45653e+08	7.44355e+08
High	Q8CAQ8	MICOS complex subunit Mic60 OS=Mus musculus OX=10090 GN=Immt PE=1 SV=1	76614	Immt	ENSMUSG00000052337.15	1876	44	1.082	0.0862332	0.477659	1.104	0.00460791	0.0565585	1.135	0.0101758	0.0972224	0.946	0.37412	0.848049	2.39133e+09	2.11378e+09	2.4607e+09	2.5649e+09	2.67114e+09	2.57281e+09	2.39522e+09	2.41802e+09	2.63437e+09	2.41284e+09	2.15351e+09	2.34345e+09	2.30551e+09	2.53032e+09	1.88273e+09	2.62954e+09	2.5245e+09	2.76246e+09	2.7719e+09	1.95554e+09	2.374e+09	2.14935e+09	2.17351e+09	2.01304e+09	2.24877e+09	2.82212e+09	2.57836e+09	2.58995e+09	2.66541e+09	2269336376
High	Q9CQJ8	NADH dehydrogenase [ubiquinone] 1 beta subcomplex subunit 9 OS=Mus musculus OX=10090 GN=Ndufb9 PE=1 SV=3	66218	Ndufb9	ENSMUSG00000022354.3	472	9	1.183	0.000145138	0.00418897	1.017	0.725571	0.962388	1.174	0.0102303	0.0975578	1.179	0.00668799	0.069238	2.59648e+08	2.4056e+08	2.58385e+08	2.27116e+08	2.49066e+08	2.17818e+08	2.06036e+08	2.31679e+08	2.13708e+08	1.7673e+08	2.22703e+08	2.24191e+08	2.16498e+08	2.33222e+08	2.10432e+08	2.61111e+08	2.07075e+08	2.0884e+08	2.33098e+08	2.01351e+08	2.90012e+08	2.25147e+08	2.00263e+08	2.18627e+08	2.56801e+08	295501886	2.28134e+08	242488106	2.23914e+08	1.93959e+08
High	Q99KQ4	Nicotinamide phosphoribosyltransferase OS=Mus musculus OX=10090 GN=Nampt PE=1 SV=1	59027	Nampt	ENSMUSG00000020572.8	355	16	0.94	0.147242	0.619303	0.98	0.494442	0.899526	0.842	0.0102822	0.0978665	0.97	0.703807	0.973759	3.73469e+08	4.42518e+08	4.08103e+08	4.04255e+08	4.40259e+08	4.12589e+08	4.21295e+08	3.57828e+08	3.61687e+08	3.99652e+08	3.90297e+08	4.40999e+08	3.68687e+08	3.84403e+08	4.01131e+08	3.79287e+08	3.18424e+08	3.46566e+08	3.47747e+08	4.05496e+08	3.99334e+08	4.43738e+08	4.072e+08	3.14394e+08	4.73974e+08	4.65492e+08	4.0575e+08	4.25398e+08	4.19983e+08	3.97791e+08
Medium	Q9DB29	Isoamyl acetate-hydrolyzing esterase 1 homolog OS=Mus musculus OX=10090 GN=Iah1 PE=1 SV=1	67732	Iah1	ENSMUSG00000062054.6	1	1	0.775	0.0871635	0.477659	0.765	0.0197481	0.169492	0.595	0.010749	0.102115	0.68	0.0342683	0.239639	4.09107e+06	5.26437e+06		2.50453e+06	2.44497e+06	3.79777e+06	4.4895e+06		2.8754e+06	2.40762e+06	2.39506e+06	7.12147e+06	5.02952e+06	3.7057e+06		3.80309e+06	2.76283e+06	3.19526e+06	1.33332e+06	2.41378e+06	1.97211e+06	3.56702e+06	3.95373e+06	3.44296e+06	5653928		2.52235e+06	2.34205e+06	3.84962e+06	4.25677e+06
High	O70166	Stathmin-3 OS=Mus musculus OX=10090 GN=Stmn3 PE=1 SV=1	20262	Stmn3	ENSMUSG00000027581.12	10	2	0.814	0.00798101	0.107744	0.964	0.533998	0.908218	0.782	0.0108654	0.102844	0.706	0.00140902	0.0192771	2.75178e+07	3.08815e+07	3.03063e+07	3.10324e+07	2.71138e+07	3.71599e+07	3.42507e+07	3.33446e+07	3.54608e+07	3.62685e+07	2.69844e+07	4.45699e+07	3.24766e+07	3.48072e+07	4.8917e+07	2.83833e+07	4.09748e+07	3.23682e+07	2.37666e+07	2.42265e+07	1.97582e+07	3.62016e+07	2.60883e+07	2.2981e+07	32401114	3.50274e+07	3.12e+07	2.64972e+07	38905200	3.26199e+07
Medium	Q9R1S3	GPI ethanolamine phosphate transferase 1 OS=Mus musculus OX=10090 GN=Pign PE=2 SV=2	27392	Pign		2	1	1.188	0.132406	0.588964	1.264	0.0117671	0.115097	1.442	0.010871	0.102844	1.518	0.00487017	0.0538615	7.08909e+06	5.06561e+06	7.06867e+06	5.43839e+06	7.77526e+06	6.91208e+06	5.48776e+06	7.73853e+06	7.59119e+06	6.94225e+06	8.18686e+06	4.2635e+06	7.60707e+06	5.49071e+06	3.1657e+06	7.297e+06	8.69912e+06	6.66819e+06	9.37538e+06	1.2152e+07	6.61561e+06	5.17456e+06	8.92441e+06	5.98696e+06	5427895	8038748	5512927	7.45772e+06	7061878	5217291
High	Q9JHW2	Omega-amidase NIT2 OS=Mus musculus OX=10090 GN=Nit2 PE=1 SV=1	52633	Nit2	ENSMUSG00000022751.8	70	10	0.897	0.0335953	0.290709	0.912	0.0600395	0.359254	0.81	0.0108871	0.102844	0.897	0.147636	0.587939	8.81257e+07	8.09701e+07	5.82283e+07	5.18679e+07	7.12667e+07	4.19686e+07	5.94136e+07	8.68426e+07	8.58956e+07	4.9416e+07	7.73499e+07	7.88768e+07	8.51203e+07	4.97285e+07	2.95818e+07	6.96146e+07	5.79984e+07	6.31952e+07	7.49613e+07	9.0431e+07	7.90447e+07	6.08567e+07	1.07363e+08	7.40661e+07	8.68022e+07	6.70613e+07	52202611	6.85605e+07	42748000	5.6663e+07
High	P70429	Ena/VASP-like protein OS=Mus musculus OX=10090 GN=Evl PE=1 SV=2	14026	Evl	ENSMUSG00000021262.14	9	3	1.08	0.603273	0.961537	0.926	0.522221	0.906186	1.514	0.0109728	0.103264	1.191	0.38916	0.85909	3.67822e+06	4.79278e+06	4.6424e+06	4.47331e+06	3.77959e+06	4.15802e+06	3.84784e+06	2.44188e+06	1.59497e+06	3.71431e+06	2.93462e+06	4.68736e+06	4.01419e+06	4.20755e+06	3.8084e+06	5.12614e+06	6.4086e+06	6.88393e+06	6.71132e+06	3.89823e+06	5.36287e+06	4.75241e+06	4.88536e+06	3.08828e+06	5.15418e+06	5.30616e+06	4.50087e+06	3.66177e+06	4.37649e+06	3.63445e+06
High	Q9QWL7	Keratin, type I cytoskeletal 17 OS=Mus musculus OX=10090 GN=Krt17 PE=1 SV=3	16667	Krt17	ENSMUSG00000035557.9	353	2	0.873	0.0022661	0.0413831	1.348	1e-17	6.86027e-16	1.174	0.011056	0.103852	0.932	0.303607	0.796787	5.47881e+08	6.62025e+08	3.05658e+08	5.97555e+08	1.68881e+08	4.20462e+08	6.41843e+08	6.83843e+08	6.68323e+08	5.37131e+08	3.61614e+08	6.23434e+08	3.80401e+08	9.20978e+08	4.00612e+08	4.71732e+08	1.10462e+09	6.27235e+08	3.72267e+08	3.73497e+08	4.72635e+08	6.69855e+08	2.46076e+08	457093572	695495360	353171552	6.0065e+08	165595776	4.40811e+08	6.09601e+08
High	Q8VCN9	Tubulin-specific chaperone C OS=Mus musculus OX=10090 GN=Tbcc PE=1 SV=1	72726	Tbcc		2	2	2.063	0.000592277	0.0133382	1.914	0.000540141	0.0104039	1.848	0.0111194	0.103864	0.992	0.914647	0.991744		835918		578721			645112	642387	774049						337120	560761	581987	666861	903591	268679	416505	563622	225154		911978		581955			612854
High	Q91YW3	DnaJ homolog subfamily C member 3 OS=Mus musculus OX=10090 GN=Dnajc3 PE=1 SV=1	100037258	Dnajc3	ENSMUSG00000022136.7	18	3	0.922	0.17723	0.664113	0.855	0.00801773	0.0869108	0.77	0.0112772	0.105142	1.18	0.0529184	0.331515	6.71656e+07	5.5926e+07	6.87947e+07	3.08941e+06	5.31024e+07	3.63195e+06	4.79765e+07	6.59582e+06	4.9544e+06	3.13711e+06	7.90021e+07	8.47426e+06	5.51654e+07	2.98256e+06	5.74624e+07	5.90391e+07	1.3368e+06	2.62778e+06	1.71869e+06		4.93087e+06	6.67114e+07	9.92966e+07	5.65232e+07	5.95705e+07	78989109	3.10287e+06	5.18439e+07	3.73137e+06	4.50702e+07
High	Q9R1Q9	V-type proton ATPase subunit S1 OS=Mus musculus OX=10090 GN=Atp6ap1 PE=1 SV=1	54411	Atp6ap1	ENSMUSG00000019087.13	103	4	0.973	0.509072	0.923386	0.98	0.561225	0.91503	1.169	0.0114069	0.106154	1.165	0.0171462	0.144206	2.81301e+08	2.93314e+08	3.10378e+08	3.25281e+08	3.04722e+08	4.41473e+08	2.81408e+08	2.8571e+08	2.95785e+08	3.45917e+08	2.60202e+08	3.04878e+08	3.21418e+08	3.53844e+08	3.29852e+08	3.56415e+08	3.67499e+08	3.76214e+08	3.50353e+08	3.48289e+08	3.61695e+08	3.03148e+08	3.25225e+08	2.3709e+08	3.11953e+08	3.58002e+08	3.27201e+08	2.97376e+08	4.54875e+08	2.66185e+08
High	Q8BZQ7	Anaphase-promoting complex subunit 2 OS=Mus musculus OX=10090 GN=Anapc2 PE=1 SV=2	99152	Anapc2	ENSMUSG00000026965.12	9	1	1.344	0.15988	0.638353	0.825	0.38026	0.838969	0.57	0.0114864	0.106696	0.871	0.526328	0.920455	797190			2.32734e+06	341775		426603	860121	454717	392048		592957	799107	441992		338037		452881	332205	590654	479804	414714	609315	674547			2.34047e+06	328776		408504
Medium	Q8R4X3	RNA-binding protein 12 OS=Mus musculus OX=10090 GN=Rbm12 PE=1 SV=3	75710	Rbm12	ENSMUSG00000089824.10	3	1	0.832	0.18617	0.672896	0.883	0.255254	0.750396	0.633	0.0115992	0.107346	0.981	0.854346	0.988193	5.25129e+06	3.48855e+06	4.47845e+06	4.30678e+06		3.51409e+06	5.3451e+06	3.20853e+06	3.03503e+06	6.68199e+06		6.4534e+06	5.67988e+06	2.2597e+06	5.06428e+06	3.13687e+06	3.0823e+06		4.17509e+06		5.07607e+06	3.27569e+06	6.1949e+06	4418919	3728529	5078799	4283981		3586009	4981955
High	O35098	Dihydropyrimidinase-related protein 4 OS=Mus musculus OX=10090 GN=Dpysl4 PE=1 SV=1	26757	Dpysl4		1270	28	1.059	0.211781	0.70247	0.953	0.116209	0.524776	1.132	0.0116414	0.107537	1.157	0.00338392	0.040454	1.09194e+09	1.17264e+09	1.12519e+09	1.0805e+09	1.12109e+09	9.57767e+08	9.60762e+08	1.08295e+09	1.01668e+09	9.77845e+08	1.05927e+09	1.03239e+09	9.89962e+08	1.09126e+09	1.00164e+09	1.24425e+09	1.14928e+09	1.21479e+09	1.24516e+09	1.10948e+09	1.27937e+09	1.1415e+09	1.19661e+09	9.1832e+08	1.24696e+09	1.28816e+09	1.08629e+09	1.09033e+09	9.85768e+08	9.0857e+08
High	O88696	ATP-dependent Clp protease proteolytic subunit, mitochondrial OS=Mus musculus OX=10090 GN=Clpp PE=1 SV=1	53895	Clpp	ENSMUSG00000002660.7	70	5	0.962	0.394945	0.861231	0.981	0.590418	0.931097	0.848	0.0117055	0.107537	0.919	0.167994	0.619618	1.70162e+08	1.58894e+08	1.43363e+08	1.57513e+08	1.56402e+08	1.60671e+08	1.44529e+08	9.71273e+07	1.38101e+08	1.76054e+08	1.65477e+08	1.63882e+08	1.88706e+08	1.45162e+08	1.89571e+08	1.47562e+08	1.48077e+08	1.45137e+08	1.37537e+08	7.44825e+07	1.45847e+08	1.95292e+08	1.42812e+08	1.4325e+08	169719071	1.6293e+08	1.58258e+08	1.51449e+08	1.6371e+08	1.36148e+08
High	P58404	Striatin-4 OS=Mus musculus OX=10090 GN=Strn4 PE=1 SV=2	97387	Strn4	ENSMUSG00000030374.15	260	13	0.977	0.590768	0.959797	0.991	0.751287	0.962388	1.175	0.0117664	0.107899	1.094	0.114545	0.521424	1.27592e+08	1.15018e+08	1.20957e+08	1.21984e+08	1.34063e+08	1.07638e+08	1.35593e+08	1.51688e+08	1.06012e+08	1.05497e+08	1.11155e+08	1.35112e+08	1.49284e+08	1.12478e+08	1.23126e+08	1.50332e+08	1.41238e+08	1.41833e+08	1.35601e+08	1.32704e+08	1.42348e+08	1.22501e+08	1.31287e+08	107215166	1.21932e+08	1.38508e+08	1.22256e+08	1.30505e+08	1.10781e+08	1.28199e+08
High	Q99MR3	Solute carrier family 12 member 9 OS=Mus musculus OX=10090 GN=Slc12a9 PE=1 SV=2	83704	Slc12a9	ENSMUSG00000037344.13	16	2	0.804	0.0341853	0.293467	0.833	0.030226	0.229005	0.748	0.0120077	0.10991	0.855	0.236442	0.727632	7.78624e+06	8.85145e+06	9.22369e+06	5.64215e+06	1.19007e+07	6.94741e+06	7.5202e+06		8.17102e+06	1.48805e+07	1.35878e+07	1.03738e+07	1.22438e+07	8.81311e+06	1.23157e+07	7.95107e+06	9.0424e+06	7.16217e+06	8.01681e+06	8.28889e+06	7.46464e+06	7.24365e+06	1.31917e+07	6.59665e+06	9.4693e+06	10573424	5.67335e+06	1.14787e+07	7.07679e+06	7187765
Medium	Q9D3P8	Plasminogen receptor (KT) OS=Mus musculus OX=10090 GN=Plgrkt PE=1 SV=1	67759	5033414D02Rik; Plgrkt	ENSMUSG00000016495.12	6	1	1.029	0.7098	0.973967	1.017	0.767368	0.9683	1.312	0.0120641	0.110225	1.065	0.57112	0.939877	1.32851e+07	1.40346e+07	1.43669e+07	1.63001e+07	1.43001e+07	1.64635e+07	1.63404e+07	1.09798e+07	1.41347e+07	9.80289e+06	1.59408e+07	1.64221e+07	1.14925e+07	1.38977e+07	7.78387e+06	1.84787e+07	1.80646e+07	1.84022e+07	1.7551e+07	1.21386e+07	1.5866e+07	1.45699e+07	1.71237e+07	11179237	14962091	1.64061e+07	1.6397e+07	13910465	16922968	1.53519e+07
High	Q59J78	NADH dehydrogenase [ubiquinone] 1 alpha subcomplex assembly factor 2 OS=Mus musculus OX=10090 GN=Ndufaf2 PE=1 SV=1	75597	Ndufaf2	ENSMUSG00000068184.6	29	4	1.106	0.181608	0.667182	1.124	0.0597039	0.359254	1.318	0.0120932	0.11029	1.242	0.0508208	0.322593	2.00206e+07	2.44041e+07	1.99545e+07	2.0897e+07	1.96529e+07	1.26994e+07	2.46829e+07	2.40601e+07	1.74292e+07	2.20906e+07	1.57443e+07	1.85e+07	2.09076e+07	1.85839e+07	1.8825e+07	2.42319e+07	2.59469e+07	2.81666e+07	2.54813e+07	2.2591e+07	2.58811e+07	2.08113e+07	2.2353e+07	1.68803e+07	25862263	2.29071e+07	20940039	1.89807e+07	13104750	2.345e+07
High	Q9Z239	Phospholemman OS=Mus musculus OX=10090 GN=Fxyd1 PE=1 SV=1	56188	Fxyd1	ENSMUSG00000036570.14	45	1	1.055	0.368365	0.840113	1.1	0.0489552	0.317987	0.809	0.0123152	0.112111	0.772	0.00355328	0.0417823	8.05306e+07	7.85347e+07	5.97112e+07	6.39923e+07	6.48797e+07	3.73338e+07	7.33848e+07	8.86121e+07	1.05343e+08	7.41705e+07	5.49092e+07	7.44621e+07	6.74431e+07	7.03541e+07	7.18198e+07	5.45763e+07	5.58023e+07	5.95223e+07	5.69086e+07	5.13099e+07	4.86329e+07	6.19301e+07	5.48518e+07	67160152	82165280	69013040	64347316	63252064	39048788	70111656
High	Q9QY42	Prosaposin receptor GPR37 OS=Mus musculus OX=10090 GN=Gpr37 PE=2 SV=1	14763	Gpr37	ENSMUSG00000039904.9	31	3	0.977	0.54732	0.941316	1.009	0.897324	0.982572	0.846	0.0123718	0.112422	0.914	0.169588	0.621705	3.05958e+08	3.03267e+08	2.52844e+08	2.91937e+08	3.11327e+08	2.78004e+08	2.9672e+08	2.19707e+08	2.76135e+08	2.9161e+08	2.61767e+08	3.01427e+08	2.80271e+08	2.83109e+08	2.86676e+08	2.23506e+08	2.66872e+08	2.48127e+08	2.77173e+08	2.26621e+08	2.60571e+08	2.61989e+08	2.54141e+08	2.5751e+08	3.2299e+08	2.90437e+08	293837937	3.0414e+08	2.87793e+08	278537788
High	O55137	Acyl-coenzyme A thioesterase 1 OS=Mus musculus OX=10090 GN=Acot1 PE=1 SV=1	26897	Acot1	ENSMUSG00000072949.5	386	4	1.043	0.560697	0.947776	1.031	0.556561	0.91417	0.789	0.0124065	0.112533	0.707	0.000465447	0.00753874	5.36276e+07	3.67003e+07	4.24856e+07	3.0933e+07	3.5705e+07	3.96548e+07	3.9532e+07	3.99511e+07	3.91089e+07	4.69302e+07	4.70936e+07	4.36943e+07	3.7728e+07	4.34227e+07	3.61934e+07	3.489e+07	2.97671e+07	3.18992e+07	3.74063e+07	2.564e+07	3.02719e+07	3.97854e+07	3.47448e+07	4.48834e+07	39208479	4.85731e+07	3.11019e+07	3.45687e+07	4.14762e+07	3.76361e+07
High	P14733	Lamin-B1 OS=Mus musculus OX=10090 GN=Lmnb1 PE=1 SV=3	16906	Lmnb1	ENSMUSG00000024590.8	554	24	1.107	0.0345215	0.295344	0.961	0.225054	0.71424	1.171	0.0125725	0.113628	1.097	0.119009	0.532675	3.79067e+08	4.13891e+08	4.35581e+08	4.21241e+08	4.07613e+08	3.74025e+08	4.18467e+08	3.27632e+08	4.06426e+08	3.67162e+08	3.46069e+08	4.63153e+08	3.64291e+08	3.84295e+08	4.08484e+08	4.57658e+08	4.70578e+08	4.73663e+08	4.41558e+08	3.66542e+08	4.63624e+08	3.93864e+08	4.46427e+08	3.18394e+08	4.38685e+08	4.99658e+08	4.23094e+08	3.96487e+08	3.86152e+08	3.95938e+08
High	Q3V132	ADP/ATP translocase 4 OS=Mus musculus OX=10090 GN=Slc25a31 PE=1 SV=1	73333	Slc25a31	ENSMUSG00000069041.8	1462	1	0.957	0.587084	0.95889	0.894	0.0506227	0.324192	0.772	0.0127178	0.114626	1.025	0.834964	0.983336	3.27183e+07	2.97814e+07	4.09745e+07	3.41667e+07	2.40033e+07	3.41694e+07	2.5179e+07	2.41287e+07	3.18668e+07	3.62063e+07	5.90455e+07	2.70046e+07	3.68194e+07	3.00866e+07	3.11192e+07	3.7127e+07	2.43654e+07	2.32135e+07	2.32118e+07	4.72314e+07	3.8137e+07	2.32678e+07	3.15571e+07	2.76164e+07	3.18329e+07	47314836	3.43538e+07	23145240	34723959	23932695
High	Q91V57	N-chimaerin OS=Mus musculus OX=10090 GN=Chn1 PE=1 SV=2	108699	Chn1	ENSMUSG00000056486.17	23	6	0.726	0.00484461	0.0769924	0.962	0.643684	0.943009	0.761	0.0127286	0.114626	0.854	0.16098	0.611869	955002	1.60927e+07	1.69238e+07	5.76732e+06	8.09233e+06	6.43722e+06	6.76036e+06	1.79309e+07	2.03941e+07	1.88205e+07	2.39679e+07	6.54955e+06	8.98328e+06	9.54868e+06	9.50973e+06	1.2456e+07	2.13442e+07	1.25376e+07	1.14892e+07	7.33944e+06	1.50519e+07	1.74134e+07	1.6702e+07	804565	1.7235e+07	1.92718e+07	5826373	7.74029e+06	6538669	6414452
High	Q60610	T-lymphoma invasion and metastasis-inducing protein 1 OS=Mus musculus OX=10090 GN=Tiam1 PE=1 SV=1	21844	Tiam1		6	2	0.788	0.0070857	0.100043	0.791	0.00101187	0.0163994	0.77	0.0127886	0.114788	0.754	0.00858937	0.083834	1.51125e+07	1.77506e+07	1.07373e+07	1.28891e+07	1.83931e+07	1.2147e+07	1.9774e+07	1.49837e+07	1.47307e+07	2.51357e+07	2.06409e+07	1.90606e+07	1.64101e+07	2.11688e+07	2.09568e+06	1.30019e+07	1.76481e+07	1.06155e+07	1.62378e+07	1.61281e+07	1.05903e+07	1.7452e+07	1.30629e+07	12672460	18804270	1.23613e+07	1.29482e+07	1.8066e+07	1.26643e+07	1.86013e+07
Medium	O70572	Sphingomyelin phosphodiesterase 2 OS=Mus musculus OX=10090 GN=Smpd2 PE=1 SV=1	20598	Smpd2	ENSMUSG00000019822.12	1	1	0.978	0.851481	0.98906	0.995	0.946338	0.990249	1.651	0.0127924	0.114788	1.519	0.0542517	0.336709	1.82753e+06	1.366e+06	1.78332e+06		1.41969e+06	2.79898e+06	1.39579e+06	1.43112e+06	1.74671e+06	1.49843e+06	1.45652e+06	1.87076e+06	692433	1.50525e+06	1.82235e+06	2.4917e+06	2.56471e+06	3.00165e+06	1.95781e+06	2.43131e+06	2.76768e+06		2.05528e+06	1.53686e+06	1.46005e+06	2.01507e+06		1.38404e+06	2847470	1.30664e+06
Medium	Q9D0K0	TBC1 domain family member 7 OS=Mus musculus OX=10090 GN=Tbc1d7 PE=1 SV=1	67046	Tbc1d7	ENSMUSG00000021368.14	2	1	1.064	0.42921	0.879663	0.866	0.0866466	0.448807	0.753	0.0128581	0.115012	0.889	0.327719	0.81204	1.18058e+07	1.49103e+07	9.62845e+06	1.34835e+07	8.75763e+06	1.53109e+07	1.2408e+07	9.42509e+06	8.47589e+06	6.76048e+06	7.80893e+06	2.8055e+07	6.63752e+06	1.10926e+07	1.57295e+07	1.51681e+07	9.8925e+06	1.00019e+07	3.58573e+06	1.00097e+07	6.31551e+06	1.37713e+07	1.14638e+07	9958225	15852422	11009563	13653610	8518272	15822896	11768495
High	Q61316	Heat shock 70 kDa protein 4 OS=Mus musculus OX=10090 GN=Hspa4 PE=1 SV=1	15525	Hspa4		1807	41	1.022	0.636203	0.967991	0.994	0.767382	0.9683	1.13	0.0128632	0.115012	1.122	0.0193232	0.15674	1.74412e+09	1.8312e+09	1.71051e+09	1.75401e+09	1.67216e+09	1.62677e+09	1.8226e+09	1.73422e+09	1.74893e+09	1.73923e+09	1.71465e+09	1.86789e+09	1.65906e+09	1.68833e+09	1.73601e+09	1.84548e+09	1.93037e+09	1.97878e+09	1.92694e+09	1.79712e+09	1.90166e+09	1.81028e+09	1.86496e+09	1.46807e+09	1.95172e+09	1.95541e+09	1.76319e+09	1.62173e+09	1.67484e+09	1.7239e+09
High	Q922B1	ADP-ribose glycohydrolase MACROD1 OS=Mus musculus OX=10090 GN=Macrod1 PE=1 SV=2	107227	Macrod1	ENSMUSG00000036278.6	110	6	1.016	0.747249	0.974465	1.013	0.750061	0.962388	0.811	0.0129506	0.115588	0.904	0.236252	0.727632	9.03749e+07	1.03031e+08	9.47162e+07	5.76039e+07	9.3062e+07	5.85561e+07	6.08721e+07	7.92583e+07	7.89997e+07	7.6399e+07	6.9781e+07	8.37755e+07	1.26317e+08	6.96098e+07	7.5747e+07	6.39998e+07	5.41935e+07	7.13989e+07	5.97625e+07	5.55816e+07	6.68673e+07	7.7129e+07	6.10663e+07	7.63295e+07	1.09683e+08	1.08641e+08	5.80146e+07	9.0524e+07	6.04238e+07	5.77069e+07
High	Q8BUV3	Gephyrin OS=Mus musculus OX=10090 GN=Gphn PE=1 SV=2	268566	Gphn	ENSMUSG00000047454.12	911	26	1.041	0.379658	0.85423	1.005	0.987633	0.999961	1.13	0.013188	0.117498	1.093	0.0635478	0.372749	1.67906e+09	1.70413e+09	1.6145e+09	1.73495e+09	1.62893e+09	1.6332e+09	1.74074e+09	1.6591e+09	1.53842e+09	1.57087e+09	1.64511e+09	1.66115e+09	1.61379e+09	1.54452e+09	1.5968e+09	1.64856e+09	1.46737e+09	1.55917e+09	1.62555e+09	1.66236e+09	1.71792e+09	1.63841e+09	1.63206e+09	1416026740	1.81704e+09	1.84652e+09	1.73786e+09	1.58558e+09	1.67162e+09	1.64362e+09
High	P83093	Stromal interaction molecule 2 OS=Mus musculus OX=10090 GN=Stim2 PE=1 SV=2	116873	Stim2	ENSMUSG00000039156.19	67	9	1.025	0.728356	0.974465	1.06	0.240144	0.732504	1.271	0.0133121	0.118392	1.084	0.448444	0.895284	2.7946e+07	2.8614e+07	2.56102e+07	3.26876e+07	3.35195e+07	3.67383e+07	3.38495e+07	2.47558e+07	4.20535e+07	2.8677e+07	2.9362e+07	4.1093e+07	3.06538e+07	3.53688e+07	2.93107e+07	2.81436e+07	3.28078e+07	2.92443e+07	3.03884e+07	3.69293e+07	3.70674e+07	2.49275e+07	3.01504e+07	2.33979e+07	3.01286e+07	2.95649e+07	32869572	3.25568e+07	3.8292e+07	3.23008e+07
High	P16627	Heat shock 70 kDa protein 1-like OS=Mus musculus OX=10090 GN=Hspa1l PE=1 SV=4	15482	Hspa1l	ENSMUSG00000007033.4	1390	1	1.092	0.240269	0.735129	0.979	0.735238	0.962388	0.78	0.0135394	0.119947	0.934	0.47189	0.899306	4.21453e+07	3.63058e+07	2.57804e+07	3.61544e+07	3.66647e+07	2.8632e+07	3.15877e+07	3.2914e+07	3.42426e+07	3.24017e+07	2.59512e+07	2.88156e+07	3.31214e+07	3.49878e+07	5.13739e+07	2.49526e+07	3.16001e+07	2.82911e+07	1.49323e+07	2.88343e+07	2.7608e+07	3.01822e+07	3.40315e+07	35434744	38606172	29715971	36375818	35963997	29815333	29652173
High	Q3V038	Tetratricopeptide repeat protein 9A OS=Mus musculus OX=10090 GN=Ttc9 PE=1 SV=1	69480	Ttc9	ENSMUSG00000042734.6	17	2	1.153	0.203329	0.691848	0.997	0.960874	0.994022	1.409	0.0135581	0.119947	1.377	0.0305822	0.223058	8.38594e+06	3.33101e+06	6.75034e+06	7.84503e+06	2.76512e+06	7.01194e+06	7.45603e+06	7.74043e+06	6.39096e+06	5.05968e+06	5.79197e+06	7.6646e+06	2.2504e+06	6.77082e+06	6.27021e+06	9.12585e+06	8.2671e+06	9.58222e+06	9.32666e+06	8.22817e+06	4.11371e+06	1.03064e+07	7.65676e+06	7.05615e+06	3.55485e+06	7.68858e+06	7.83672e+06	2685940	7.18263e+06	6.9707e+06
High	Q9JIX8	Apoptotic chromatin condensation inducer in the nucleus OS=Mus musculus OX=10090 GN=Acin1 PE=1 SV=3	56215	Acin1	ENSMUSG00000022185.18	35	7	1.115	0.165188	0.643173	1.002	0.933329	0.988602	1.311	0.0135591	0.119947	1.083	0.46154	0.899306	1.77956e+07	2.26768e+07	2.36281e+07	2.021e+07	1.99603e+07	1.73027e+07	2.01258e+07	1.65052e+07	1.85217e+07	1.5721e+07	1.57082e+07	2.40978e+07	1.67362e+07	1.13017e+07	1.58035e+07	2.25216e+07	2.19432e+07	2.33922e+07	2.47392e+07	1.7687e+07	3.56304e+07	1.9755e+07	1.98402e+07	1.49702e+07	2.41432e+07	2.70781e+07	2.02664e+07	1.93451e+07	1.78354e+07	1.9042e+07
High	Q9D2G2	Dihydrolipoyllysine-residue succinyltransferase component of 2-oxoglutarate dehydrogenase complex, mitochondrial OS=Mus musculus OX=10090 GN=Dlst PE=1 SV=1	78920	Dlst	ENSMUSG00000004789.9	685	11	1.039	0.407981	0.868846	1.018	0.694338	0.955772	1.129	0.0135826	0.119947	1.201	0.000281165	0.0048018	1.34034e+09	1.42891e+09	1.5168e+09	1.33764e+09	1.27876e+09	1.17519e+09	1.43351e+09	1.36224e+09	1.3294e+09	1.34034e+09	1.37329e+09	1.4281e+09	1.27983e+09	1.39431e+09	1.44643e+09	1.44776e+09	1.55942e+09	1.61941e+09	1.50339e+09	1.42971e+09	1.54661e+09	1.42731e+09	1.34866e+09	1.12726e+09	1.50897e+09	1.74473e+09	1.34631e+09	1.2363e+09	1.2135e+09	1.36833e+09
High	Q920R0	Alsin OS=Mus musculus OX=10090 GN=Als2 PE=1 SV=3	74018	Als2	ENSMUSG00000026024.14	14	3	1.019	0.810859	0.986709	0.955	0.360691	0.825944	1.226	0.0136478	0.120109	1.118	0.217336	0.702382	4.03062e+07	5.18742e+07	4.41638e+07	4.16592e+07	4.54784e+07	5.67835e+07	4.71769e+07	3.24062e+07	3.50906e+07	3.95444e+07	3.70385e+07	4.62819e+07	4.64904e+07	4.50367e+07	4.20713e+07	5.36628e+07	5.00772e+07	4.75959e+07	4.11477e+07	4.74291e+07	5.49716e+07	4.62261e+07	4.58837e+07	3.39084e+07	5.53097e+07	5.02074e+07	4.1799e+07	4.42062e+07	5.81124e+07	4.43569e+07
High	Q9JI18	Low-density lipoprotein receptor-related protein 1B OS=Mus musculus OX=10090 GN=Lrp1b PE=1 SV=1	94217	Lrp1b		1	1	2.044	0.000392334	0.00956457	1.123	0.470429	0.888507	1.832	0.0136487	0.120109	0.816	0.383605	0.856387	480666	917536	1.20182e+06		1.26889e+06	1.31536e+06	576824	360669						513798			621291	1.10688e+06	941471	318224			552721	406638	967967	1394356		1220657	1.35324e+06	552388
High	Q9CYI0	Protein Njmu-R1 OS=Mus musculus OX=10090 PE=1 SV=2	70591	5730455P16Rik	ENSMUSG00000057181.15	8	3	1.321	0.0703541	0.44331	1.198	0.155337	0.604941	1.609	0.0137902	0.121141	1.255	0.244631	0.734345	4.2145e+06	3.60956e+06	4.25482e+06	5.03437e+06	4.61576e+06	2.77185e+06	4.13843e+06	4.38772e+06	2.7281e+06	2.20858e+06	3.6665e+06	2.84279e+06	2.55122e+06	2.03992e+06	4.08346e+06	4.78289e+06	4.18055e+06	1.5619e+06	4.45374e+06	4.5508e+06	3.74767e+06	3.12121e+06	2.0314e+06	3.54711e+06	3.86035e+06	4.88027e+06	5.05979e+06	4.46228e+06	2.83705e+06	3.91329e+06
High	P01837	Immunoglobulin kappa constant OS=Mus musculus OX=10090 GN=Igkc PE=1 SV=2				15	1	1.497	0.0332348	0.288763	1.205	0.238196	0.732055	1.697	0.0138505	0.121458	1.078	0.791827	0.977742	2.74173e+06	979689	1.38931e+06	2.37192e+06	1.41819e+06	1.13316e+06	1.91656e+06	804497	3.53186e+06	916512	1.59115e+06	1.34311e+06	927762	1.22718e+06	740107	1.63203e+06	1.51892e+06	2.17482e+06	2.54037e+06	1.31015e+06	1.88353e+06	1.00991e+06	971994	2.2841e+06	1.06869e+06	1.57502e+06	2.38517e+06	1.3618e+06	1234051	1820785
High	Q8BVI5	Syntaxin-16 OS=Mus musculus OX=10090 GN=Stx16 PE=1 SV=3	228960	Stx16	ENSMUSG00000027522.15	103	9	1.097	0.219666	0.711956	0.978	0.761185	0.96761	1.269	0.013916	0.12182	1.254	0.0260368	0.197479	4.04561e+07	3.10617e+07	2.82436e+07	3.96371e+07	2.42768e+07	3.042e+07	3.42893e+07	3.15445e+07	8.01812e+07	3.32827e+07	3.08116e+07	2.98067e+07	2.93045e+07	2.57597e+07	3.42448e+07	3.69116e+07	3.60223e+07	3.76405e+07	3.56345e+07	4.01756e+07	5.07254e+07	3.51066e+07	3.69351e+07	34096379	3.29153e+07	3.25836e+07	3.98815e+07	2.34582e+07	3.14363e+07	3.27338e+07
High	Q91YP0	L-2-hydroxyglutarate dehydrogenase, mitochondrial OS=Mus musculus OX=10090 GN=L2hgdh PE=1 SV=1	217666	L2hgdh	ENSMUSG00000020988.8	131	11	0.954	0.320476	0.805178	0.959	0.28127	0.771836	0.838	0.0140177	0.122496	0.866	0.0183384	0.150699	1.03586e+08	1.09725e+08	1.11665e+08	1.02388e+08	1.02776e+08	1.05903e+08	9.94153e+07	9.96791e+07	8.41373e+07	1.10727e+08	1.10979e+08	1.17974e+08	1.08013e+08	9.89648e+07	1.13982e+08	9.86736e+07	9.51677e+07	9.74389e+07	8.84278e+07	1.03802e+08	9.73074e+07	9.55821e+07	9.52395e+07	8.72598e+07	1.16612e+08	1.28441e+08	1.02883e+08	9.96784e+07	1.08863e+08	94548940
High	Q9JKK7	Tropomodulin-2 OS=Mus musculus OX=10090 GN=Tmod2 PE=1 SV=2	50876	Tmod2	ENSMUSG00000032186.15	660	17	1.031	0.507066	0.921975	1.018	0.688605	0.955772	1.128	0.0142507	0.124316	1.046	0.308987	0.800067	6.52589e+08	6.6086e+08	6.58898e+08	6.95977e+08	6.18771e+08	6.16447e+08	7.32414e+08	6.60713e+08	5.9421e+08	6.72584e+08	5.74621e+08	7.46613e+08	6.63765e+08	6.06576e+08	6.62809e+08	7.30908e+08	7.70905e+08	7.54673e+08	7.49399e+08	6.79961e+08	7.11795e+08	6.80862e+08	6.26533e+08	5.4933e+08	7.04357e+08	755220908	6.98307e+08	6.00415e+08	6.36548e+08	6.92955e+08
High	P56818	Beta-secretase 1 OS=Mus musculus OX=10090 GN=Bace1 PE=1 SV=2	23821	Bace1	ENSMUSG00000032086.12	5	1	1.384	0.0569524	0.398475	1.327	0.0481487	0.314525	1.633	0.0144192	0.125567	1.519	0.0542396	0.336709	1.43737e+06	2.81189e+06	2.59754e+06		2.37764e+06	1.909e+06	3.01625e+06			2.4201e+06		1.52051e+06		1.53616e+06	2.27252e+06	2.62053e+06		2.49592e+06		2.52676e+06		2.32116e+06		1.20509e+06	2.97945e+06	3000006		2339122	1.99785e+06	2.83832e+06
High	Q80U19	Disheveled-associated activator of morphogenesis 2 OS=Mus musculus OX=10090 GN=Daam2 PE=1 SV=4	76441	Daam2	ENSMUSG00000040260.7	32	5	0.873	0.0026544	0.0474391	1.001	0.911401	0.986053	0.87	0.0144636	0.125735	0.803	6.54126e-05	0.00129306	7.82257e+08	8.45544e+08	9.31638e+08	9.52328e+08	8.46447e+08	6.10286e+08	9.86188e+08	1.03528e+09	1.00867e+09	1.15525e+09	8.2839e+08	1.03862e+09	8.51995e+08	9.81279e+08	1.12891e+09	7.13293e+08	9.93861e+08	9.89186e+08	8.40925e+08	5.64039e+08	6.23309e+08	1.032e+09	6.44758e+08	6.57607e+08	8.8656e+08	1.07745e+09	9.5813e+08	8.1431e+08	6.34247e+08	9.47609e+08
High	Q9Z2K1	Keratin, type I cytoskeletal 16 OS=Mus musculus OX=10090 GN=Krt16 PE=1 SV=3	16666	Krt16	ENSMUSG00000053797.10	165	3	0.45	1e-17	5.97857e-16	1.276	8.69753e-05	0.00210421	0.767	0.0145175	0.125986	0.912	0.396739	0.863844	7.79838e+06	2.23551e+07	9.09384e+06	3.36761e+07	6.47222e+06	1.35739e+07	3.27044e+07	4.67977e+07	2.89868e+07	1.6811e+07	9.80382e+06	2.28224e+07	2.74485e+07	8.45415e+07	1.7334e+07	1.34035e+07	4.62387e+07	2.69817e+07	7.45253e+06	1.97159e+07	2.18398e+07	2.63517e+07	1.50579e+07	6.55078e+06	23744828	10492851	33872528	6.35811e+06	14166188	30717902
High	P26040	Ezrin OS=Mus musculus OX=10090 GN=Ezr PE=1 SV=3	22350	Ezr	ENSMUSG00000052397.8	786	19	1.028	0.551379	0.945152	1.093	0.0111714	0.111005	0.861	0.0145431	0.12599	0.924	0.183551	0.651314	7.86553e+08	7.56418e+08	6.46112e+08	6.30808e+08	6.10073e+08	6.12836e+08	6.60741e+08	8.30931e+08	1.0046e+09	6.88978e+08	6.58608e+08	6.97972e+08	7.46098e+08	7.11438e+08	6.09487e+08	4.94325e+08	5.14208e+08	6.30827e+08	5.78496e+08	5.68268e+08	6.63373e+08	6.19672e+08	5.22072e+08	6.61219e+08	8.02313e+08	743482641	6.34545e+08	5.90056e+08	6.32666e+08	6.28091e+08
High	Q68ED2	Metabotropic glutamate receptor 7 OS=Mus musculus OX=10090 GN=Grm7 PE=1 SV=1	108073	Grm7	ENSMUSG00000056755.13	165	14	1.059	0.320369	0.805178	1.064	0.142683	0.57859	1.164	0.0151421	0.130953	0.993	0.892454	0.991084	1.17314e+08	1.29386e+08	1.23942e+08	1.41813e+08	1.28637e+08	1.24722e+08	1.442e+08	1.19308e+08	1.29081e+08	1.14588e+08	1.07144e+08	1.31235e+08	9.99922e+07	1.28147e+08	1.15427e+08	1.43889e+08	1.37173e+08	1.45718e+08	1.48703e+08	1.18052e+08	1.38901e+08	1.18079e+08	1.27711e+08	9.86973e+07	1.37607e+08	1.41652e+08	1.42697e+08	1.25025e+08	1.27923e+08	1.3619e+08
High	P70265	6-phosphofructo-2-kinase/fructose-2,6-bisphosphatase 2 OS=Mus musculus OX=10090 GN=Pfkfb2 PE=1 SV=2	18640	Pfkfb2		3	3	0.991	0.892096	0.994916	1.01	0.85174	0.974661	1.207	0.0152283	0.131472	1.185	0.0612757	0.364184	4.85375e+07	4.52611e+07	4.51323e+07	3.93777e+07	5.87543e+07	5.4004e+07	4.50469e+07	5.00783e+07	4.76841e+07	3.40275e+07	4.8954e+07	5.48585e+07	4.72315e+07	4.31231e+07	4.29589e+07	6.1558e+07	5.26706e+07	5.70172e+07	5.20393e+07	5.10046e+07	6.02782e+07	4.17988e+07	7.17831e+07	40851288	48195280	51669252	39270488	57955152	55626984	42044184
High	Q3UYV9	Nuclear cap-binding protein subunit 1 OS=Mus musculus OX=10090 GN=Ncbp1 PE=1 SV=2	433702	Ncbp1	ENSMUSG00000028330.8	20	5	0.987	0.946232	0.997762	1.051	0.502553	0.901105	0.759	0.015418	0.132881	0.896	0.342328	0.828351	1.60656e+07	1.49772e+07	7.65316e+06	2.44012e+07	4.24795e+06	3.23656e+06	8.75228e+06	6.09267e+06	1.86568e+07	1.72356e+07	1.81228e+07	2.40008e+07	6.0207e+06	3.76777e+06	1.43067e+07	2.8597e+06	1.7296e+06	1.5476e+07	1.42729e+07	1.77658e+07	5.79763e+06	2.03861e+07	5.59107e+06	1.35169e+07	1.59497e+07	8709111	2.45181e+07	4.18637e+06	3344240	8214412
High	Q922U2	Keratin, type II cytoskeletal 5 OS=Mus musculus OX=10090 GN=Krt5 PE=1 SV=1	110308	Krt5	ENSMUSG00000061527.6	781	9	0.949	0.241786	0.735907	1.082	0.0251982	0.200943	1.126	0.0154471	0.132903	0.905	0.0832192	0.430767	1.01386e+09	1.98438e+09	8.93358e+08	1.7735e+09	5.57507e+08	9.05977e+08	1.82522e+09	1.96363e+09	1.57097e+09	1.25081e+09	9.54712e+08	1.74905e+09	1.11746e+09	2.93688e+09	1.14015e+09	1.23925e+09	2.99647e+09	1.77578e+09	1.02228e+09	9.82424e+08	1.28955e+09	1.9708e+09	6.31626e+08	8.56449e+08	2.11317e+09	1.02662e+09	1.78394e+09	5.3586e+08	9.40035e+08	1.74463e+09
High	Q99JB2	Stomatin-like protein 2, mitochondrial OS=Mus musculus OX=10090 GN=Stoml2 PE=1 SV=1	66592	Stoml2	ENSMUSG00000028455.15	204	12	1.031	0.621985	0.965872	1	0.943442	0.990249	1.177	0.0155177	0.133283	1.043	0.488137	0.906794	1.09301e+08	1.40562e+08	1.41868e+08	1.24886e+08	1.19857e+08	9.28475e+07	1.38843e+08	1.14824e+08	1.11772e+08	1.36547e+08	1.18925e+08	1.24137e+08	1.13182e+08	1.25896e+08	1.22445e+08	1.28857e+08	1.25608e+08	1.29614e+08	1.21096e+08	1.0165e+08	1.20099e+08	1.22637e+08	1.04825e+08	9.14688e+07	1.48387e+08	1.6341e+08	1.2533e+08	1.16481e+08	9.65057e+07	1.32062e+08
High	P06879	Prolactin OS=Mus musculus OX=10090 GN=Prl PE=2 SV=1	19109	Prl		1	1	1.156	0.0773616	0.457827	1.195	0.00408124	0.0512447	0.769	0.0155586	0.133405	1.038	0.731956	0.975805	2.53053e+07	2.5584e+07	2.16773e+07	3.29396e+07	2.29105e+07	1.91991e+07	2.79444e+07	1.50893e+07	2.84397e+07	2.64447e+07	2.19239e+07	2.66405e+07	2.04757e+07	2.21269e+07	1.51905e+07	1.57109e+07	1.54102e+07	1.70372e+07	2.02535e+07	2.07168e+07	2.70578e+07	2.34532e+07	2.02135e+07	21296958	27246646	24901368	33154224	22383744	19882368	26231778
High	Q9ESX5	H/ACA ribonucleoprotein complex subunit DKC1 OS=Mus musculus OX=10090 GN=Dkc1 PE=1 SV=4	245474	Dkc1	ENSMUSG00000031403.14	5	2	0.989	0.957646	0.997762	0.581	1e-17	6.86027e-16	0.794	0.0155883	0.133431	0.738	0.00678914	0.0696651	1.06144e+07	1.36829e+07	5.51942e+07	6.50875e+07	1.99054e+07	4.15812e+07	1.58094e+07	9.46839e+06	6.5069e+07	9.88792e+07	1.07846e+07	5.54076e+07	1.05066e+06	7.60904e+07	1.01668e+06	4.71609e+07	5.15983e+07	5.29356e+07	5.32862e+07	4.33042e+07	4.05973e+07	5.04813e+07	5.07075e+07	8.90862e+06	1.45159e+07	6.37261e+07	6.54467e+07	19552650	4.34717e+07	1.48739e+07
High	O89106	Bis(5'-adenosyl)-triphosphatase OS=Mus musculus OX=10090 GN=Fhit PE=1 SV=3	14198	Fhit	ENSMUSG00000060579.12	10	1	0.942	0.658515	0.968739	1.262	0.016185	0.147372	0.657	0.0156336	0.133592	1.568	0.00217317	0.0283415	6.44047e+06	2.70392e+06			7.21603e+06	1.11814e+07	4.2619e+06	8.20169e+06	4.22561e+06		5.94517e+06	3.36147e+06		8.81431e+06	5.33969e+06			3.70363e+06		8.83577e+06		1.06514e+07	5.84588e+06	5425214	2.89551e+06			6944897	11348433	4.04708e+06
High	Q9JMG3	Transmembrane and ubiquitin-like domain-containing protein 1 OS=Mus musculus OX=10090 GN=Tmub1 PE=1 SV=1	64295	Tmub1	ENSMUSG00000028958.14	4	2	1.678	0.00261824	0.04696	1.201	0.20757	0.690706	1.662	0.0156764	0.133729	1.422	0.120533	0.535664				2.4745e+06			2.31871e+06	1.77029e+06		1.3335e+06					1.47453e+06	2.46414e+06			2.43714e+06	1.47022e+06	2.25315e+06	1.97472e+06	2.22673e+06				2.48851e+06			2.2183e+06
High	Q4KUS2	Protein unc-13 homolog A OS=Mus musculus OX=10090 GN=Unc13a PE=1 SV=3	382018	Unc13a	ENSMUSG00000034799.16	422	29	0.956	0.317729	0.804986	1.011	0.836645	0.974481	1.126	0.015784	0.134419	1.149	0.00514984	0.0564571	9.44194e+08	7.94267e+08	9.3113e+08	8.90192e+08	9.62265e+08	8.32837e+08	8.36267e+08	1.07049e+09	1.05638e+09	9.1454e+08	9.12361e+08	8.14733e+08	1.05884e+09	9.82279e+08	7.37894e+08	8.48704e+08	7.98554e+08	7.83218e+08	9.25978e+08	9.18564e+08	8.70926e+08	8.34376e+08	9.54548e+08	7.95214e+08	8.43959e+08	1.0655e+09	9.00345e+08	9.34415e+08	8.60779e+08	7.93787e+08
High	Q9QXZ0	Microtubule-actin cross-linking factor 1 OS=Mus musculus OX=10090 GN=Macf1 PE=1 SV=2	11426	Macf1		1238	122	1.072	0.128938	0.579716	1.025	0.534249	0.908218	1.126	0.015822	0.134513	1.09	0.0734708	0.399239	1.43723e+09	1.4328e+09	1.40239e+09	1.49292e+09	1.47343e+09	1.70192e+09	1.48337e+09	1.343e+09	1.41006e+09	1.2874e+09	1.23057e+09	1.61951e+09	1.34563e+09	1.46968e+09	1.50784e+09	1.64701e+09	1.49598e+09	1.58248e+09	1.58513e+09	1.43224e+09	1.68517e+09	1.55458e+09	1.45437e+09	1.20661e+09	1.51982e+09	1.61091e+09	1.49821e+09	1.44186e+09	1.7639e+09	1.39841e+09
High	Q9D967	Magnesium-dependent phosphatase 1 OS=Mus musculus OX=10090 GN=Mdp1 PE=1 SV=1	67881	Mdp1	ENSMUSG00000002329.6	59	4	0.801	0.0100429	0.129321	0.941	0.419866	0.864146	0.769	0.0158586	0.134597	0.854	0.144695	0.583931	1.66902e+07	1.73436e+07	1.6165e+07	1.6322e+07	1.59768e+07	1.9977e+07	2.13768e+07	2.08702e+07	1.29499e+07	1.97399e+07	1.827e+07	2.10789e+07	2.22768e+07	1.74615e+07	2.10093e+07	1.4099e+07	1.89629e+07	2.05016e+07	1.15512e+07	2.11389e+07	1.63051e+07	1.71212e+07	1.79997e+07	1.40269e+07	1.8554e+07	1.84233e+07	1.63206e+07	1.55429e+07	2.0327e+07	2.01147e+07
High	P97411	Islet cell autoantigen 1 OS=Mus musculus OX=10090 GN=Ica1 PE=1 SV=3	15893	Ica1	ENSMUSG00000062995.12	12	3	1.204	0.0147768	0.169721	1.228	9.39156e-05	0.00223966	1.282	0.0161044	0.136452	1.435	0.000239532	0.00420522	3.14569e+07	3.33125e+07	2.27397e+07	5.00686e+07	4.03058e+07	2.24065e+07	4.29419e+07	3.27735e+07	4.05383e+07	4.58616e+07	3.06765e+07	2.3192e+07	3.28662e+07	3.47495e+07	2.98731e+07	2.34507e+07	2.97881e+07	2.9149e+07	2.53196e+07	3.37513e+07	5.40862e+07	2.70042e+07	5.24811e+07	2.64753e+07	3.54559e+07	2.60415e+07	50011807	3.96817e+07	23078047	40145309
High	Q63961	Endoglin OS=Mus musculus OX=10090 GN=Eng PE=1 SV=2	13805	Eng	ENSMUSG00000026814.16	4	1	0.837	0.207025	0.694971	0.496	1.0653e-08	4.48322e-07	0.62	0.0163473	0.138159	0.435	2.12171e-06	5.35332e-05	2.99016e+06	2.14727e+06	3.57912e+06		889599	2.01169e+06					4.50865e+06			4.05968e+06	1.81565e+06	1.80986e+06	3.45297e+06	1.12511e+06			6.03413e+06	9.01255e+06	1.76429e+06	2.52576e+06	2299380	4.07018e+06		853984	2059723
High	Q9CY66	H/ACA ribonucleoprotein complex subunit 1 OS=Mus musculus OX=10090 GN=Gar1 PE=1 SV=1	68147	Gar1	ENSMUSG00000028010.16	3	2	0.706	0.0316304	0.280155	1.037	0.758772	0.96592	0.604	0.0165055	0.138912	0.576	0.0135001	0.120398	1.17748e+06	2.39377e+06	1.89201e+06	1.43421e+06	1.89587e+06	2.67734e+06	2.83849e+06	3.20937e+06	2.30885e+06	1.74084e+06	1.72055e+06	2.22589e+06	3.09748e+06	1.66712e+06	3.91627e+06	2.4031e+06	1.00756e+06		1.0447e+06		960558	1.11059e+06	2.52725e+06	993598	2.57003e+06	2.15484e+06	1.45136e+06	1.81421e+06	2.72573e+06	2.69572e+06
High	Q05512	Serine/threonine-protein kinase MARK2 OS=Mus musculus OX=10090 GN=Mark2 PE=1 SV=3	13728	Mark2		200	13	1.036	0.528023	0.933708	1.042	0.316617	0.79424	1.193	0.0168583	0.141427	1.139	0.0429388	0.284427	9.47228e+07	1.03542e+08	1.05325e+08	1.02543e+08	8.66526e+07	9.28218e+07	9.11229e+07	8.38963e+07	9.6943e+07	9.64188e+07	8.92306e+07	9.76871e+07	8.61017e+07	1.01436e+08	9.76627e+07	1.02877e+08	1.1167e+08	1.28718e+08	1.1566e+08	9.72437e+07	1.14227e+08	9.52155e+07	1.00747e+08	7.93971e+07	1.08883e+08	1.21564e+08	1.03097e+08	8.43207e+07	9.65097e+07	8.67213e+07
High	Q9JHG6	Calcipressin-1 OS=Mus musculus OX=10090 GN=Rcan1 PE=1 SV=2				29	4	0.818	0.000499417	0.01172	0.916	0.0720225	0.403455	0.814	0.0168607	0.141427	1.016	0.817419	0.979866	7.75722e+07	7.36233e+07	4.81542e+07	5.18271e+07	4.47479e+07	6.34773e+07	7.38922e+07	6.04655e+07	8.52962e+07	7.0705e+07	6.65525e+07	8.05527e+07	8.86415e+07	6.36625e+07	8.61536e+07	4.20368e+07	3.14151e+07	7.45282e+07	8.05748e+07	7.99391e+07	5.93322e+07	9.2718e+07	7.30303e+07	6.52907e+07	78362011	55046542	5.22368e+07	4.35394e+07	6.5243e+07	6.97934e+07
Medium	Q8BGA2	LHFPL tetraspan subfamily member 2 protein OS=Mus musculus OX=10090 GN=Lhfpl2 PE=1 SV=1	218454	Lhfpl2	ENSMUSG00000045312.11	2	1	0.68	0.00937035	0.123512	0.819	0.0733535	0.405305	0.623	0.0170294	0.142437	0.691	0.0391877	0.264464	3.19224e+06	3.12023e+06	3.22716e+06			2.28199e+06			4.80282e+06	3.84829e+06	4.01852e+06		4.89117e+06	4.69593e+06		2.90874e+06	2.95371e+06	3.06952e+06	2.02823e+06	3.3111e+06	4.17841e+06	3.15443e+06	2.24639e+06	2.69817e+06	3.31089e+06	3.72142e+06			2.38436e+06
High	Q01338	Alpha-2A adrenergic receptor OS=Mus musculus OX=10090 GN=Adra2a PE=1 SV=2				1	1	1.324	0.182543	0.670125	1.006	0.878931	0.979607	1.801	0.017038	0.142437	0.731	0.197253	0.671464	421848	816114		605675	808876	421342	565123	538897	489052	513983	561473	985979	419430	385357	497750	914027	680816	979096	1.06752e+06	237003	293746	1.30867e+06	528141	350911	891286		609071	776958	460110	536727
High	P63250	G protein-activated inward rectifier potassium channel 1 OS=Mus musculus OX=10090 GN=Kcnj3 PE=1 SV=1	16519	Kcnj3	ENSMUSG00000026824.11	33	4	0.862	0.0290671	0.264464	0.974	0.594261	0.931097	1.212	0.0171027	0.142741	1.093	0.330173	0.813113	4.72775e+07	4.1556e+07	3.65247e+07	3.27958e+07	3.3221e+07	4.91846e+07	4.75691e+07	4.12804e+07	3.38795e+07	4.20788e+07	4.37954e+07	3.71544e+07	4.07911e+07	3.86189e+07	4.35036e+07	4.92688e+07	5.5546e+07	4.80651e+07	4.36214e+07	4.7421e+07	5.20187e+07	4.15787e+07	4.60663e+07	3.97806e+07	4.44017e+07	4.13627e+07	3.2701e+07	3.24736e+07	5.0161e+07	44443063
Medium	P81117	Nucleobindin-2 OS=Mus musculus OX=10090 GN=Nucb2 PE=1 SV=2	53322	Nucb2	ENSMUSG00000030659.14	15	1	0.715	0.0723863	0.448352	0.777	0.161274	0.61175	0.598	0.017145	0.142856	0.787	0.252556	0.741137		884504	1.1391e+06	1.27512e+06	730735	937961	1.17219e+06	1.28959e+06	685494	1.43573e+06	1.72899e+06	1.24583e+06	1.66012e+06	1.01443e+06	1.30393e+06	573744	1.00324e+06	1.21383e+06	736951	922620	1.08588e+06	1.30676e+06			942385	1.30527e+06	1.28256e+06	708349	958518	1.12009e+06
High	Q8BIQ5	Cleavage stimulation factor subunit 2 OS=Mus musculus OX=10090 GN=Cstf2 PE=1 SV=2	108062	Cstf2	ENSMUSG00000031256.11	26	4	0.913	0.435427	0.879663	0.8	0.00617144	0.0707244	1.329	0.0176068	0.14646	1.356	0.00989211	0.0937137	1.32266e+07	9.59743e+06	8.37092e+06	8.33491e+06	1.22107e+07	1.13959e+07	1.22909e+07	1.13619e+07	6.47719e+06	9.26553e+06	9.38712e+06	9.9414e+06	1.46442e+07	8.38239e+06	1.61006e+07	1.55603e+07	9.16598e+06	1.28797e+07	1.24895e+07	1.2798e+07	1.55927e+07	1.19411e+07	1.16292e+07	11224955	1.02412e+07	9.55241e+06	8.34253e+06	11857512	1.16388e+07	1.16685e+07
High	Q80YA9	Connector enhancer of kinase suppressor of ras 2 OS=Mus musculus OX=10090 GN=Cnksr2 PE=1 SV=1	245684	Cnksr2	ENSMUSG00000025658.16	413	27	0.984	0.702776	0.973967	1.056	0.132178	0.559338	1.14	0.0177951	0.147601	1.121	0.0228082	0.177276	6.62776e+08	6.37025e+08	6.10471e+08	6.63573e+08	6.2132e+08	7.13015e+08	6.8195e+08	6.53174e+08	6.69813e+08	6.7632e+08	7.19079e+08	6.55079e+08	6.27852e+08	6.39236e+08	6.68224e+08	6.73666e+08	6.88887e+08	6.99181e+08	6.55374e+08	6.1385e+08	6.56916e+08	6.60064e+08	6.5262e+08	5.57763e+08	6.79981e+08	695051044	6.62468e+08	6.08142e+08	7.30042e+08	6.38928e+08
High	P00397	Cytochrome c oxidase subunit 1 OS=Mus musculus OX=10090 GN=Mtco1 PE=1 SV=2	17708; 3338892	COX1	ENSMUSG00000064351.1	197	4	0.968	0.414558	0.871823	0.994	0.836145	0.974481	0.854	0.0178027	0.147601	1.026	0.628199	0.951837	3.20546e+08	2.82098e+08	2.57905e+08	2.69586e+08	2.93581e+08	3.09264e+08	2.41689e+08	4.25194e+08	3.48705e+08	2.28695e+08	3.36757e+08	2.94089e+08	3.25331e+08	2.56643e+08	3.10088e+08	2.60272e+08	2.73544e+08	2.64051e+08	2.49416e+08	3.11458e+08	2.61997e+08	2.86444e+08	3.55572e+08	269982111	3.01557e+08	2.93962e+08	269628810	2.85302e+08	3.14681e+08	227325175
High	Q9ES00	Ubiquitin conjugation factor E4 B OS=Mus musculus OX=10090 GN=Ube4b PE=1 SV=3	63958	Ube4b	ENSMUSG00000028960.18	12	5	1.121	0.166236	0.643173	1.024	0.774122	0.9683	1.324	0.0178523	0.147767	1.266	0.0379619	0.257577	3.68379e+07	8.5957e+06	1.20354e+07	4.59889e+07	3.94314e+07	1.53073e+07	6.72427e+06	4.0252e+06	6.10264e+06	4.58314e+07	4.31093e+06	1.05276e+07	5.7515e+06	3.44881e+07	9.99891e+06	1.2429e+07	1.4869e+07	3.02838e+07	1.27264e+07	1.20214e+07	1.2893e+07	1.33879e+07	1.48735e+07	30998269	9.07504e+06	1.39006e+07	4.65204e+07	3.81247e+07	1.60049e+07	6.3931e+06
High	Q99JT1	Glutamyl-tRNA(Gln) amidotransferase subunit B, mitochondrial OS=Mus musculus OX=10090 GN=Gatb PE=1 SV=1	229487	Pet112; Pet112l; Gatb	ENSMUSG00000028085.12	9	3	0.741	0.001842	0.0353074	0.787	0.000699733	0.0125324	0.78	0.0179952	0.148368	0.821	0.0681784	0.382944	1.31672e+07	1.16672e+07	1.26043e+07	7.0631e+06	1.65952e+07	1.55042e+07	1.71291e+07	1.76113e+07	1.96045e+07	1.8595e+07	2.3827e+07	9.16175e+06	9.749e+06	1.65328e+07	2.39834e+07	8.8476e+06	8.44709e+06	1.49225e+07	9.19165e+06	1.45748e+07	1.58636e+07	1.51486e+07	1.89221e+07	11073788	12236554	14577976	7.10612e+06	1.60251e+07	16102341	1.6349e+07
High	P31324	cAMP-dependent protein kinase type II-beta regulatory subunit OS=Mus musculus OX=10090 GN=Prkar2b PE=1 SV=3	19088	Prkar2b	ENSMUSG00000002997.15	698	19	1.137	0.00729836	0.102668	0.995	0.8046	0.970225	1.162	0.0180036	0.148368	1.169	0.00932216	0.0893255	4.3908e+08	5.05771e+08	5.26498e+08	4.65343e+08	4.95491e+08	4.43235e+08	4.19464e+08	4.66221e+08	4.18481e+08	4.54345e+08	3.71358e+08	4.484e+08	4.28915e+08	4.47855e+08	4.58349e+08	5.27816e+08	4.79594e+08	4.69613e+08	4.61993e+08	4.23301e+08	4.5644e+08	4.83815e+08	5.2528e+08	3.69454e+08	5.38555e+08	605410365	4.6869e+08	4.80232e+08	4.58135e+08	3.98096e+08
Medium	Q8BL80	Rho GTPase-activating protein 22 OS=Mus musculus OX=10090 GN=Arhgap22 PE=1 SV=2	239027	Arhgap22	ENSMUSG00000063506.13	11	1	0.92	0.0634638	0.418457	0.996	0.801224	0.970225	0.874	0.0180136	0.148368	0.765	9.29264e-07	2.4951e-05	9.1109e+08	9.93553e+08	8.67518e+08	8.79346e+08	9.24123e+08	9.86261e+08	9.73509e+08	9.27848e+08	9.86272e+08	1.17868e+09	8.57907e+08	9.90299e+08	9.40723e+08	1.21315e+09	1.09408e+09	7.64097e+08	9.40487e+08	9.56178e+08	8.64735e+08	7.33758e+08	6.43728e+08	1.03314e+09	7.79992e+08	759704576	1040096320	1002573100	884156224	901992704	1032145792	929162560
High	Q9CZ30	Obg-like ATPase 1 OS=Mus musculus OX=10090 GN=Ola1 PE=1 SV=1	67059	Ola1	ENSMUSG00000027108.15	703	20	0.931	0.112181	0.537567	1.008	0.914161	0.986451	0.863	0.0181686	0.149399	0.976	0.740683	0.975805	4.33092e+08	4.79521e+08	4.88161e+08	4.62178e+08	4.66666e+08	4.95928e+08	4.5223e+08	5.11376e+08	5.32138e+08	5.74616e+08	5.11197e+08	5.16081e+08	5.07664e+08	5.01056e+08	5.14513e+08	4.23755e+08	4.72819e+08	4.69764e+08	4.68238e+08	4.36738e+08	4.45799e+08	5.25359e+08	4.60723e+08	3.64523e+08	5.08122e+08	5.61811e+08	4.65447e+08	4.51951e+08	5.10897e+08	4.30561e+08
High	Q6NVE9	Protein phosphatase PTC7 homolog OS=Mus musculus OX=10090 GN=Pptc7 PE=1 SV=1	320717	Pptc7	ENSMUSG00000038582.15	29	5	0.93	0.293031	0.784018	0.825	0.00044683	0.00878796	0.79	0.0185179	0.151774	0.875	0.180132	0.64557	3.70349e+07	4.6891e+07	3.49107e+07	3.67365e+07	3.87018e+07	3.07224e+07	3.54579e+07	3.74277e+07	3.40108e+07	2.86307e+07	3.57596e+07	4.20911e+07	4.39514e+07	3.5936e+07	3.55849e+07	3.61564e+07	2.85426e+07	2.8639e+07	3.43497e+07	3.61134e+07	3.61679e+07	3.78326e+07	3.61712e+07	3.12617e+07	5.00818e+07	3.97632e+07	3.72027e+07	3.71868e+07	3.14755e+07	3.3782e+07
High	Q9QX47	Protein SON OS=Mus musculus OX=10090 GN=Son PE=1 SV=2	20658	Son	ENSMUSG00000022961.17	5	2	1.104	0.472042	0.903428	1.032	0.767245	0.9683	1.401	0.0187333	0.153161	1.477	0.00659704	0.0685558	5.36472e+06	2.77083e+06	2.08473e+06	5.55974e+06	2.13326e+06	8.90416e+06	6.20346e+06	2.29273e+06	2.9175e+06	1.7231e+06	5.45929e+06	6.30917e+06	2.26843e+06	7.37071e+06	7.67481e+06	9.34279e+06	8.74343e+06	2.35117e+06	6.64521e+06	1.06614e+07	7.20578e+06	3.96848e+06	1.03386e+07	4.51558e+06	2950445	2.40632e+06	5.60881e+06	2096843	9.10296e+06	5.86642e+06
High	O35604	NPC intracellular cholesterol transporter 1 OS=Mus musculus OX=10090 GN=Npc1 PE=1 SV=2	18145	Npc1	ENSMUSG00000024413.13	16	2	0.9	0.23485	0.731124	0.928	0.295807	0.78091	0.773	0.0187481	0.153161	0.985	0.892375	0.991084	1.81324e+07	1.61201e+07	1.21496e+07	1.67428e+07	1.87259e+07	2.24588e+07	1.48332e+07	2.16816e+07	2.21516e+07	1.91242e+07	2.33954e+07	1.80215e+07	1.97313e+07	1.31559e+07	1.94853e+07	1.8857e+07	5.4205e+06	1.68466e+07	2.01231e+07	2.59729e+07	1.6823e+07	1.72704e+07	2.68947e+07	1.51859e+07	1.7268e+07	14080694	1.68355e+07	18000573	22802923	1.42109e+07
Medium	Q8CHP5	Partner of Y14 and mago OS=Mus musculus OX=10090 GN=Pym1 PE=1 SV=2	78428	Wibg; Pym1	ENSMUSG00000064030.15	7	1	1.22	0.204579	0.691848	0.983	0.955322	0.992122	1.574	0.0190943	0.155735	1.109	0.631483	0.951837	2.2876e+06	5.9124e+06	3.75791e+06	2.55382e+06	3.15149e+06	1.58655e+06	3.73315e+06	2.38163e+06	2.48708e+06	5.08974e+06	2.09392e+06	5.48174e+06	2.86473e+06	1.61336e+06	2.9056e+06	3.64244e+06	3.97435e+06	5.43326e+06	4.07794e+06	4.04778e+06	1.75547e+06	3.28418e+06	3.07383e+06	1.92981e+06	6230309	4342650	2569162	3.02208e+06	1.65077e+06	3.58424e+06
High	P70227	Inositol 1,4,5-trisphosphate receptor type 3 OS=Mus musculus OX=10090 GN=Itpr3 PE=1 SV=3	16440	Itpr3	ENSMUSG00000042644.8	26	1	1.128	0.544284	0.940229	0.788	0.215459	0.702386	1.679	0.0192575	0.156051	1.148	0.58906	0.943403		872285	1.69623e+06		923614		907948		738851		795757			1.3579e+06				1.55015e+06	1.96395e+06	1.12638e+06	1.63926e+06		868443		937524	1.94087e+06		883268		861080
Medium	Q8R2U4	N-terminal Xaa-Pro-Lys N-methyltransferase 1 OS=Mus musculus OX=10090 GN=Ntmt1 PE=1 SV=3	66617	Ntmt1	ENSMUSG00000026857.9	8	1	1.116	0.229512	0.723011	1.103	0.175733	0.640447	1.311	0.0193453	0.15651	0.932	0.544509	0.926957		1.33689e+07			1.50568e+07	1.30534e+07		1.4346e+07	1.33717e+07	2.17646e+07	1.19794e+07		1.34872e+07			1.6961e+07	1.84266e+07	9.33976e+06			2.0662e+07		6.79705e+06		14225332			14849329	13464414
High	Q02257	Junction plakoglobin OS=Mus musculus OX=10090 GN=Jup PE=1 SV=3	16480	Jup	ENSMUSG00000001552.14	265	10	0.856	0.0627534	0.416483	0.988	0.94898	0.990249	0.776	0.019407	0.156756	0.8	0.0367338	0.251624	1.57514e+07	1.94482e+07	1.38724e+07	5.19601e+07	1.41215e+07	1.62439e+07	2.96668e+07	3.15844e+07	2.50817e+07	2.0146e+07	2.72681e+07	2.50766e+07	1.79318e+07	5.30332e+07	1.52319e+07	1.73518e+07	2.27629e+07	1.53696e+07	1.25713e+07	1.28669e+07	1.76537e+07	1.77523e+07	8.49146e+06	1.33066e+07	2.06891e+07	1.58932e+07	5.2315e+07	1.36588e+07	1.66193e+07	2.8086e+07
High	Q60829	Protein phosphatase 1 regulatory subunit 1B OS=Mus musculus OX=10090 GN=Ppp1r1b PE=1 SV=2	19049	Ppp1r1b	ENSMUSG00000061718.12	85	7	1.031	0.686274	0.972987	1.06	0.314836	0.792469	1.274	0.0202409	0.163229	1.112	0.344191	0.829965	3.448e+07	3.31677e+07	2.12983e+07	3.06197e+07	2.20916e+07	2.49259e+07	3.48158e+07	2.22949e+07	4.24717e+07	2.03086e+07	2.13828e+07	3.14074e+07	4.18462e+07	2.41722e+07	2.277e+07	3.06441e+07	2.70212e+07	3.52026e+07	3.39576e+07	2.22634e+07	3.81609e+07	2.10798e+07	1.94036e+07	2.90071e+07	3.55138e+07	2.43381e+07	3.08611e+07	2.14064e+07	2.60706e+07	3.29718e+07
High	Q8R001	Microtubule-associated protein RP/EB family member 2 OS=Mus musculus OX=10090 GN=Mapre2 PE=1 SV=1	212307	Mapre2	ENSMUSG00000024277.14	440	12	1.068	0.189746	0.679117	1.048	0.211205	0.696365	1.155	0.0203976	0.164047	1.095	0.142285	0.579481	4.6478e+08	3.80293e+08	4.2521e+08	3.4489e+08	3.0018e+08	3.45078e+08	3.5806e+08	3.43562e+08	3.78506e+08	3.79396e+08	3.00021e+08	3.71251e+08	3.59561e+08	3.57083e+08	3.7646e+08	4.04249e+08	4.31011e+08	4.44084e+08	4.2807e+08	3.65513e+08	4.25248e+08	3.78567e+08	3.81785e+08	3.89585e+08	4.0196e+08	4.90546e+08	3.46688e+08	2.92454e+08	3.58954e+08	3.3971e+08
Medium	Q9CQS8	Protein transport protein Sec61 subunit beta OS=Mus musculus OX=10090 GN=Sec61b PE=1 SV=3	66212	Sec61b	ENSMUSG00000053317.11	32	1	0.923	0.439583	0.881005	1.062	0.400956	0.855226	0.779	0.0204078	0.164047	0.736	0.010684	0.100083	1.3762e+07	1.2744e+07	1.17511e+07	1.35661e+07	8.61455e+06	1.09259e+07	1.32878e+07	1.40143e+07	1.60885e+07	1.46259e+07	1.25293e+07	1.25081e+07	1.19012e+07	1.49054e+07	1.50438e+07	6.84918e+06	1.08746e+07	1.16651e+07	1.05677e+07	9.21302e+06	8.29635e+06	1.26264e+07	9.67171e+06	11578143	13563260	13525239	13652593	8434124	11348066	12471433
High	Q91ZP9	N-terminal EF-hand calcium-binding protein 2 OS=Mus musculus OX=10090 GN=Necab2 PE=1 SV=1	117148	Necab2	ENSMUSG00000031837.14	391	17	1.132	0.0122366	0.150988	1.004	0.963726	0.994868	1.156	0.0206416	0.165661	1.178	0.00831773	0.0820498	1.45368e+08	1.98252e+08	1.8895e+08	1.68518e+08	1.69573e+08	1.89003e+08	1.73409e+08	1.51218e+08	1.01559e+08	1.74876e+08	1.17467e+08	1.93055e+08	1.63627e+08	1.44874e+08	1.61092e+08	1.97998e+08	1.71426e+08	1.88041e+08	1.6651e+08	1.61161e+08	2.1262e+08	1.69043e+08	1.78992e+08	1.22248e+08	2.10302e+08	2.17075e+08	1.69335e+08	1.65229e+08	1.95515e+08	1.64167e+08
High	Q8VDU5	SNF-related serine/threonine-protein kinase OS=Mus musculus OX=10090 GN=Snrk PE=1 SV=1	20623	Snrk	ENSMUSG00000038145.17	4	2	1.148	0.494509	0.918295	0.795	0.187285	0.660388	1.575	0.0207327	0.166127	1.589	0.0308074	0.223811		1.98471e+06	1.37373e+06	973007			981309	2.34127e+06	2.26285e+06	2.55002e+06	1.19667e+06	970538		1.49299e+06		4.82251e+06	3.81087e+06	4.07866e+06	4.84182e+06	4.8269e+06	4.11142e+06	1.46518e+06	2.40656e+06		2132020	1.56631e+06	983816			931506
High	P56565	Protein S100-A1 OS=Mus musculus OX=10090 GN=S100a1 PE=1 SV=2	20193	S100a1		36	2	1.213	0.00593864	0.0890264	0.958	0.469002	0.888507	1.247	0.0209034	0.166696	1.093	0.362731	0.841234	4.3164e+07	4.03243e+07	5.62576e+07	3.75348e+07	2.03475e+07	2.30659e+07	3.80023e+07	2.60199e+07	3.61376e+07	4.21596e+07	1.70644e+07	3.63314e+07	4.29146e+07	2.21028e+07	4.28345e+07	2.42271e+07	4.15632e+07	4.64285e+07	2.5121e+07	3.43399e+07	2.49851e+07	4.2812e+07	3.76072e+07	3.62627e+07	4.30869e+07	6.47313e+07	3.77615e+07	1.9773e+07	2.37155e+07	3.597e+07
High	Q9Z2I8	Succinate--CoA ligase [GDP-forming] subunit beta, mitochondrial OS=Mus musculus OX=10090 GN=Suclg2 PE=1 SV=3	20917	Suclg2	ENSMUSG00000061838.7	131	10	1.057	0.347495	0.82943	0.939	0.213843	0.700148	0.815	0.0211033	0.167756	0.969	0.751762	0.975805	6.13918e+07	5.17352e+07	3.8469e+07	4.65437e+07	6.39946e+07	4.48538e+07	4.70954e+07	3.86176e+07	5.66424e+07	4.86711e+07	5.62845e+07	5.87555e+07	4.35663e+07	4.17331e+07	6.9561e+07	4.6023e+07	3.98202e+07	5.08291e+07	3.8969e+07	3.49402e+07	5.2418e+07	6.47549e+07	4.49014e+07	5.17321e+07	5.49906e+07	44170557	4.67584e+07	6.21435e+07	4.61556e+07	44582142
High	Q8BMF4	Dihydrolipoyllysine-residue acetyltransferase component of pyruvate dehydrogenase complex, mitochondrial OS=Mus musculus OX=10090 GN=Dlat PE=1 SV=2	235339	Dlat	ENSMUSG00000000168.9	1953	19	1.011	0.817359	0.9872	0.958	0.158511	0.605563	1.119	0.0211995	0.16823	1.094	0.062843	0.369912	3.3264e+09	3.49253e+09	3.43846e+09	3.40386e+09	3.06633e+09	3.6719e+09	3.3433e+09	3.11872e+09	3.04063e+09	3.35955e+09	3.34942e+09	3.57546e+09	3.22986e+09	3.25591e+09	3.4048e+09	3.77582e+09	3.75941e+09	3.97986e+09	3.67593e+09	3.75857e+09	3.82944e+09	3.34453e+09	3.77436e+09	2.80488e+09	3.71966e+09	3.94189e+09	3.41608e+09	2.98522e+09	3.77389e+09	3.15676e+09
High	Q9CXU9	Eukaryotic translation initiation factor 1b OS=Mus musculus OX=10090 GN=Eif1b PE=1 SV=2	68969	Eif1b	ENSMUSG00000006941.5	35	1	0.771	0.0232907	0.225803	1.11	0.220377	0.707921	0.756	0.02123	0.16823	0.01	1e-17	4.64907e-16			6.00289e+06	1.09607e+07		5.06349e+06	1.09324e+07	1.22961e+07	1.04336e+07	1.39258e+07	1.22896e+07	1.01418e+07	9.40272e+06	9.00616e+06	1.06584e+07	6.56235e+06	7.99944e+06	1.22741e+07	7.16276e+06							6917601	11019445		5.14067e+06	10455488
High	Q8CGF6	WD repeat-containing protein 47 OS=Mus musculus OX=10090 GN=Wdr47 PE=1 SV=2	99512	Wdr47	ENSMUSG00000040389.15	437	23	1.038	0.47393	0.903594	0.993	0.832548	0.974481	1.156	0.0214481	0.16969	1.119	0.074844	0.404077	1.83624e+08	1.80297e+08	1.93213e+08	1.91352e+08	1.80545e+08	1.79013e+08	1.91296e+08	1.56162e+08	1.86365e+08	1.46468e+08	1.31104e+08	1.82595e+08	1.75246e+08	1.47166e+08	1.76058e+08	1.97037e+08	1.78221e+08	2.0659e+08	1.97386e+08	1.70686e+08	1.90937e+08	1.86722e+08	1.68157e+08	1.54909e+08	1.91803e+08	2.21818e+08	1.92277e+08	1.74447e+08	1.84836e+08	1.81828e+08
High	Q60991	Cytochrome P450 7B1 OS=Mus musculus OX=10090 GN=Cyp7b1 PE=1 SV=2	13123	Cyp7b1	ENSMUSG00000039519.6	2	2	1.479	0.00732673	0.102687	1.073	0.501693	0.900772	0.636	0.0217225	0.171591	0.988	0.893973	0.991526	3.55888e+06	5.79336e+06	6.83957e+06	2.90011e+06	4.77141e+06	3.76397e+06	1.96364e+06	4.62107e+06	4.43669e+06	3.66559e+06	2.38996e+06	4.13576e+06	4.35131e+06	1.0982e+06	3.91818e+06	2.81497e+06	1.94582e+06	1.14375e+06	2.4475e+06	1.34802e+06	4.19191e+06	4.50749e+06	942250	3.02724e+06	6.07435e+06	7917405	2915957	4.58597e+06	3.89235e+06	1.87597e+06
High	Q69ZS6	Synaptic vesicle glycoprotein 2C OS=Mus musculus OX=10090 GN=Sv2c PE=1 SV=2	75209	Sv2c	ENSMUSG00000051111.15	151	3	0.964	0.70645	0.973967	1.044	0.433226	0.871711	0.78	0.0219264	0.172929	0.878	0.229657	0.721596	4.80602e+06	2.17226e+07	2.04482e+07	5.99036e+06	2.06338e+07	2.20449e+07	1.95147e+07	1.94088e+07	5.73188e+06	2.56822e+07	2.14493e+07	2.2606e+07	1.97268e+07	1.89324e+07	2.52828e+07	1.61263e+07	1.54349e+07	1.90137e+07	1.73821e+07	1.62205e+07	1.98679e+07	1.83199e+07	1.88354e+07	4.06444e+06	23059048	2.35716e+07	6.03811e+06	2.01903e+07	2.29115e+07	1.83954e+07
High	P08113	Endoplasmin OS=Mus musculus OX=10090 GN=Hsp90b1 PE=1 SV=2	22027	Hsp90b1	ENSMUSG00000020048.13	1740	34	1.029	0.53904	0.939106	1.099	0.00698578	0.077744	0.877	0.0224382	0.176688	0.934	0.260301	0.752298	1.77176e+09	1.84324e+09	1.68734e+09	1.64546e+09	1.64082e+09	1.72255e+09	1.65737e+09	1.72436e+09	2.01382e+09	1.87562e+09	1.73088e+09	1.78504e+09	1.63617e+09	1.62409e+09	1.64283e+09	1.47407e+09	1.5057e+09	1.49774e+09	1.43047e+09	1.42467e+09	1.51638e+09	1.70899e+09	1.45094e+09	1.48929e+09	1.95658e+09	1.93523e+09	1.65234e+09	1.59795e+09	1.77877e+09	1.56598e+09
High	Q9CRB9	MICOS complex subunit Mic19 OS=Mus musculus OX=10090 GN=Chchd3 PE=1 SV=1	66075	Chchd3	ENSMUSG00000053768.13	255	9	1.071	0.146086	0.615955	1.088	0.0340851	0.248108	1.157	0.023191	0.182329	0.922	0.207481	0.688542	2.95258e+08	2.81286e+08	3.05236e+08	2.95549e+08	3.30613e+08	3.10072e+08	2.93343e+08	3.10614e+08	3.02271e+08	2.96691e+08	2.20719e+08	2.94072e+08	3.03467e+08	3.13492e+08	2.39724e+08	3.12934e+08	3.15105e+08	3.30232e+08	3.24807e+08	2.12439e+08	2.76602e+08	2.652e+08	2.3752e+08	2.48426e+08	2.9903e+08	3.50698e+08	297007155	3.20592e+08	322746815	277962607
High	Q80Y24	Prickle-like protein 2 OS=Mus musculus OX=10090 GN=Prickle2 PE=1 SV=3	243548	Prickle2	ENSMUSG00000030020.13	11	5	0.987	0.853442	0.98906	1	0.911053	0.986053	1.499	0.0235729	0.185042	1.177	0.416167	0.879821	2.70963e+06	1.93204e+06	1.93458e+06	2.41595e+06	1.90433e+06	3.11146e+06	3.38346e+06		367072	358650	1.32083e+06	3.14116e+06	4.76612e+06	2.77029e+06	1.72102e+06	5.81413e+06	4.78791e+06	5.6495e+06	9.26738e+06	6.73171e+06	1.08473e+07	2.0293e+06	5.61626e+06	2.28042e+06	2.03425e+06	2.23223e+06	2.43057e+06	1.8359e+06	3.23588e+06	3.22094e+06
High	Q8K2T1	NmrA-like family domain-containing protein 1 OS=Mus musculus OX=10090 GN=Nmral1 PE=1 SV=1	67824	Nmral1	ENSMUSG00000063445.14	69	9	0.915	0.0732876	0.449823	0.887	0.00959332	0.100299	0.836	0.0237767	0.18635	0.899	0.178768	0.642056	8.17521e+07	8.51434e+07	7.36761e+07	7.13964e+07	1.00481e+08	7.02074e+07	6.90344e+07	7.80643e+07	1.17476e+08	7.18176e+07	6.74398e+07	8.90629e+07	8.10853e+07	8.74013e+07	7.27948e+07	7.06296e+07	8.86143e+07	9.70861e+07	6.81408e+07	5.11857e+07	7.0775e+07	7.54674e+07	8.18667e+07	6.89879e+07	9.05153e+07	8.47369e+07	7.17921e+07	9.70136e+07	7.29915e+07	6.57791e+07
High	Q91X96	Guanine nucleotide exchange factor MSS4 OS=Mus musculus OX=10090 GN=Rabif PE=1 SV=1	98710	Rabif	ENSMUSG00000042229.9	34	2	0.943	0.496423	0.919261	0.915	0.218239	0.70502	0.784	0.0247138	0.193091	0.949	0.648372	0.957493	1.98314e+07	2.15965e+07	2.42857e+07	2.51119e+07	1.43335e+07	1.66429e+07	1.83868e+07	2.31803e+07	1.84661e+07	1.86924e+07	1.81984e+07	2.84248e+07	2.17199e+07	2.02194e+07	2.21921e+07	1.38256e+07	1.585e+07	1.61931e+07	1.74211e+07	2.11661e+07	1.48176e+07	1.9412e+07	1.90873e+07	16690986	22983492	27850277	25066510	14136892	17161902	17175704
High	P61759	Prefoldin subunit 3 OS=Mus musculus OX=10090 GN=Vbp1 PE=1 SV=2	22327	Vbp1	ENSMUSG00000031197.11	194	10	1.018	0.701156	0.973967	0.936	0.0361245	0.257709	0.879	0.0247912	0.193392	0.869	0.0125368	0.113829	9.74878e+08	9.62019e+08	9.45552e+08	9.45342e+08	1.04968e+09	7.27026e+08	9.9224e+08	1.02205e+09	1.11567e+09	1.02748e+09	6.02306e+08	1.10123e+09	9.46546e+08	1.17217e+09	8.53912e+08	8.2816e+08	9.96111e+08	1.0639e+09	1.04894e+09	4.88668e+08	6.49911e+08	9.69333e+08	5.14755e+08	8.21357e+08	1033487175	1083188243	9.50687e+08	1.00647e+09	7.6981e+08	9.46137e+08
High	Q9D0S9	Histidine triad nucleotide-binding protein 2, mitochondrial OS=Mus musculus OX=10090 GN=Hint2 PE=1 SV=1	68917	Hint2	ENSMUSG00000028470.10	133	5	1.005	0.919795	0.997553	1.055	0.197982	0.675081	0.836	0.0248294	0.193392	0.876	0.0686387	0.383316	1.01969e+08	9.88503e+07	9.63312e+07	9.49604e+07	8.32775e+07	1.05538e+08	1.01247e+08	9.62068e+07	8.65016e+07	1.04561e+08	8.17272e+07	9.56723e+07	8.22553e+07	8.11677e+07	9.14613e+07	7.05991e+07	7.53512e+07	8.88375e+07	8.17697e+07	8.77138e+07	7.77822e+07	9.00495e+07	8.27104e+07	8.6175e+07	1.05538e+08	1.10292e+08	9.54876e+07	8.02941e+07	107914804	9.62355e+07
Medium	Q9JMD0	BUB3-interacting and GLEBS motif-containing protein ZNF207 OS=Mus musculus OX=10090 GN=Znf207 PE=1 SV=1	22680	Zfp207	ENSMUSG00000017421.18	10	1	0.958	0.787338	0.983199	0.906	0.331063	0.804706	0.669	0.025097	0.195173	0.725	0.0639426	0.374191	7.7238e+06	4.419e+06	4.68558e+06	4.17847e+06	5.13918e+06	7.72357e+06	4.95455e+06	3.91027e+06	4.02861e+06	4.48135e+06	5.6836e+06	8.06328e+06	4.12124e+06	5.33558e+06	4.44698e+06	3.76554e+06	3.21455e+06	3.00846e+06	3.73755e+06	3.65165e+06	3.0082e+06	4.37737e+06	4.08846e+06	6497357	4724847	5298472	4.16285e+06	5027517	7861703	4.62716e+06
High	P09470	Angiotensin-converting enzyme OS=Mus musculus OX=10090 GN=Ace PE=1 SV=3	11421	Ace	ENSMUSG00000020681.14	30	4	1.333	0.0489163	0.366653	1.73	6.32781e-08	2.47575e-06	0.64	0.0252249	0.195864	1.037	0.907934	0.991744	1.18655e+07	8.16869e+06	4.67876e+06	3.37667e+06	858021	2.38889e+06	6e+06	1.23457e+07	1.92918e+07	2.92452e+06	3.84484e+06	5.2402e+06	5.5594e+06	2.2612e+06	1.24914e+06	4.84501e+06	2.16598e+06	1.38889e+06	1.72656e+06	9.1421e+06	4.35836e+06	3.59088e+06	1.94957e+06	1.00329e+07	8.69971e+06	5379575	3.38423e+06	831027	2.43506e+06	5.68206e+06
High	Q8BGB7	Enolase-phosphatase E1 OS=Mus musculus OX=10090 GN=Enoph1 PE=1 SV=1	67870	Enoph1	ENSMUSG00000029326.13	266	6	0.914	0.0768759	0.457827	0.932	0.0750935	0.410386	0.852	0.025362	0.196624	0.99	0.831253	0.982624	1.01604e+08	9.43284e+07	9.65715e+07	9.53492e+07	8.90912e+07	8.97927e+07	8.63158e+07	1.01977e+08	1.08546e+08	1.21626e+08	1.17168e+08	1.03208e+08	1.05839e+08	9.38297e+07	1.05748e+08	9.41592e+07	9.70227e+07	8.70475e+07	9.00747e+07	1.18873e+08	9.74818e+07	1.05717e+08	1.1894e+08	8.55036e+07	1.00971e+08	1.1119e+08	9.60019e+07	8.57891e+07	9.1477e+07	8.19022e+07
High	Q11136	Xaa-Pro dipeptidase OS=Mus musculus OX=10090 GN=Pepd PE=1 SV=3	18624	Pepd	ENSMUSG00000063931.14	168	10	0.935	0.312353	0.8005	0.94	0.273097	0.765146	0.811	0.0254122	0.19671	0.966	0.74815	0.975805	4.47798e+07	4.98754e+07	3.31651e+07	5.15519e+07	3.71573e+07	2.89799e+07	3.81489e+07	2.91278e+07	2.93841e+07	3.57352e+07	3.9705e+07	4.56337e+07	4.34369e+07	3.95141e+07	4.56124e+07	3.14194e+07	2.34499e+07	3.23326e+07	3.97298e+07	4.53206e+07	4.33822e+07	4.22432e+07	4.3213e+07	3.7785e+07	5.31292e+07	3.79559e+07	5.189e+07	3.61896e+07	29936671	3.61787e+07
High	Q8R104	NAD-dependent protein deacetylase sirtuin-3 OS=Mus musculus OX=10090 GN=Sirt3 PE=1 SV=2	64384	Sirt3		28	3	0.95	0.709005	0.973967	1.017	0.836151	0.974481	0.754	0.0258406	0.199718	0.834	0.218062	0.702382	8.35845e+06	8.30076e+06	7.72424e+06	1.0088e+07	8.51688e+06	1.00281e+07	9.89633e+06	7.38243e+06	6.70726e+06	8.55519e+06	9.92986e+06	1.36692e+07	7.21159e+06	7.89629e+06	1.24804e+07	6.5208e+06	5.99541e+06	7.34632e+06	5.3626e+06	6.08147e+06	5.87269e+06	1.10013e+07	6.05132e+06	7.03545e+06	8.87191e+06	8807321	1.01036e+07	8.26658e+06	1.01995e+07	9.32291e+06
Medium	B2RXA1	PI-PLC X domain-containing protein 2 OS=Mus musculus OX=10090 GN=Plcxd2 PE=2 SV=1	433022	Plcxd2	ENSMUSG00000087141.1	10	1	0.872	0.00190172	0.0360395	1.006	0.942276	0.989503	0.861	0.0260089	0.200709	0.772	5.98759e-05	0.00119436	2.98769e+08	2.77393e+08	2.52645e+08	3.16788e+08	2.74574e+08	3.05728e+08	2.87749e+08	3.73743e+08	3.31283e+08	3.57373e+08	3.65096e+08	3.03913e+08	3.12596e+08	3.02235e+08	3.63099e+08	2.60315e+08	3.20037e+08	2.81553e+08	2.6166e+08	2.17782e+08	2.26171e+08	3.02555e+08	2.90765e+08	251375184	296563904	286055104	315292768	269159200	311545408	268420192
High	O88485	Cytoplasmic dynein 1 intermediate chain 1 OS=Mus musculus OX=10090 GN=Dync1i1 PE=1 SV=2	13426	Dync1i1	ENSMUSG00000029757.16	340	13	1.056	0.249047	0.743784	0.975	0.463378	0.887369	1.147	0.0263719	0.202886	1.082	0.188995	0.65766	2.83239e+08	3.24137e+08	2.7487e+08	3.01644e+08	2.72499e+08	2.80119e+08	2.84806e+08	3.13463e+08	2.60414e+08	3.0839e+08	2.38101e+08	4.07573e+08	3.15975e+08	2.79551e+08	3.52521e+08	2.79119e+08	2.69735e+08	2.82138e+08	2.749e+08	2.36573e+08	2.79144e+08	2.94838e+08	2.31451e+08	2.38793e+08	346003760	314999229	3.02986e+08	262977889	2.89263e+08	2.69915e+08
High	Q9Z2H2	Regulator of G-protein signaling 6 OS=Mus musculus OX=10090 GN=Rgs6 PE=1 SV=2	50779	Rgs6	ENSMUSG00000021219.16	140	5	0.85	0.0177842	0.192484	0.899	0.0331087	0.243478	0.821	0.0265565	0.203993	0.863	0.135952	0.568844	3.22272e+07	4.1798e+07	4.16694e+07	3.96214e+07	3.76428e+07	3.69369e+07	4.06649e+07	3.67992e+07	4.92926e+07	4.41716e+07	4.72748e+07	4.54183e+07	4.95901e+07	4.64026e+07	2.60611e+07	3.58695e+07	4.17426e+07	3.87944e+07	3.56289e+07	3.34525e+07	3.27746e+07	4.08159e+07	4.17189e+07	2.71386e+07	4.4377e+07	4.78431e+07	3.99516e+07	3.68664e+07	3.82957e+07	3.84001e+07
High	P19157	Glutathione S-transferase P 1 OS=Mus musculus OX=10090 GN=Gstp1 PE=1 SV=2	14870	Gstp1	ENSMUSG00000060803.5; ENSMUSG00000097830.3	1221	9	1.001	0.991304	0.999567	0.972	0.331375	0.804706	0.88	0.0266177	0.20415	0.973	0.728985	0.975417	1.95887e+09	2.0549e+09	1.8915e+09	1.9756e+09	1.94967e+09	1.8421e+09	1.86026e+09	1.8123e+09	2.02668e+09	1.95143e+09	1.79758e+09	2.00743e+09	1.89016e+09	2.12171e+09	1.77387e+09	1.65288e+09	1.66405e+09	1.64748e+09	1.88021e+09	1.72735e+09	1.89205e+09	1.87586e+09	1.94458e+09	1.64752e+09	2.18852e+09	2.17066e+09	1.98286e+09	1907713160	1.90452e+09	1747261683
High	Q9CPW2	Ferredoxin-2, mitochondrial OS=Mus musculus OX=10090 GN=Fdx2 PE=1 SV=1	68165	Fdx1l	ENSMUSG00000079677.2	16	1	0.971	0.726847	0.974465	0.825	0.0010926	0.0174816	0.797	0.026967	0.206514	0.545	4.39948e-08	1.28429e-06	2.96376e+07	3.14686e+07	3.12993e+07	3.36832e+07	2.5528e+07	2.65788e+07	3.08953e+07	2.48034e+07	2.42119e+07	3.39529e+07	2.31022e+07	4.37618e+07	3.02664e+07	3.22268e+07	3.31619e+07	2.30821e+07	2.46839e+07	2.79132e+07	2.60384e+07	1.25399e+07	2.39259e+07	3.30098e+07	1.2183e+07	24868352	33727082	35900923	33864670	24685960	28191806	29309625
High	Q9JJJ7	Protein-serine O-palmitoleoyltransferase porcupine OS=Mus musculus OX=10090 GN=Porcn PE=1 SV=1	53627	Porcn	ENSMUSG00000031169.13	40	4	0.877	0.00584043	0.0878163	1.089	0.0372085	0.263548	0.865	0.0272034	0.208007	0.873	0.0373385	0.25507	1.47279e+08	1.46644e+08	1.37928e+08	1.60838e+08	1.51008e+08	1.8371e+08	1.80772e+08	2.06782e+08	1.74243e+08	2.23733e+08	2.02878e+08	1.63719e+08	1.75763e+08	1.57721e+08	1.79707e+08	1.51831e+08	1.58352e+08	1.55922e+08	1.28306e+08	1.70474e+08	1.37587e+08	1.5089e+08	1.48918e+08	124066040	155708454	1.58267e+08	1.6201e+08	147905846	1.90096e+08	1.70686e+08
High	Q07235	Glia-derived nexin OS=Mus musculus OX=10090 GN=Serpine2 PE=1 SV=2	20720	Serpine2	ENSMUSG00000026249.10	8	2	1.342	0.089213	0.483831	1.265	0.106139	0.502504	1.55	0.0273114	0.208514	1.425	0.0910034	0.456472	2.7423e+06	2.69337e+06	3.16317e+06	3.18231e+06	2.78512e+06	3.26172e+06	2.62076e+06	2.05526e+06	3.43954e+06	2.62476e+06	1.90414e+06	2.63655e+06	1.5136e+06	3.33785e+06	2.07461e+06	2.90339e+06	3.71308e+06	3.13378e+06	4.15386e+06	3.23814e+06		2.71414e+06	3.4185e+06	2306590	2865565	3.64316e+06	3.2023e+06	2.72903e+06	3.39157e+06	2.45981e+06
High	Q00623	Apolipoprotein A-I OS=Mus musculus OX=10090 GN=Apoa1 PE=1 SV=2	11806	Apoa1	ENSMUSG00000032083.8	5	2	0.651	0.00311912	0.0542015	0.88	0.258463	0.753269	0.637	0.0274588	0.209321	1.061	0.799041	0.977742	1.99702e+06	2.35416e+06	3.05177e+06	2.83472e+06	4.18039e+06		3.82162e+06	1.0648e+06	1.11278e+07	4.17576e+06		4.51477e+06		3.83447e+06		2.84737e+06	4.90538e+06	3.32823e+06	2.99269e+06	6.69893e+06	7.06943e+06	1.05522e+06	5.03693e+06	1.67779e+06	2.51532e+06	3449899	2.83484e+06	4.06921e+06		3.59629e+06
High	P35285	Ras-related protein Rab-22A OS=Mus musculus OX=10090 GN=Rab22a PE=1 SV=2	19334	Rab22a	ENSMUSG00000027519.10	76	4	0.867	0.0827846	0.467433	0.892	0.0889442	0.456077	0.788	0.0275052	0.209357	0.804	0.0603756	0.362615	2.52223e+07	2.50694e+07	2.73944e+07	2.51618e+07	2.55265e+07	2.17503e+07	2.35217e+07	2.61669e+07	2.65693e+07	2.84957e+07	3.71535e+07	2.53816e+07	2.72484e+07	2.90463e+07	2.8125e+07	2.04712e+07	2.20782e+07	2.43943e+07	2.30643e+07	2.31309e+07	2.30797e+07	2.74491e+07	2.40883e+07	2.1203e+07	2.66625e+07	3.13514e+07	25241818	2.47189e+07	2.22127e+07	22227995
High	Q8CIM7	Cytochrome P450 2D26 OS=Mus musculus OX=10090 GN=Cyp2d26 PE=1 SV=1	76279	Cyp2d26		20	1	0.994	0.956733	0.997762	0.925	0.379071	0.838969	0.759	0.0278005	0.211284	0.548	3.27999e-05	0.000694888	7.5757e+06	8.11158e+06	8.94705e+06	1.12667e+07	8.03228e+06	6.12566e+06	7.09276e+06	8.92288e+06	1.00238e+07	9.60899e+06	1.13309e+07	6.62203e+06	1.05822e+07	2.92967e+06	1.0152e+07	8.79287e+06	4.088e+06	5.33757e+06	7.53161e+06	5.26105e+06	5.77093e+06	5.58932e+06	4.95828e+06	6.45009e+06	8638682	1.02674e+07	11332227	7.79098e+06	6259500	6.77549e+06
High	Q3TY86	Apoptosis-inducing factor 3 OS=Mus musculus OX=10090 GN=Aifm3 PE=1 SV=1	72168	Aifm3	ENSMUSG00000022763.16	26	3	1.074	0.435065	0.879663	0.843	0.0538576	0.33757	1.33	0.0281651	0.213731	1.038	0.763738	0.975963	1.09298e+07	1.19232e+07	1.1783e+07	7.74397e+06	1.08355e+07	5.90119e+06	4.75848e+06	4.06805e+06	3.62284e+06	3.16704e+06	1.17405e+07	8.61659e+06	8.74956e+06	9.39662e+06	5.18699e+06	1.29073e+07	7.08648e+06	1.26324e+07	5.25775e+06	7.72589e+06	6.23779e+06	1.29699e+07	8.67311e+06	9.19429e+06	1.27265e+07	1.34248e+07	7777138	1.05459e+07	6.09933e+06	4.47336e+06
High	Q8VHE0	Translocation protein SEC63 homolog OS=Mus musculus OX=10090 GN=Sec63 PE=1 SV=4	140740	Sec63	ENSMUSG00000019802.13	23	2	0.851	0.19733	0.684266	0.95	0.537335	0.908218	0.734	0.0286014	0.216714	1.045	0.73794	0.975805	7.25539e+06	5.87143e+06	6.07069e+06	5.59349e+06	4.98214e+06	6.68306e+06	6.40361e+06	6.33725e+06	7.62272e+06	4.06605e+06	8.95748e+06	7.45437e+06	6.49472e+06	5.59121e+06	8.09391e+06	5.50507e+06	5.4096e+06	6.03515e+06	3.74963e+06	8.1363e+06	7.02341e+06	5.41927e+06	7.70266e+06	6.11131e+06	6301411	6.97295e+06	5.63635e+06	4.77515e+06	6.78169e+06	6.07638e+06
Medium	Q3TZX3	Solute carrier family 25 member 33 OS=Mus musculus OX=10090 GN=Slc25a33 PE=2 SV=1	70556	Slc25a33	ENSMUSG00000028982.9	11	1	1.013	0.804733	0.985121	0.998	0.972189	0.995635	0.777	0.0287962	0.217532	0.896	0.417074	0.880626	9.38198e+06	9.61117e+06	1.17449e+07	1.36769e+07	1.18154e+07	1.18799e+07	1.20456e+07	9.07192e+06	9.75757e+06	1.0572e+07	9.77872e+06	1.35015e+07	1.15165e+07	9.78063e+06	1.02227e+07	8.79321e+06	9.19974e+06		7.59509e+06	1.05845e+07	6.72638e+06	1.08432e+07	8.9568e+06	7896346	10253183	13395453	13610233	11645890	12188266	11222938
High	Q64669	NAD(P)H dehydrogenase [quinone] 1 OS=Mus musculus OX=10090 GN=Nqo1 PE=1 SV=3	18104	Nqo1	ENSMUSG00000003849.8	20	5	0.959	0.572699	0.949578	1.227	0.000112762	0.00265122	0.818	0.0291483	0.219862	0.966	0.723901	0.974704	4.51971e+07	1.85471e+07	3.48919e+07	2.00266e+07	2.61984e+07	4.49392e+07	2.44281e+07	3.56364e+07	4.28791e+07	3.21501e+07	3.93078e+07	4.24252e+07	4.04077e+07	3.92335e+07	4.98578e+07	3.02966e+07	3.40421e+07	3.87827e+07	2.25144e+07	3.41215e+07	3.0944e+07	2.02752e+07	4.02889e+07	3.79937e+07	1.96451e+07	3.99952e+07	2.01347e+07	2.57715e+07	4.64592e+07	2.30666e+07
High	Q9CZ28	Vacuolar-sorting protein SNF8 OS=Mus musculus OX=10090 GN=Snf8 PE=1 SV=1	27681	Snf8	ENSMUSG00000006058.10	16	1	0.877	0.302308	0.791548	0.906	0.259226	0.753269	0.719	0.0294312	0.221606	0.93	0.61845	0.950777	7.79046e+06	5.91866e+06	5.36059e+06	5.98579e+06	6.65744e+06	4.47547e+06	3.69772e+06	6.79563e+06	6.71966e+06	7.57424e+06	7.8707e+06	8.36247e+06	2.70054e+06	6.74788e+06	6.89012e+06	5.46423e+06	4.04401e+06	4.95844e+06	5.66062e+06	6.48953e+06	6.45635e+06	7.26215e+06	4.97526e+06	6552486	6327815	6.0583e+06	5.96907e+06	6502680	4553480	3.45684e+06
Medium	Q9Z0F6	Cell cycle checkpoint control protein RAD9A OS=Mus musculus OX=10090 GN=Rad9a PE=1 SV=1	19367	Rad9; Rad9a	ENSMUSG00000024824.6; ENSMUSG00000097909.2	3	1	0.997	0.973667	0.997762	1.142	0.0667557	0.383386	0.789	0.029468	0.221606	0.958	0.719488	0.974704	1.26516e+07	9.47726e+06	1.31006e+07	1.29568e+07	1.1891e+07	1.60871e+07	1.27682e+07		1.06574e+07	1.53085e+07		1.24988e+07		1.13942e+07	1.31459e+07			8.58722e+06	1.08684e+07	1.07325e+07	7.34601e+06	1.28015e+07	1.38352e+07	10686009	10121276	14909558	13147772	11460662	16519369	12144190
High	Q8C0J2	Autophagy-related protein 16-1 OS=Mus musculus OX=10090 GN=Atg16l1 PE=1 SV=1	77040	Atg16l1	ENSMUSG00000026289.15	26	2	0.845	0.0784957	0.457827	0.949	0.497009	0.900216	0.794	0.0304449	0.22861	0.788	0.0306088	0.223058	1.18159e+07	1.16882e+07	1.1831e+07	1.19469e+07	3.35611e+06	1.26375e+07	1.52504e+07	1.38138e+07	1.11047e+07	8.72877e+06	1.74599e+07	1.13713e+07	1.51723e+07	1.40593e+07	1.42901e+07	1.09446e+07	1.18503e+07	1.10149e+07	9.61776e+06	1.06375e+07	1.10303e+07	1.25986e+07	1.37634e+07	9953518	12490841	13398482	1.19893e+07	3.23335e+06	12897502	1.43852e+07
High	Q8CI32	BAG family molecular chaperone regulator 5 OS=Mus musculus OX=10090 GN=Bag5 PE=1 SV=1	70369	Bag5	ENSMUSG00000049792.6	124	11	0.94	0.350477	0.831773	0.981	0.694594	0.955772	0.82	0.0306022	0.229448	0.851	0.107374	0.506219	4.26375e+07	3.83299e+07	3.60543e+07	3.7149e+07	4.07466e+07	4.313e+07	3.45819e+07	3.89769e+07	4.47864e+07	4.39124e+07	4.6387e+07	2.94731e+07	3.96957e+07	4.7793e+07	3.9404e+07	3.43342e+07	2.91735e+07	3.56352e+07	3.59319e+07	2.39256e+07	3.27212e+07	4.00965e+07	4.17894e+07	3.58495e+07	4.09929e+07	41280906	3.74855e+07	3.94279e+07	4.4447e+07	32739627
High	Q7TNM2	Tripartite motif-containing protein 46 OS=Mus musculus OX=10090 GN=Trim46 PE=1 SV=1	360213	Trim46	ENSMUSG00000042766.17	63	8	1.031	0.661539	0.968739	0.969	0.690924	0.955772	1.287	0.0307321	0.229996	1.183	0.137477	0.572222	1.19115e+07	9.30219e+06	1.36612e+07	1.20042e+07	9.97801e+06	1.1473e+07	1.0274e+07	1.07178e+07	1.22801e+07	8.49927e+06	1.21249e+07	1.08328e+07	1.10207e+07	7.45159e+06	1.22135e+07	1.66496e+07	1.45007e+07	1.18691e+07	1.79116e+07	1.2678e+07	1.13504e+07	1.22799e+07	1.45072e+07	1.00519e+07	9.92794e+06	1.5679e+07	1.20598e+07	9.69621e+06	1.17506e+07	9.70345e+06
Medium	P48614	Protein Wnt-10b OS=Mus musculus OX=10090 GN=Wnt10b PE=2 SV=1	22410	Wnt10b	ENSMUSG00000022996.14	64	1	0.889	0.0190958	0.200726	0.937	0.08902	0.456077	0.864	0.0307671	0.229996	0.774	1.5062e-05	0.000343756	1.16818e+08	1.14943e+08	1.17063e+08	1.03068e+08	1.15277e+08	7.92212e+07	1.09845e+08	1.2321e+08	1.31195e+08	1.22544e+08	1.27798e+08	1.29734e+08	1.12888e+08	1.34932e+08	1.31546e+08	9.45167e+07	1.1666e+08	1.16397e+08	1.07595e+08	8.99814e+07	1.0074e+08	1.16652e+08	9.86856e+07	97986880	120263720	135411072	103693768	111138696	82400720	105545064
Medium	O70370	Cathepsin S OS=Mus musculus OX=10090 GN=Ctss PE=1 SV=2	13040	Ctss	ENSMUSG00000038642.10	1	1	0.697	0.0128616	0.156016	0.89	0.356318	0.821565	0.647	0.0309152	0.230732	0.763	0.16077	0.611869	3.11352e+06	3.23925e+06	1.36096e+06	2.72346e+06	1.63762e+06	2.87713e+06	4.5458e+06	3.94418e+06	2.15049e+06	845060	2.41578e+06	2.58139e+06	4.64569e+06	3.01829e+06	3.86354e+06	2.59249e+06	2.4541e+06	1.17716e+06	1.98935e+06	2.33199e+06	2.2751e+06	2.16945e+06	2.59817e+06	2.62337e+06	3.46768e+06	1571634	2738466	1.57685e+06	2.92078e+06	4317623
High	Q9DCU2	Plasmolipin OS=Mus musculus OX=10090 GN=Pllp PE=1 SV=1	67801	Pllp	ENSMUSG00000031775.5	41	2	0.826	0.00736107	0.102687	0.839	0.000880025	0.0149395	0.824	0.0309575	0.230732	0.921	0.407598	0.872516	4.78157e+07	4.31463e+07	2.38896e+07	2.47807e+07	2.29788e+07	2.22955e+07	3.41524e+07	3.00336e+07	5.45094e+07	1.80929e+07	4.73573e+07	4.61528e+07	4.71218e+07	5.45356e+07	2.24138e+07	1.79047e+07	3.94616e+07	3.56041e+07	4.79646e+07	3.70793e+07	5.4299e+07	2.20142e+07	4.71136e+07	40176801	45728317	2.74537e+07	24974410	2.20542e+07	2.27827e+07	3.23313e+07
High	Q9DCP2	Sodium-coupled neutral amino acid transporter 3 OS=Mus musculus OX=10090 GN=Slc38a3 PE=1 SV=1	76257	Slc38a3	ENSMUSG00000010064.15	19	3	1.068	0.297879	0.786889	1.051	0.319208	0.796583	0.818	0.0312827	0.23281	0.78	0.0132819	0.11877	4.45032e+07	7.17278e+07	5.43782e+07	6.3519e+07	4.55049e+07	5.84674e+07	5.56802e+07	3.50507e+07	4.80015e+07	4.35718e+07	3.44689e+07	7.76117e+07	4.31503e+07	4.50678e+07	6.30425e+07	3.82439e+07	2.72095e+07	3.78785e+07	2.86744e+07	3.06406e+07	3.24942e+07	6.06914e+07	2.45282e+07	3.72339e+07	7.58779e+07	62825436	63845676	4.4634e+07	6.12177e+07	5.25716e+07
High	P47708	Rabphilin-3A OS=Mus musculus OX=10090 GN=Rph3a PE=1 SV=2	19894	Rph3a	ENSMUSG00000029608.10	771	25	0.968	0.460554	0.896419	0.919	0.0112128	0.111018	1.128	0.0315869	0.234725	1.044	0.355403	0.839754	5.00469e+08	5.011e+08	4.43248e+08	5.79323e+08	4.90008e+08	4.9081e+08	5.39358e+08	4.50298e+08	5.54865e+08	4.90196e+08	5.42074e+08	5.18288e+08	5.35894e+08	5.94469e+08	5.20097e+08	6.38031e+08	6.9864e+08	7.50029e+08	7.89103e+08	6.75435e+08	7.57532e+08	5.14892e+08	6.65583e+08	4.2211e+08	5.33319e+08	5.08274e+08	581881783	4.75343e+08	5.05708e+08	5.10957e+08
High	P97952	Sodium channel subunit beta-1 OS=Mus musculus OX=10090 GN=Scn1b PE=1 SV=1	20266	Scn1b	ENSMUSG00000019194.15	88	3	0.923	0.0982959	0.504231	0.943	0.203176	0.68243	0.834	0.0324396	0.240686	0.903	0.125882	0.544875	9.28823e+07	7.48642e+07	4.23892e+07	8.0677e+07	8.50084e+07	5.75278e+07	7.41575e+07	6.34035e+07	5.05071e+07	9.52888e+07	9.48146e+07	5.17957e+07	8.94998e+07	7.68459e+07	9.65576e+07	8.04495e+07	4.74748e+07	4.67883e+07	4.59913e+07	9.51531e+07	8.177e+07	4.59065e+07	9.97606e+07	78168867	80101360	48762431	81281312	81929423	5.89563e+07	70195676
High	Q8R2Y2	Cell surface glycoprotein MUC18 OS=Mus musculus OX=10090 GN=Mcam PE=1 SV=1	84004	Mcam	ENSMUSG00000032135.15	12	3	0.805	0.0587413	0.403287	0.664	6.97168e-06	0.000204177	0.768	0.0324849	0.240686	1.119	0.338689	0.823914	8.44347e+06	5.72406e+06	4.92953e+06	6.44165e+06	6.53665e+06	7.77618e+06	3.57731e+06	6.39649e+06	6.43026e+06	4.25344e+06	1.14203e+07	5.72426e+06	1.05636e+07	1.28439e+07	7.85231e+06	6.73725e+06	7.05407e+06	5.55599e+06	5.62435e+06	1.2681e+07	8.45523e+06	9.63788e+06	1.34667e+07	7112659	6.11808e+06	5.64304e+06	6.49267e+06	6.32378e+06	7.90378e+06	3.37814e+06
High	G3XA57	Rab11 family-interacting protein 2 OS=Mus musculus OX=10090 GN=Rab11fip2 PE=1 SV=1	74998	Rab11fip2	ENSMUSG00000040022.14	84	11	0.977	0.719543	0.974131	0.997	0.945574	0.990249	1.19	0.032814	0.242056	1.104	0.284186	0.785994	3.96639e+07	3.85533e+07	3.43546e+07	4.22524e+07	4.07565e+07	4.07704e+07	4.3474e+07	4.38184e+07	2.56258e+07	3.01039e+07	4.13997e+07	4.30236e+07	3.24912e+07	4.65105e+07	3.9284e+07	4.96152e+07	4.15051e+07	5.18909e+07	3.70092e+07	4.90082e+07	3.84499e+07	4.59788e+07	4.62022e+07	3.33664e+07	4.08851e+07	3.92856e+07	4.24191e+07	3.96828e+07	4.20797e+07	4.11011e+07
High	Q91VC7	Protein phosphatase 1 regulatory subunit 14A OS=Mus musculus OX=10090 GN=Ppp1r14a PE=1 SV=1	68458	Ppp1r14a	ENSMUSG00000037166.5	32	4	0.893	0.263563	0.756122	0.788	0.00297586	0.0400621	1.288	0.0328147	0.242056	1.224	0.0728875	0.397791	1.28421e+07	1.26671e+07	1.55972e+07	1.16385e+07	1.0657e+07	1.08713e+07	1.00169e+07	9.20146e+06	1.23601e+07	7.69707e+06	9.80976e+06	1.8652e+07	1.37919e+07	1.05708e+07	1.13858e+07	1.27093e+07	1.4113e+07	1.82458e+07	2.79416e+07	1.56351e+07	2.9913e+07	1.42781e+07	1.7449e+07	1.08213e+07	13534879	1.79217e+07	1.1692e+07	1.02276e+07	11223508	9583141
High	Q8C437	PEX5-related protein OS=Mus musculus OX=10090 GN=Pex5l PE=1 SV=2	58869	Pex5l		331	21	0.991	0.791799	0.98376	0.966	0.338226	0.810836	1.143	0.0329708	0.242562	1.117	0.0759637	0.408272	2.79663e+08	2.76189e+08	2.80452e+08	3.0848e+08	2.6183e+08	2.61739e+08	2.64339e+08	2.57263e+08	2.85143e+08	2.58201e+08	2.03289e+08	4.06554e+08	2.92349e+08	3.37157e+08	3.44863e+08	2.85482e+08	3.0187e+08	3.0171e+08	3.02222e+08	2.64553e+08	2.83271e+08	2.85181e+08	2.40037e+08	2.3477e+08	2.92946e+08	3.22067e+08	3.09968e+08	254850571	2.70378e+08	2.50851e+08
High	Q8BP40	Lysophosphatidic acid phosphatase type 6 OS=Mus musculus OX=10090 GN=Acp6 PE=1 SV=1	66659	Acp6	ENSMUSG00000028093.15	43	4	0.918	0.326342	0.81053	0.957	0.581198	0.928422	0.794	0.0330806	0.242562	0.859	0.169366	0.621705	2.68431e+07	1.23631e+07	1.25197e+07	2.57282e+07	1.47347e+07	2.89592e+07	1.49018e+07	1.24561e+07	1.34453e+07	2.6289e+07	1.53406e+07	2.48851e+07	1.72891e+07	2.67812e+07	2.50107e+07	1.21318e+07	8.27477e+06	1.28664e+07	2.52757e+07	1.30784e+07	1.24394e+07	2.6778e+07	1.34126e+07	2.25755e+07	1.32119e+07	14314524	25930127	1.42707e+07	29644625	1.40904e+07
Medium	Q9ES89	Exostosin-like 2 OS=Mus musculus OX=10090 GN=Extl2 PE=1 SV=1	58193	Extl2	ENSMUSG00000027963.14	5	1	1.735	0.000193003	0.00541487	1.4	0.00222647	0.0322258	1.476	0.0331722	0.242562	1.572	0.0175238	0.146401	5.6005e+06	5.38183e+06	7.13746e+06		5.26527e+06	6.45566e+06	4.17604e+06	5.30116e+06				2.98262e+06		4.9754e+06	3.1573e+06	4.12216e+06	5.79318e+06	4.97847e+06	5.29318e+06	5.07575e+06	4.98928e+06	6.39431e+06	4.66536e+06	4.73059e+06	5749947	8.12114e+06		5.07133e+06	6625107	3.97208e+06
High	Q9EPL2	Calsyntenin-1 OS=Mus musculus OX=10090 GN=Clstn1 PE=1 SV=1	65945	Clstn1	ENSMUSG00000039953.13	147	10	0.958	0.39614	0.861469	0.992	0.779436	0.968385	0.862	0.0331733	0.242562	0.984	0.788959	0.977742	1.09005e+08	1.18921e+08	1.08608e+08	1.07787e+08	1.09786e+08	1.13368e+08	1.20299e+08	1.16211e+08	1.12562e+08	1.44913e+08	1.20513e+08	1.06097e+08	1.19167e+08	1.15753e+08	1.23815e+08	7.75425e+07	1.02688e+08	9.77967e+07	1.02022e+08	1.23031e+08	9.25151e+07	1.25473e+08	1.19953e+08	9.17829e+07	126620222	1.24289e+08	1.07884e+08	1.07276e+08	116559642	1.13196e+08
High	Q8K298	Anillin OS=Mus musculus OX=10090 GN=Anln PE=1 SV=2	68743	Anln	ENSMUSG00000036777.8	32	9	0.756	0.000723908	0.0158064	0.916	0.176941	0.643049	0.8	0.0333978	0.242957	0.995	0.931288	0.991744	2.19304e+07	3.15979e+07	2.05626e+07	2.46764e+07	1.74119e+07	2.48925e+07	2.23551e+07	2.64019e+07	4.70399e+07	1.51555e+07	3.66994e+07	3.08834e+07	3.70501e+07	3.12101e+07	2.30754e+07	2.67051e+07	2.27394e+07	2.32997e+07	3.11091e+07	3.13969e+07	3.44265e+07	2.06634e+07	4.08063e+07	1.84342e+07	3.37473e+07	2.36572e+07	2.47779e+07	1.68921e+07	2.54796e+07	2.11093e+07
High	Q6RI63	Constitutive coactivator of peroxisome proliferator-activated receptor gamma OS=Mus musculus OX=10090 GN=Fam120b PE=1 SV=1	67544	Fam120b	ENSMUSG00000014763.7	10	2	1.222	0.0290116	0.264464	1.042	0.639329	0.943009	1.286	0.0334116	0.242957	0.862	0.25893	0.751063	1.22544e+07	1.1899e+07	1.37331e+07	1.13769e+07	1.38194e+07	9.74737e+06	1.33104e+07	1.01614e+07	1.11727e+07	8.61977e+06	6.03563e+06	1.13087e+07	1.04031e+07	1.27694e+07	8.9949e+06	1.31672e+07	1.15791e+07	1.45266e+07	1.3915e+07	5.01049e+06	1.01182e+07	1.27318e+07	6.08504e+06	10305257	12853200	15689509	11439887	13241346	10410929	12680304
High	Q9QUR8	Semaphorin-7A OS=Mus musculus OX=10090 GN=Sema7a PE=1 SV=1	20361	Sema7a	ENSMUSG00000038264.8	26	6	1.018	0.801193	0.984637	1.182	0.0219427	0.183977	1.263	0.0334171	0.242957	0.994	0.993606	0.999903	2.42328e+07	9.32676e+06	1.69617e+07	1.68127e+07	1.81055e+07	3.16972e+07	9.83938e+06	5.43756e+06	2.24139e+07	1.62652e+07	4.96909e+06	1.20355e+07	1.70845e+07	1.8915e+07	6.85263e+06	1.17392e+07	1.93387e+07	1.81074e+07	1.95816e+07	1.06778e+07	8.74112e+06	8.7903e+06	7.07007e+06	2.03513e+07	9.94946e+06	1.95144e+07	16825521	1.76582e+07	3.24649e+07	9.23205e+06
High	Q9EPR5	VPS10 domain-containing receptor SorCS2 OS=Mus musculus OX=10090 GN=Sorcs2 PE=1 SV=2	81840	Sorcs2	ENSMUSG00000029093.14	67	10	1.167	0.0284835	0.261563	1.082	0.129921	0.554685	1.205	0.0334271	0.242957	1.13	0.207178	0.68799	4.73933e+07	4.91807e+07	3.86582e+07	3.87258e+07	5.16888e+07	3.02719e+07	4.91319e+07	4.07217e+07	3.65709e+07	4.02036e+07	3.12126e+07	4.26926e+07	3.51123e+07	4.74536e+07	2.95268e+07	3.91594e+07	3.94689e+07	4.49475e+07	4.02155e+07	3.07918e+07	5.12629e+07	4.05887e+07	3.63055e+07	3.97256e+07	51955936	4.45862e+07	3.8929e+07	5.00711e+07	3.14549e+07	4.68046e+07
High	Q9CZ44	NSFL1 cofactor p47 OS=Mus musculus OX=10090 GN=Nsfl1c PE=1 SV=1	386649	Nsfl1c	ENSMUSG00000027455.16	361	16	0.999	0.912777	0.997553	0.925	0.0421756	0.288405	1.14	0.0334695	0.242957	1.054	0.384609	0.856387	3.49384e+08	3.73288e+08	4.036e+08	3.29612e+08	3.38043e+08	2.85358e+08	3.59028e+08	2.98679e+08	2.8306e+08	3.57698e+08	3.10623e+08	4.21861e+08	3.31434e+08	3.33409e+08	3.55257e+08	4.16606e+08	4.80975e+08	5.05812e+08	4.36223e+08	4.0173e+08	4.05711e+08	3.40783e+08	4.00449e+08	2.93684e+08	3.96287e+08	463708458	3.31426e+08	327544800	295405392	3.40942e+08
High	Q8BGH4	Receptor expression-enhancing protein 1 OS=Mus musculus OX=10090 GN=Reep1 PE=1 SV=1	52250	Reep1	ENSMUSG00000052852.8	42	4	1.126	0.0976707	0.502049	1.104	0.0586835	0.357092	1.227	0.033696	0.244247	1.116	0.304354	0.796787	4.66841e+07	4.35675e+07	2.09104e+07	2.45581e+07	4.54652e+07	4.49873e+07	4.3932e+07	4.58766e+07	2.86251e+07	4.12694e+07	1.85616e+07	3.76856e+07	3.94628e+07	2.39112e+07	2.90326e+07	2.32267e+07	4.68485e+07	2.68446e+07	4.80679e+07	3.79944e+07	3.36367e+07	2.1751e+07	4.74514e+07	39156895	4.60641e+07	2.41129e+07	2.47144e+07	44312343	4.68047e+07	4.15867e+07
High	Q9DB15	39S ribosomal protein L12, mitochondrial OS=Mus musculus OX=10090 GN=Mrpl12 PE=1 SV=2	56282	Mrpl12	ENSMUSG00000039640.7	106	4	0.917	0.0368711	0.30606	0.969	0.406178	0.85791	0.866	0.0340325	0.246026	0.921	0.237973	0.72944	2.56375e+08	2.36266e+08	2.37785e+08	2.43981e+08	2.22697e+08	2.57453e+08	2.60684e+08	2.41623e+08	2.251e+08	2.60461e+08	2.74617e+08	2.77621e+08	2.39528e+08	2.60404e+08	2.43955e+08	1.96713e+08	1.92633e+08	2.167e+08	1.75614e+08	2.13192e+08	2.04677e+08	2.54425e+08	1.91497e+08	2.15746e+08	2.52245e+08	2.70274e+08	2.43108e+08	2.18565e+08	263266245	2.43255e+08
High	Q9QYM9	Tomoregulin-2 OS=Mus musculus OX=10090 GN=Tmeff2 PE=2 SV=1	56363	Tmeff2	ENSMUSG00000026109.14	22	2	1.208	0.144411	0.614338	0.892	0.195105	0.671538	0.677	0.0340395	0.246026	0.797	0.193424	0.668015	7.44777e+06	2.68249e+06	3.5719e+06	2.78336e+06	3.4803e+06	5.695e+06	1.73221e+06	6.34296e+06	4.8825e+06	1.02891e+07	7.47723e+06	2.70037e+06	7.21393e+06	2.21659e+06	8.09054e+06	1.77572e+06	5.51715e+06	1.50377e+06	1.6381e+06	1.05284e+06	1.15039e+06	2.25171e+06	6.37991e+06	6.26699e+06	2.82019e+06	4.12971e+06	2.80022e+06	3.34086e+06	5.83078e+06	1.664e+06
High	Q9Z1G4	V-type proton ATPase 116 kDa subunit a isoform 1 OS=Mus musculus OX=10090 GN=Atp6v0a1 PE=1 SV=3	11975	Atp6v0a1	ENSMUSG00000019302.16	3485	27	1.044	0.353159	0.832691	1.073	0.0480735	0.314525	1.108	0.0341042	0.246139	1.024	0.536328	0.924663	3.26954e+09	3.37603e+09	3.49018e+09	3.65396e+09	3.43853e+09	4.22708e+09	3.38941e+09	3.4197e+09	3.38336e+09	3.58994e+09	2.92586e+09	3.42261e+09	3.35557e+09	3.66482e+09	3.30637e+09	3.65498e+09	3.55202e+09	3.65031e+09	3.55127e+09	3.47305e+09	3.63025e+09	3.24149e+09	3.30952e+09	2.75263e+09	3593326325	4.0046e+09	3.67787e+09	3.33882e+09	4.35722e+09	3.2051e+09
High	Q8BL65	Actin-binding LIM protein 2 OS=Mus musculus OX=10090 GN=Ablim2 PE=1 SV=1	231148	Ablim2	ENSMUSG00000029095.17	317	16	1.045	0.399727	0.864898	0.99	0.745983	0.962388	1.154	0.0341813	0.246341	1.023	0.723796	0.974704	1.567e+08	1.46331e+08	1.41819e+08	1.57459e+08	1.47858e+08	1.53708e+08	1.48092e+08	1.40488e+08	1.37576e+08	1.24697e+08	1.21821e+08	1.50488e+08	1.37508e+08	1.38419e+08	1.43954e+08	1.80583e+08	1.55512e+08	1.6034e+08	1.63592e+08	1.46664e+08	1.63178e+08	1.40123e+08	1.28814e+08	1.31798e+08	1.55854e+08	1.62275e+08	158409654	1.4423e+08	1.58838e+08	139450288
High	Q8BSS9	Liprin-alpha-2 OS=Mus musculus OX=10090 GN=Ppfia2 PE=1 SV=2	327814	Ppfia2		233	19	1.037	0.494444	0.918295	0.999	0.94547	0.990249	1.145	0.0342677	0.24661	1.049	0.46006	0.899306	1.38548e+08	1.60937e+08	1.47843e+08	1.42656e+08	1.45097e+08	1.27282e+08	1.57592e+08	1.2237e+08	1.25607e+08	1.20756e+08	1.34117e+08	1.63703e+08	1.53956e+08	1.27128e+08	1.31393e+08	1.65012e+08	1.40763e+08	1.81174e+08	1.213e+08	1.5826e+08	1.63208e+08	1.41228e+08	1.1067e+08	1.16737e+08	1.70326e+08	1.70059e+08	1.43375e+08	1.40391e+08	1.3187e+08	1.49927e+08
High	Q80VQ0	Aldehyde dehydrogenase family 3 member B1 OS=Mus musculus OX=10090 GN=Aldh3b1 PE=1 SV=1	67689	Aldh3b1	ENSMUSG00000024885.8	29	7	0.955	0.277909	0.773723	1.006	0.898832	0.983458	0.866	0.0348884	0.250716	0.984	0.882674	0.991037	2.1262e+08	1.83362e+08	1.63188e+08	1.87241e+08	1.82919e+08	1.82096e+08	1.84594e+08	1.96824e+08	1.97427e+08	2.11344e+08	1.63714e+08	1.7407e+08	1.94048e+08	1.9226e+08	2.07611e+08	1.47164e+08	1.77867e+08	1.67375e+08	1.75914e+08	1.5293e+08	1.6956e+08	1.68159e+08	1.99578e+08	178956932	1.9526e+08	187351667	1.88407e+08	1.78608e+08	188407380	173321347
High	P21460	Cystatin-C OS=Mus musculus OX=10090 GN=Cst3 PE=1 SV=2	13010	Cst3	ENSMUSG00000027447.6	189	5	1.02	0.7292	0.974465	1.06	0.156852	0.604941	1.155	0.0352879	0.252951	1.014	0.790763	0.977742	1.67809e+08	1.50957e+08	8.40749e+07	1.43657e+08	1.40731e+08	1.53055e+08	1.40052e+08	1.35272e+08	1.07901e+08	1.60497e+08	1.29521e+08	1.45813e+08	1.19631e+08	1.79752e+08	1.29084e+08	1.10735e+08	1.11618e+08	1.28499e+08	1.37169e+08	1.28859e+08	1.54426e+08	1.60519e+08	1.11291e+08	1.40873e+08	160099014	9.6001e+07	143694045	1.38165e+08	1.5827e+08	1.31518e+08
High	Q8VHN8	Tudor-interacting repair regulator protein OS=Mus musculus OX=10090 GN=Nudt16l1 PE=1 SV=2	66911	Nudt16l1	ENSMUSG00000022516.9	38	2	0.917	0.0844233	0.472289	1	0.990399	0.999961	0.861	0.0353002	0.252951	0.831	0.00272949	0.0339227	9.87517e+07	9.67991e+07	9.50025e+07	1.00705e+08	8.8593e+07	1.13018e+08	9.49607e+07	1.19693e+08	8.62675e+07	9.79201e+07	1.07401e+08	1.04405e+08	1.06412e+08	8.3279e+07	1.15025e+08	8.85728e+07	1.02391e+08	8.57464e+07	8.94454e+07	8.03261e+07	6.94787e+07	9.94929e+07	8.68214e+07	8.31149e+07	1.03502e+08	107628160	1.00382e+08	86663216	115199753	8.86848e+07
High	Q9CQJ6	Density-regulated protein OS=Mus musculus OX=10090 GN=Denr PE=1 SV=1	68184	Denr	ENSMUSG00000023106.15	175	7	0.951	0.360119	0.838329	0.985	0.77765	0.968385	1.182	0.0354313	0.253528	1.131	0.112808	0.518689	6.44874e+07	6.43838e+07	6.98259e+07	8.2635e+07	6.06657e+07	7.76856e+07	7.16046e+07	6.57313e+07	6.85152e+07	8.22986e+07	7.35077e+07	7.33705e+07	7.84162e+07	6.80473e+07	9.44496e+07	8.1727e+07	8.62711e+07	7.64677e+07	7.4557e+07	8.22156e+07	6.78803e+07	7.83937e+07	8.44358e+07	5.42292e+07	6.84518e+07	8.02103e+07	8.3129e+07	5.8659e+07	7.97111e+07	6.79199e+07
High	Q6PHZ2	Calcium/calmodulin-dependent protein kinase type II subunit delta OS=Mus musculus OX=10090 GN=Camk2d PE=1 SV=1	108058	Camk2d	ENSMUSG00000053819.16	2109	10	1.094	0.0696663	0.44119	0.921	0.0360666	0.257663	1.142	0.0355681	0.254025	1.183	0.00700253	0.0713179	1.52447e+08	1.82814e+08	1.74647e+08	1.64334e+08	1.75035e+08	1.62433e+08	1.60164e+08	1.37612e+08	1.25588e+08	1.29119e+08	1.31698e+08	1.62146e+08	1.455e+08	1.36124e+08	1.59689e+08	2.35188e+08	1.56397e+08	1.74319e+08	1.68855e+08	1.48892e+08	1.98733e+08	1.5827e+08	1.97299e+08	1.28198e+08	1.93736e+08	2.01203e+08	1.65197e+08	1.69791e+08	1.67318e+08	1.52061e+08
High	P61087	Ubiquitin-conjugating enzyme E2 K OS=Mus musculus OX=10090 GN=Ube2k PE=1 SV=3	53323	Ube2k	ENSMUSG00000029203.16	160	7	0.915	0.0818283	0.464866	0.96	0.277429	0.768917	0.863	0.035602	0.254025	0.911	0.120521	0.535664	1.16937e+08	1.21755e+08	8.58035e+07	8.84233e+07	1.21051e+08	9.58267e+07	7.43497e+07	8.97281e+07	1.25286e+08	1.52616e+08	1.2997e+08	7.81717e+07	1.04877e+08	1.21253e+08	1.3102e+08	1.00176e+08	8.91795e+07	7.09497e+07	1.1726e+08	6.4655e+07	8.34191e+07	1.41667e+08	1.02782e+08	9.84341e+07	1.29955e+08	9.81141e+07	8.89703e+07	1.18168e+08	9.8552e+07	7.00901e+07
High	Q8VHW2	Voltage-dependent calcium channel gamma-8 subunit OS=Mus musculus OX=10090 GN=Cacng8 PE=1 SV=1	81905	Cacng8		430	10	0.917	0.0523425	0.385431	1.036	0.35836	0.822864	1.112	0.0356951	0.254328	1.101	0.0480672	0.307838	6.89338e+08	6.72196e+08	6.17112e+08	7.06999e+08	5.97469e+08	6.71049e+08	7.006e+08	6.30495e+08	7.17552e+08	7.39279e+08	7.5954e+08	5.9399e+08	6.69792e+08	8.778e+08	6.0371e+08	6.85192e+08	6.70036e+08	7.26839e+08	7.97514e+08	6.98092e+08	7.68211e+08	7.39277e+08	6.63107e+08	580214437	7.1683e+08	7.04499e+08	709859528	5.82451e+08	6.91182e+08	6.59398e+08
High	Q5F285	Transmembrane protein 256 OS=Mus musculus OX=10090 GN=Tmem256 PE=1 SV=1	69186	1810027O10Rik; Tmem256	ENSMUSG00000070394.10	70	2	0.942	0.43906	0.881005	1.066	0.205785	0.687047	0.8	0.0361919	0.256899	0.875	0.17665	0.637643	3.97551e+07	3.40058e+07	3.1912e+07	3.33315e+07	2.09931e+07	3.52683e+07	3.63293e+07	2.68127e+07	3.87863e+07	3.72361e+07	2.74617e+07	3.24442e+07	3.84798e+07	3.19909e+07	3.39755e+07	3.08052e+07	1.9781e+07	1.99938e+07	2.09849e+07	3.44125e+07	3.40553e+07	3.11046e+07	2.11409e+07	33448617	36422267	36464395	33430006	20365380	35810683	34276594
High	Q64436	Potassium-transporting ATPase alpha chain 1 OS=Mus musculus OX=10090 GN=Atp4a PE=1 SV=3	11944	Atp4a		2723	1	0.781	0.122642	0.564273	1.127	0.354064	0.820368	0.64	0.0362096	0.256899	0.934	0.729456	0.975417	2.47309e+06	696767	915540	2.81378e+06	1.85343e+06	238836		3.03165e+06	3.24985e+06		2.6745e+06		2.42265e+06	265485	2.20772e+06	2.42326e+06	1.33357e+06	655934	1.15673e+06	933845			6.03672e+06	2.0693e+06	747548	1.06034e+06	2.82908e+06	1780549	242236
High	Q6PNC0	DmX-like protein 1 OS=Mus musculus OX=10090 GN=Dmxl1 PE=1 SV=1	240283	Dmxl1	ENSMUSG00000037416.12	95	4	0.931	0.598873	0.961446	0.938	0.478013	0.892431	0.71	0.0364055	0.257924	0.61	0.00307523	0.0372066	6.16719e+06	3.73796e+06	9.29554e+06	6.20611e+06	5.75486e+06	7.61159e+06	6.8198e+06	9.27245e+06	9.02218e+06	1.0589e+07	7.82238e+06	4.36576e+06	9.26706e+06	7.18074e+06	7.225e+06	6.17212e+06	3.46162e+06	4.28919e+06	3.49588e+06	3.27137e+06	3.62188e+06	9.76162e+06	4.50937e+06	5.19548e+06	3.95995e+06	1.06601e+07	6250675	5.61954e+06	7.87407e+06	6.48043e+06
High	O35691	Pinin OS=Mus musculus OX=10090 GN=Pnn PE=1 SV=4	18949	Pnn		10	5	0.972	0.845894	0.98906	0.808	0.0304656	0.230471	1.337	0.0368117	0.260434	1.221	0.165944	0.616381	5.2099e+06	9.16237e+06	7.69174e+06	6.17263e+06	8.02746e+06	8.39508e+06	6.18668e+06	4.90807e+06	5.16521e+06	2.76005e+06	6.34718e+06	7.54579e+06	1.73433e+06	7.41312e+06	6.15049e+06	6.43677e+06	9.59473e+06	7.39208e+06	1.1107e+07	1.11014e+07	9.22534e+06	7.5879e+06	6.49026e+06	4.38736e+06	9.7215e+06	8.81562e+06	6.21546e+06	7.82227e+06	8698132	5.86031e+06
High	Q9R0U0	Serine/arginine-rich splicing factor 10 OS=Mus musculus OX=10090 GN=Srsf10 PE=1 SV=2	14105	Srsf10	ENSMUSG00000028676.17	32	4	1.126	0.104898	0.529443	0.99	0.909144	0.98586	0.82	0.0369361	0.260946	0.908	0.331998	0.815307	2.42849e+07	2.47783e+07	4.25514e+07	5.79462e+07	3.55572e+07	3.77095e+07	5.19535e+07	3.36086e+07	2.74185e+07	4.06928e+07	2.49465e+07	4.38687e+07	3.43572e+07	2.57089e+07	4.36398e+07	2.80425e+07	2.96195e+07	2.67416e+07	3.03461e+07	4.78501e+07	2.70328e+07	2.48065e+07	3.82181e+07	2.04199e+07	2.64801e+07	4.85978e+07	5.80738e+07	3.44347e+07	3.85689e+07	48990419
High	Q62261	Spectrin beta chain, non-erythrocytic 1 OS=Mus musculus OX=10090 GN=Sptbn1 PE=1 SV=2	20742	Spnb2; Sptbn1	ENSMUSG00000020315.18	11672	137	1.063	0.184585	0.671854	1.018	0.683079	0.955581	1.106	0.0372429	0.262374	1.076	0.122663	0.539592	1.38516e+10	1.44247e+10	1.44934e+10	1.49655e+10	1.40688e+10	1.40507e+10	1.43202e+10	1.31019e+10	1.44622e+10	1.26927e+10	1.23068e+10	1.53224e+10	1.38086e+10	1.3509e+10	1.40087e+10	1.52824e+10	1.47173e+10	1.51438e+10	1.52672e+10	1.34105e+10	1.52771e+10	1.45314e+10	1.35008e+10	1.16484e+10	1.53271e+10	1.66272e+10	1.50254e+10	1.36849e+10	1.45034e+10	1.35375e+10
High	Q99JG2	G-protein coupled receptor 37-like 1 OS=Mus musculus OX=10090 GN=Gpr37l1 PE=1 SV=2	171469	Gpr37l1	ENSMUSG00000026424.8	47	3	1.089	0.153718	0.629068	1.155	0.00308298	0.041077	1.192	0.0373754	0.262938	1.13	0.16746	0.618703	5.5412e+07	5.72219e+07	6.56305e+07	5.13651e+07	6.06421e+07	7.66584e+07	5.1046e+07	4.65071e+07	6.33965e+07	5.32674e+07	4.58116e+07	5.54507e+07	5.03579e+07	6.86206e+07	5.45722e+07	5.53759e+07	5.46184e+07	6.32837e+07	6.54761e+07	4.86942e+07	6.43441e+07	6.14018e+07	5.1651e+07	4.62801e+07	6.02831e+07	7.58685e+07	5.16304e+07	5.94256e+07	8.01797e+07	48429197
High	Q8R1Q0	Syntaxin-19 OS=Mus musculus OX=10090 GN=Stx19 PE=1 SV=1	68159	Stx19	ENSMUSG00000047854.5	18	2	0.963	0.383728	0.857443	0.942	0.129118	0.552196	0.869	0.0374881	0.263362	0.568	1e-17	4.64907e-16	1.75349e+08	1.81276e+08	1.88326e+08	2.07095e+08	1.79495e+08	1.3066e+08	1.93519e+08	2.11702e+08	2.25079e+08	2.44002e+08	1.30403e+08	2.25074e+08	2.005e+08	2.17715e+08	2.11571e+08	1.34105e+08	1.95216e+08	1.96006e+08	1.79004e+08	5.66975e+07	1.09229e+08	2.06465e+08	7.88035e+07	1.47997e+08	194415006	216111633	208256754	1.71839e+08	138069592	1.84773e+08
High	P70441	Na(+)/H(+) exchange regulatory cofactor NHE-RF1 OS=Mus musculus OX=10090 GN=Slc9a3r1 PE=1 SV=3	26941	Slc9a3r1	ENSMUSG00000020733.3	399	18	0.971	0.485506	0.911755	0.947	0.0957903	0.474968	1.136	0.0381435	0.267591	1.053	0.35565	0.839944	4.3704e+08	4.72523e+08	4.90174e+08	4.48309e+08	4.07982e+08	3.90748e+08	5.02112e+08	4.55548e+08	4.28608e+08	5.06191e+08	4.2122e+08	5.2384e+08	4.44905e+08	4.64793e+08	4.82013e+08	4.43388e+08	5.3774e+08	5.46815e+08	4.67902e+08	4.9675e+08	4.82221e+08	4.78802e+08	4.5959e+08	3.66679e+08	4.98492e+08	5.64143e+08	451021892	3.95839e+08	4.05693e+08	4.7777e+08
High	Q9JII5	DAZ-associated protein 1 OS=Mus musculus OX=10090 GN=Dazap1 PE=1 SV=2	70248	Dazap1	ENSMUSG00000069565.12	48	4	0.952	0.647643	0.968186	0.932	0.371224	0.832838	0.801	0.0384912	0.269653	0.967	0.785001	0.977742	1.4683e+07	1.59353e+07	1.21373e+07	1.10368e+07	1.23251e+07	1.13288e+07	1.11044e+07	1.5454e+07	1.27776e+07	1.16959e+07	1.21711e+07	1.4571e+07	1.49738e+07	1.17662e+07	1.18529e+07	1.08483e+07	1.11101e+07	1.04099e+07	1.17921e+07	1.18059e+07	1.12651e+07	1.2857e+07	1.22178e+07	1.23616e+07	1.68286e+07	1.39969e+07	11097275	1.19995e+07	1.17137e+07	1.05859e+07
High	Q9CWE0	Mitochondrial fission regulator 1-like OS=Mus musculus OX=10090 GN=Mtfr1l PE=1 SV=1	76824	Fam54b; Mtfr1l	ENSMUSG00000046671.18	130	8	0.932	0.150985	0.625597	0.943	0.194299	0.670607	1.172	0.0386184	0.270167	1.193	0.00660845	0.0685558	9.16806e+07	9.66361e+07	9.07627e+07	7.3173e+07	6.66049e+07	7.77027e+07	7.57671e+07	8.5561e+07	8.20919e+07	7.24818e+07	1.03377e+08	1.00058e+08	7.08706e+07	6.34231e+07	8.80238e+07	1.1815e+08	7.49023e+07	1.00267e+08	9.84076e+07	1.3953e+08	8.57914e+07	9.08028e+07	1.26335e+08	7.72797e+07	1.02678e+08	1.04714e+08	7.35181e+07	64911268	8.00093e+07	7.19419e+07
High	Q9CQU5	ZW10 interactor OS=Mus musculus OX=10090 GN=Zwint PE=1 SV=1	52696	Zwint	ENSMUSG00000019923.14	19	3	0.937	0.628857	0.966973	1.098	0.303739	0.78449	1.311	0.0388108	0.271135	1.093	0.544442	0.926957	5.93993e+06	8.55495e+06	9.19856e+06	6.76316e+06	9.56688e+06	1.17568e+07	4.77687e+06	7.89284e+06	7.58073e+06	5.93762e+06	5.77959e+06	7.58693e+06	8.78416e+06	8.28572e+06	6.96498e+06	9.56719e+06	7.85626e+06	8.96685e+06	1.30708e+07	6.8097e+06	4.26248e+06	8.9999e+06	6.89535e+06	4.97243e+06	9.05472e+06	1.05537e+07	6.79598e+06	9.35577e+06	1.22529e+07	4514429
High	Q8BUR4	Dedicator of cytokinesis protein 1 OS=Mus musculus OX=10090 GN=Dock1 PE=1 SV=3	330662	Dock1	ENSMUSG00000058325.6	7	1	10.175	1e-17	5.97857e-16	2.382	1.7264e-06	5.47203e-05	0.628	0.0388978	0.271365	1.461	0.160862	0.611869		4.26675e+06						988305	1.00938e+06		419555			419096				263310		1.46704e+06	612786		502445		4.47746e+06
High	P29595	NEDD8 OS=Mus musculus OX=10090 GN=Nedd8 PE=1 SV=2	18002	Nedd8	ENSMUSG00000010376.14	16	1	1.011	0.852741	0.98906	0.814	0.006533	0.0741888	0.805	0.0392974	0.273392	1.017	0.901796	0.991744	1.3389e+07	2.04821e+07	1.35181e+07	1.6614e+07	8.90751e+06	8.5631e+06	1.9944e+07	1.1435e+07	3.43379e+06	1.43525e+07	1.01948e+07	2.02571e+07	1.58038e+07	8.79935e+06	1.76388e+07	6.20774e+06	1.38217e+07	1.67729e+07	9.18442e+06	1.82771e+07	1.69793e+07	1.75976e+07	5.24074e+06	11268854	21840692	15433330	16539629	8782734	8794207	18587112
High	D3Z4S3	Putative peptidyl-tRNA hydrolase PTRHD1 OS=Mus musculus OX=10090 GN=Ptrhd1 PE=1 SV=1	69709	Ptrhd1	ENSMUSG00000096199.2	20	1	0.785	0.0559342	0.397325	0.753	0.00309476	0.0411102	0.723	0.0399207	0.277344	0.832	0.239002	0.72944	5.40397e+06	6.4221e+06	5.18928e+06	4.43302e+06	4.67083e+06	4.92021e+06	3.70213e+06	4.48091e+06	6.44214e+06	5.5792e+06	6.71667e+06	7.68237e+06	5.57655e+06	5.95026e+06	6.90235e+06	3.61492e+06	6.63654e+06	5.8111e+06	3.85537e+06	5.73715e+06	5.75228e+06	5.63652e+06	3.3542e+06	4544471	6854279	5.88572e+06	4.44776e+06	4537298	5023448	3476943
High	P97393	Rho GTPase-activating protein 5 OS=Mus musculus OX=10090 GN=Arhgap5 PE=1 SV=2	11855	Arhgap5		8	6	1.464	0.000388581	0.00951928	0.956	0.60766	0.932232	0.769	0.0402435	0.279085	1.093	0.439983	0.893226	1.15329e+07	1.78939e+07	4.24466e+06	3.74002e+06	9.70607e+06	1.29513e+07	2.32839e+06	5.81651e+06	5.87452e+06	5.56304e+06	6.95261e+06	1.33852e+07	7.80201e+06	1.03558e+07	6.4058e+06	8.04493e+06	8.5613e+06	5.35551e+06	1.03276e+07	1.09379e+07	1.24909e+07	1.37089e+07	9.34097e+06	9.7036e+06	1.91e+07	4.90242e+06	3.76038e+06	9.33708e+06	1.32559e+07	2215914
High	Q8VD75	Huntingtin-interacting protein 1 OS=Mus musculus OX=10090 GN=Hip1 PE=1 SV=2	215114	Hip1	ENSMUSG00000039959.13	36	5	1.063	0.430495	0.879663	1.073	0.161845	0.612639	0.81	0.0402826	0.279085	0.856	0.123452	0.539939	3.62731e+07	2.77295e+07	3.47534e+07	3.50022e+07	3.72624e+07	2.96888e+07	3.6861e+07	3.23711e+07	3.95861e+07	4.32004e+07	2.64957e+07	5.21498e+07	2.57892e+07	3.63428e+07	3.37722e+07	2.459e+07	2.37922e+07	2.67075e+07	3.12892e+07	2.38242e+07	3.17519e+07	3.27751e+07	2.56671e+07	3.06183e+07	2.93598e+07	3.99185e+07	3.53486e+07	3.59142e+07	3.07721e+07	3.51943e+07
High	S4R2P9	Sodium/calcium exchanger 3 OS=Mus musculus OX=10090 GN=Slc8a3 PE=1 SV=1	110893	Slc8a3	ENSMUSG00000079055.10	13	1	0.926	0.425852	0.879663	0.831	0.0134214	0.128271	0.804	0.040628	0.280703	1.077	0.512816	0.915467	1.71761e+07	1.61816e+07	1.3713e+07	1.65201e+07	5.4369e+06	1.62138e+07	9.35579e+06	8.18252e+06	1.48186e+07	1.33659e+07	1.72747e+07	1.57224e+07	1.79488e+07	6.49938e+06	1.78317e+07	1.33065e+07	1.50734e+07	1.32949e+07	1.07657e+07	1.93339e+07	1.29695e+07	1.56174e+07	1.92168e+07	14469805	17391578	15692038	16670302	5200048	1.64513e+07	8.8728e+06
High	P70333	Heterogeneous nuclear ribonucleoprotein H2 OS=Mus musculus OX=10090 GN=Hnrnph2 PE=1 SV=1	56258	Hnrnph2	ENSMUSG00000045427.13	770	7	1.135	0.013758	0.164116	1.037	0.407288	0.858516	1.147	0.040628	0.280703	1.104	0.111561	0.51437	1.69697e+08	1.62836e+08	1.67539e+08	1.43497e+08	1.66433e+08	1.51587e+08	1.34095e+08	1.79245e+08	1.45428e+08	1.36995e+08	1.45723e+08	1.36304e+08	1.5721e+08	1.406e+08	1.15905e+08	1.54292e+08	1.41309e+08	1.50046e+08	1.5555e+08	1.50722e+08	1.54899e+08	1.60282e+08	1.48939e+08	1.42831e+08	1.73502e+08	1.91721e+08	144803702	1.6109e+08	1.56333e+08	1.27369e+08
High	P20152	Vimentin OS=Mus musculus OX=10090 GN=Vim PE=1 SV=3	22352	Vim	ENSMUSG00000026728.9	1087	26	1.152	0.00185202	0.0353645	1.026	0.533448	0.908218	1.104	0.0412322	0.284485	1.084	0.0903829	0.454722	1.5254e+09	1.45737e+09	1.47297e+09	1.35567e+09	1.71369e+09	1.41804e+09	1.34841e+09	1.41617e+09	1.41447e+09	1.19959e+09	1.17543e+09	1.3933e+09	1.33822e+09	1.45459e+09	1.05839e+09	1.47149e+09	1.37834e+09	1.48434e+09	1.38189e+09	1.03354e+09	1.44477e+09	1.19209e+09	1.55399e+09	1.28438e+09	1.54875e+09	1.69437e+09	1.36218e+09	1.66551e+09	1.46779e+09	1.27564e+09
High	P56959	RNA-binding protein FUS OS=Mus musculus OX=10090 GN=Fus PE=1 SV=1	233908	Fus	ENSMUSG00000030795.18	323	6	0.929	0.1065	0.530806	0.95	0.111574	0.513096	0.88	0.0415838	0.286517	0.893	0.051271	0.32463	5.50991e+08	5.7407e+08	5.15268e+08	5.3234e+08	5.27117e+08	5.78861e+08	5.53619e+08	5.52592e+08	5.4285e+08	5.75775e+08	5.84255e+08	6.04144e+08	5.63671e+08	6.02619e+08	5.61085e+08	5.11443e+08	5.40819e+08	5.3594e+08	5.22847e+08	4.97699e+08	5.22317e+08	5.6037e+08	5.48985e+08	4.632e+08	6.09626e+08	591440249	5.34005e+08	5.15588e+08	5.99447e+08	5.2159e+08
Medium	Q9CZN4	Protein shisa-9 OS=Mus musculus OX=10090 GN=Shisa9 PE=1 SV=2	72555	Shisa9	ENSMUSG00000022494.13	4	1	0.995	0.934177	0.997553	0.961	0.850459	0.974481	1.5	0.0417399	0.287198	1.134	0.573501	0.940415	2.16923e+06	960280	2.20172e+06	2.9812e+06	1.91483e+06		2.584e+06	2.7919e+06	2.00082e+06	1.32665e+06		1.46716e+06	2.09806e+06	2.06814e+06	3.11171e+06	3.28853e+06	2.88416e+06	3.57822e+06	2.96774e+06	3.40089e+06	1.4626e+06	2.25793e+06	3.66294e+06	1.81297e+06	1.01277e+06	2543857	2.9964e+06	1.88268e+06		2.44292e+06
High	P14211	Calreticulin OS=Mus musculus OX=10090 GN=Calr PE=1 SV=1	12317	Calr	ENSMUSG00000003814.8	1855	24	0.984	0.708761	0.973967	1.035	0.370333	0.832838	0.889	0.0420904	0.288796	0.911	0.111096	0.513776	3.16056e+09	3.3338e+09	3.0757e+09	3.24657e+09	3.11638e+09	3.21179e+09	3.17909e+09	3.14649e+09	3.8162e+09	3.66307e+09	3.22519e+09	3.34055e+09	3.23531e+09	3.28872e+09	3.44563e+09	2.92777e+09	3.06057e+09	3.06341e+09	3.09185e+09	2.73594e+09	3.01558e+09	3.41992e+09	2.78922e+09	2.65759e+09	3.54424e+09	3.52748e+09	3.26207e+09	3.03383e+09	3317358963	3.00324e+09
High	P61082	NEDD8-conjugating enzyme Ubc12 OS=Mus musculus OX=10090 GN=Ube2m PE=1 SV=1	22192	Ube2m	ENSMUSG00000005575.16	181	8	0.958	0.271589	0.767973	0.987	0.722416	0.962388	0.873	0.0420907	0.288796	0.863	0.0305073	0.223058	2.46901e+08	2.5258e+08	2.62e+08	2.15626e+08	2.54839e+08	2.15194e+08	2.34884e+08	2.52305e+08	2.26828e+08	2.71879e+08	2.1189e+08	2.61405e+08	2.50984e+08	2.63361e+08	2.63331e+08	1.84468e+08	2.30941e+08	2.16601e+08	2.3042e+08	1.93211e+08	1.91604e+08	2.41486e+08	1.98888e+08	2.07596e+08	2.67453e+08	300812000	2.15917e+08	2.47939e+08	2.22662e+08	2.22544e+08
High	G3X9J0	Signal-induced proliferation-associated 1-like protein 3 OS=Mus musculus OX=10090 GN=Sipa1l3 PE=1 SV=1	74206	Sipa1l3	ENSMUSG00000030583.16	95	11	0.869	0.0449597	0.347716	1.036	0.489459	0.897402	1.184	0.0421448	0.288796	0.976	0.810164	0.97927	2.66877e+07	3.23386e+07	2.19158e+07	4.1859e+07	3.30938e+07	4.22676e+07	3.55832e+07	2.87007e+07	3.08023e+07	3.60138e+07	3.51385e+07	4.3552e+07	4.02196e+07	3.09401e+07	4.01876e+07	4.18737e+07	4.44133e+07	5.25664e+07	4.69054e+07	3.39064e+07	4.13125e+07	3.40659e+07	3.80602e+07	2.24408e+07	3.45187e+07	2.48074e+07	4.19037e+07	3.23173e+07	4.32856e+07	3.34337e+07
Medium	Q3UCV8	Ubiquitin thioesterase otulin OS=Mus musculus OX=10090 GN=Otulin PE=1 SV=1	432940	Fam105b; Otulin	ENSMUSG00000046034.7	2	1	0.965	0.84287	0.98906	0.611	0.0151756	0.14007	0.633	0.0423533	0.289828	0.869	0.537065	0.924663	312291	220339	387100	432346	221600	217013	168813	199295	203295			369476	329280		229741	208487						190221	336722	262225	234391	450080	434819	213175	221630	161902
High	P70399	TP53-binding protein 1 OS=Mus musculus OX=10090 GN=Tp53bp1 PE=1 SV=3	27223	Trp53bp1	ENSMUSG00000043909.16	3	2	1.466	0.0312075	0.277879	1.086	0.525215	0.907641	1.535	0.042677	0.291646	1.354	0.170298	0.622319	1.90723e+06			2.5326e+06		1.9545e+06			1.35526e+06	1.69724e+06	2.28535e+06	1.69793e+06	1.32354e+06		1.01791e+06	2.30168e+06				2.27462e+06	2.198e+06		1.80997e+06	1.61038e+06			2.56934e+06		2.01222e+06
High	Q9CQM5	Thioredoxin domain-containing protein 17 OS=Mus musculus OX=10090 GN=Txndc17 PE=1 SV=1	52700	Txndc17	ENSMUSG00000020803.3	68	4	1.048	0.552114	0.945351	0.831	0.0066251	0.0750645	0.804	0.0428064	0.292132	0.779	0.028544	0.212867	2.44499e+07	2.28452e+07	3.36313e+07	2.12091e+07	1.31546e+07	1.72784e+07	2.41903e+07	1.49263e+07	1.40474e+07	2.36306e+07	1.83269e+07	2.72503e+07	2.8867e+07	1.67554e+07	2.64325e+07	1.23835e+07	2.08268e+07	2.79127e+07	7.9381e+06	2.20588e+07	1.50691e+07	2.13385e+07	9.06201e+06	2.05853e+07	24337721	38562866	2.13581e+07	1.28466e+07	1.77535e+07	2.28609e+07
High	O55201	Transcription elongation factor SPT5 OS=Mus musculus OX=10090 GN=Supt5h PE=1 SV=1	20924	Supt5; Supt5h	ENSMUSG00000003435.9	7	2	0.914	0.505378	0.920902	1.196	0.135571	0.56482	1.461	0.043085	0.293325	1.634	0.00961069	0.091566	1.68356e+06	5.42978e+06	4.93683e+06	4.85852e+06	1.29914e+06	4.04668e+06	2.72103e+06	4.34403e+06	5.57716e+06	5.04991e+06	1.33001e+06	2.04073e+06	2.25878e+06	925544	2.61996e+06	5.6006e+06	6.11319e+06	3.58424e+06	5.35347e+06	5.64156e+06	4.03993e+06	3.30238e+06	4.39411e+06	1.4088e+06	5.80329e+06	5739152	4885909	1.24894e+06	4115820	2.60912e+06
High	Q9JI91	Alpha-actinin-2 OS=Mus musculus OX=10090 GN=Actn2 PE=1 SV=2	11472	Actn2	ENSMUSG00000052374.14	1204	24	1.115	0.0172389	0.188416	1.129	0.00166812	0.0250869	0.875	0.0430981	0.293325	0.912	0.18379	0.651702	2.95799e+08	2.8158e+08	3.11752e+08	2.9327e+08	3.00684e+08	3.11687e+08	3.04667e+08	2.76093e+08	2.68583e+08	2.81436e+08	2.49944e+08	2.9571e+08	2.60314e+08	2.27465e+08	2.41927e+08	2.66339e+08	2.33744e+08	2.26744e+08	2.21322e+08	2.3772e+08	2.34213e+08	2.66847e+08	2.17874e+08	2.48721e+08	2.98977e+08	357951042	2.94899e+08	2.91382e+08	3.20776e+08	288600454
Medium	P61458	Pterin-4-alpha-carbinolamine dehydratase OS=Mus musculus OX=10090 GN=Pcbd1 PE=1 SV=2	13180	Pcbd1	ENSMUSG00000020098.7	7	1	0.933	0.701654	0.973967	0.784	0.201563	0.681716	0.645	0.0435684	0.295723	0.613	0.033195	0.23409	867222	964827	1.02239e+06	1.14227e+06	1.18987e+06	1.10209e+06	685233	823755	759804	1.36962e+06	607943	1.05102e+06	929987	1.79421e+06	1.46201e+06	972935	855784	444052	656818	396948	612121	944383	696392	739739	1.00815e+06	1.18196e+06	1.14835e+06	1.1427e+06	1.14275e+06	653432
High	Q3UMU9	Hepatoma-derived growth factor-related protein 2 OS=Mus musculus OX=10090 GN=Hdgfl2 PE=1 SV=1	15193	Hdgfrp2; Hdgfl2	ENSMUSG00000002833.10	121	3	1.079	0.338599	0.819936	0.962	0.618378	0.936856	1.238	0.0438848	0.297468	1.053	0.633641	0.951979	2.06398e+07	1.89627e+07	2.30739e+07	2.13961e+07	2.14253e+07	2.02301e+07	2.40572e+07	2.15124e+07	1.88454e+07	2.33337e+07	4.79497e+06	2.40815e+07	2.19708e+07	1.59138e+07	2.98013e+07	2.34202e+07	2.41564e+07	1.98416e+07	2.4663e+07	2.21098e+07	2.1935e+07	2.0697e+07	2.50745e+07	1.74375e+07	2.02282e+07	2.65325e+07	2.15154e+07	2.06013e+07	2.07185e+07	2.30113e+07
High	Q60931	Voltage-dependent anion-selective channel protein 3 OS=Mus musculus OX=10090 GN=Vdac3 PE=1 SV=1	22335	Vdac3	ENSMUSG00000008892.12	1418	12	1.068	0.150486	0.625254	1.086	0.0192911	0.167145	1.102	0.0439462	0.297482	0.956	0.495209	0.910796	1.81828e+09	1.53202e+09	1.64932e+09	1.81023e+09	1.88493e+09	2.15316e+09	1.87071e+09	2.16941e+09	1.77873e+09	2.06557e+09	2.02044e+09	1.79105e+09	1.95595e+09	1.62039e+09	1.84154e+09	2.00234e+09	2.07039e+09	1.82355e+09	1.77358e+09	1.68351e+09	1.52574e+09	1.44094e+09	1.80751e+09	1.53126e+09	1.63538e+09	1.88011e+09	1.81373e+09	1.83689e+09	2.20449e+09	1.75696e+09
High	Q80W22	Threonine synthase-like 2 OS=Mus musculus OX=10090 GN=Thnsl2 PE=1 SV=1	232078	Thnsl2	ENSMUSG00000054474.15	10	3	0.934	0.500756	0.919593	1.006	0.957622	0.992384	0.791	0.0444138	0.300242	0.788	0.0611479	0.364184	1.82163e+07	1.76715e+07	1.10439e+07	1.67513e+07	3.3081e+06	3.09329e+06	1.73773e+07	6.34999e+06	8.18968e+06	5.75814e+06		1.88978e+07	8.20713e+06	1.06186e+07	2.26694e+07	7.33101e+06	1.05618e+07	2.40897e+06	2.83371e+06	2.13536e+06	9.00165e+06	1.91888e+07	4.48812e+06	1.53609e+07	1.87693e+07	1.26751e+07	1.68642e+07	3.22689e+06	3.18624e+06	16368589
High	Q9JJ61	Polypeptide N-acetylgalactosaminyltransferase 16 OS=Mus musculus OX=10090 GN=Galnt16 PE=2 SV=2	108760	Galnt16; Galntl1	ENSMUSG00000021130.8	9	2	1.093	0.660875	0.968739	1.209	0.172737	0.632834	0.66	0.0445926	0.301045	0.893	0.576104	0.940873	2.46139e+06	3.02223e+06	1.84152e+06	2.44872e+06	2.1028e+06	2.93533e+06	2.20941e+06	3.00203e+06	731720	1.38445e+06	608358	1.21268e+06	2.01018e+06	1.99829e+06	2.99579e+06	1.848e+06	793871	343219	1.89441e+06	1.81038e+06	1.71104e+06	2.58581e+06	2.35433e+06	2.07311e+06	3.22024e+06	2.134e+06	2.46238e+06	2.02576e+06	2.99101e+06	2.10971e+06
High	P17047	Lysosome-associated membrane glycoprotein 2 OS=Mus musculus OX=10090 GN=Lamp2 PE=1 SV=2	16784	Lamp2	ENSMUSG00000016534.15	101	4	0.882	0.0114631	0.14428	0.939	0.118582	0.529758	0.86	0.0446815	0.30124	0.941	0.320676	0.808806	8.87413e+07	8.47178e+07	7.86939e+07	7.9966e+07	7.72702e+07	9.88909e+07	8.17645e+07	7.57582e+07	8.77409e+07	9.59778e+07	1.11289e+08	9.86676e+07	9.52726e+07	8.50955e+07	9.3354e+07	8.75027e+07	8.6042e+07	8.17734e+07	7.69185e+07	8.74264e+07	8.22991e+07	8.42597e+07	9.05322e+07	7.46958e+07	90571457	8.91283e+07	8.01779e+07	74986144	1.00692e+08	76893961
High	Q9JII6	Aldo-keto reductase family 1 member A1 OS=Mus musculus OX=10090 GN=Akr1a1 PE=1 SV=3	58810	Akr1a1	ENSMUSG00000028692.14	659	17	0.95	0.251224	0.745654	1.012	0.824439	0.973093	0.891	0.0453283	0.304631	0.94	0.317595	0.80726	8.6032e+08	7.7154e+08	7.6508e+08	8.15225e+08	7.80079e+08	8.03355e+08	8.38903e+08	8.71595e+08	8.39811e+08	9.78583e+08	8.8654e+08	7.47573e+08	8.15647e+08	8.76309e+08	8.51194e+08	7.44324e+08	7.79234e+08	7.75283e+08	7.54289e+08	7.05217e+08	7.65495e+08	8.61743e+08	7.56493e+08	7.24237e+08	8.22147e+08	8.73442e+08	8.17936e+08	756694323	8.238e+08	7.92127e+08
High	Q9R0Q7	Prostaglandin E synthase 3 OS=Mus musculus OX=10090 GN=Ptges3 PE=1 SV=1	56351; 100043508; 102641464	Ptges3; Gm9769; Ptges3-ps; LOC100048119; LOC102641464	ENSMUSG00000071072.12	455	7	0.974	0.551899	0.945307	0.96	0.200851	0.681017	0.88	0.04538	0.304631	0.935	0.29151	0.787134	5.16447e+08	5.49822e+08	5.23259e+08	4.85886e+08	4.53195e+08	4.30864e+08	4.95791e+08	4.91317e+08	5.7766e+08	5.06051e+08	4.37298e+08	5.3652e+08	5.30452e+08	5.29683e+08	5.28101e+08	4.01189e+08	4.66661e+08	4.87389e+08	4.66714e+08	4.58643e+08	4.27162e+08	5.68951e+08	4.49378e+08	4.34394e+08	5.82707e+08	6.02166e+08	4.89561e+08	4.42046e+08	4.46821e+08	4.69342e+08
High	Q6PHZ8	Kv channel-interacting protein 4 OS=Mus musculus OX=10090 GN=Kcnip4 PE=1 SV=1	80334	Kcnip4	ENSMUSG00000029088.16	38	3	0.951	0.566304	0.948055	1.102	0.0853116	0.444579	1.232	0.0454882	0.304631	1.159	0.183134	0.650754	2.3979e+07	1.46921e+07	1.85472e+07	2.46734e+07	2.03555e+07	3.82994e+07	1.12461e+07	2.86468e+07	2.77337e+07	2.68228e+07	2.76968e+07	2.66785e+07	1.50962e+07	2.74942e+07	2.96468e+07	2.73656e+07	2.34737e+07	3.68275e+07	4.06674e+07	2.49347e+07	3.57122e+07	2.55588e+07	3.40917e+07	2.01932e+07	1.56609e+07	21295364	2.47942e+07	1.9762e+07	3.9063e+07	10550372
High	P61957	Small ubiquitin-related modifier 2 OS=Mus musculus OX=10090 GN=Sumo2 PE=1 SV=1	170930	Sumo2	ENSMUSG00000020738.16	72	2	0.949	0.297429	0.786889	0.853	5.92195e-05	0.00147664	0.872	0.0457241	0.305803	0.837	0.003398	0.0405258	1.08463e+08	1.30045e+08	1.2911e+08	1.08916e+08	9.09167e+07	8.40836e+07	1.2624e+08	8.71228e+07	9.14608e+07	1.08599e+08	9.00575e+07	1.36754e+08	1.22038e+08	1.04133e+08	1.25791e+08	7.26165e+07	1.11251e+08	1.28803e+08	8.61094e+07	9.46604e+07	1.02038e+08	1.1584e+08	7.17093e+07	91306055	137537509	148904801	1.09597e+08	8.80151e+07	87299759	1.19859e+08
High	Q810A7	ATP-dependent RNA helicase DDX42 OS=Mus musculus OX=10090 GN=Ddx42 PE=1 SV=3	72047	Ddx42	ENSMUSG00000020705.6	50	4	1.045	0.566136	0.948055	0.982	0.845122	0.974481	0.796	0.0459083	0.306626	0.789	0.0528436	0.331515	1.52189e+07	8.67368e+06	6.27774e+06	8.30747e+06	8.51134e+06	1.41684e+07	1.55398e+07	6.73561e+06	1.54408e+07	1.4491e+07	1.79199e+07	1.32962e+07	1.51696e+07	6.38683e+06	4.7714e+06	1.29947e+07	1.99764e+07	3.50125e+06	2.87436e+06	1.61864e+07	3.4888e+06	1.71903e+07	4.13858e+06	1.28401e+07	9.28863e+06	7.19782e+06	8.38429e+06	8.19759e+06	14584568	1.47778e+07
High	Q8R0S2	IQ motif and SEC7 domain-containing protein 1 OS=Mus musculus OX=10090 GN=Iqsec1 PE=1 SV=2	232227	Iqsec1	ENSMUSG00000034312.14	618	27	0.985	0.726471	0.974465	1.006	0.967887	0.994868	1.119	0.0460514	0.306771	1.101	0.0534772	0.333551	5.92161e+08	5.67659e+08	5.79547e+08	6.30761e+08	5.76096e+08	6.23164e+08	6.52119e+08	5.99185e+08	5.87595e+08	5.63259e+08	5.4934e+08	6.162e+08	5.80906e+08	6.1878e+08	5.8953e+08	6.39711e+08	6.06495e+08	6.41562e+08	6.41202e+08	6.10692e+08	7.19956e+08	5.57801e+08	6.50116e+08	4.97615e+08	6.02748e+08	6.64741e+08	6.32766e+08	5.61612e+08	6.44024e+08	6.1566e+08
Medium	P11725	Ornithine carbamoyltransferase, mitochondrial OS=Mus musculus OX=10090 GN=Otc PE=1 SV=1	18416	Otc	ENSMUSG00000031173.13	15	1	1.009	0.925696	0.997553	0.993	0.943992	0.990249	1.372	0.0460523	0.306771	1.375	0.0585657	0.354715	4.73786e+06	5.21349e+06	5.34964e+06	4.82936e+06	4.15905e+06	5.45383e+06	5.61067e+06	4.44453e+06	3.43422e+06	4.72379e+06	4.24325e+06	6.54403e+06	4.69715e+06	4.47731e+06	5.2879e+06	7.46014e+06	6.69872e+06	6.8523e+06	5.66543e+06	7.42327e+06	7.25182e+06	5.48294e+06	6.47882e+06	3.99033e+06	5534268	6141536	4.86247e+06	4079053	5648813	5287712
High	Q8VCD6	Receptor expression-enhancing protein 2 OS=Mus musculus OX=10090 GN=Reep2 PE=1 SV=2	225362	Reep2	ENSMUSG00000038555.7	116	6	1.025	0.661351	0.968739	1.073	0.150337	0.593291	1.177	0.0461582	0.307069	1.056	0.514107	0.915467	6.23107e+07	6.94624e+07	5.9249e+07	6.24569e+07	6.31371e+07	6.91324e+07	6.18115e+07	6.10606e+07	6.33777e+07	6.70514e+07	5.55813e+07	6.70928e+07	5.88376e+07	5.84942e+07	6.27994e+07	8.09736e+07	7.49169e+07	7.66777e+07	8.27967e+07	7.32272e+07	8.05784e+07	6.34889e+07	7.5827e+07	5.23403e+07	7.36944e+07	6.8075e+07	6.27894e+07	6.12719e+07	7.16022e+07	5.86983e+07
High	Q80XU8	Leucine-rich repeat and fibronectin type-III domain-containing protein 4 OS=Mus musculus OX=10090 GN=Lrfn4 PE=1 SV=1	225875	Lrfn4	ENSMUSG00000045045.7	1	1	1.315	0.194589	0.681468	1.31	0.117937	0.528291	1.627	0.0462387	0.307197	1.199	0.525632	0.920223	835013	1.68841e+06	1.35306e+06	412233	530234	1.03645e+06			637788	832362	661912	567407	645126		625477	1.21792e+06	721433	1.30083e+06	816456	875452	761938	594742		701320	1.79556e+06	1.57314e+06	414592	510087	1.05878e+06
High	Q3SXD3	5'-deoxynucleotidase HDDC2 OS=Mus musculus OX=10090 GN=Hddc2 PE=1 SV=1	69692	Hddc2	ENSMUSG00000000295.13	44	3	0.956	0.564267	0.948055	0.972	0.645626	0.943009	0.814	0.0464681	0.308312	0.908	0.320966	0.809022	2.86335e+07	3.21016e+07	3.23647e+07	2.47055e+07	3.07754e+07	2.94003e+07	2.82316e+07	3.24744e+07	3.06159e+07	3.4284e+07	3.61126e+07	2.85844e+07	3.60632e+07	2.69309e+07	3.44531e+07	2.10295e+07	2.51045e+07	2.75473e+07	2.46271e+07	2.83374e+07	2.91802e+07	3.28475e+07	2.78885e+07	2.42024e+07	3.4269e+07	3.71185e+07	2.48667e+07	2.98127e+07	3.01367e+07	2.68001e+07
High	Q8R0S4	Voltage-dependent L-type calcium channel subunit beta-4 OS=Mus musculus OX=10090 GN=Cacnb4 PE=1 SV=2	12298	Cacnb4	ENSMUSG00000017412.15	154	7	0.942	0.473558	0.903594	0.961	0.616328	0.935325	1.221	0.0466166	0.308341	1.17	0.134302	0.563822	2.77288e+07	1.67923e+07	2.38468e+07	3.26651e+07	3.00531e+07	2.81892e+07	2.52432e+07	1.95692e+07	2.22093e+07	2.16051e+07	2.95993e+07	2.74126e+07	2.87161e+07	2.52892e+07	2.80562e+07	3.57506e+07	3.99562e+07	3.06588e+07	2.95808e+07	3.74997e+07	3.86768e+07	2.37981e+07	4.14966e+07	2.33734e+07	17892702	2.7417e+07	3.28137e+07	2.92917e+07	2.88305e+07	2.38329e+07
High	Q8BRT1	CLIP-associating protein 2 OS=Mus musculus OX=10090 GN=Clasp2 PE=1 SV=1	76499	Clasp2		980	42	1.031	0.56773	0.948339	0.99	0.671803	0.949091	1.131	0.0466264	0.308341	1.085	0.122922	0.539592	4.69063e+08	4.26029e+08	4.52713e+08	4.32843e+08	4.50211e+08	5.02512e+08	4.67106e+08	4.68145e+08	4.38649e+08	4.63341e+08	4.52081e+08	4.87491e+08	4.47475e+08	3.94439e+08	4.60963e+08	4.24928e+08	5.70695e+08	6.04138e+08	5.48885e+08	6.59122e+08	7.2661e+08	4.88361e+08	5.30489e+08	3.94468e+08	4.52995e+08	5.19473e+08	4.35072e+08	4.36049e+08	5.16133e+08	4.43672e+08
High	Q8K1S4	Netrin receptor UNC5A OS=Mus musculus OX=10090 GN=Unc5a PE=1 SV=1	107448	Unc5a	ENSMUSG00000025876.15	5	2	1.621	0.00611079	0.0910635	1.25	0.11953	0.531139	1.531	0.0466709	0.308341	1.471	0.0871988	0.445069	2.3338e+06	2.16312e+06	2.71915e+06	1.44851e+06	2.66984e+06	1.03382e+06	3.18745e+06	2.22493e+06	2.14154e+06	1.27834e+06	1.77941e+06	1.93264e+06	1.15556e+06	893790	1.23478e+06	2.68345e+06	2.81647e+06	1.42111e+06	1.79646e+06	2.3652e+06	1.45574e+06	2.1158e+06	2.21385e+06	1.97084e+06	2.30735e+06	3097246	1.46973e+06	2578432	1.06343e+06	3.0309e+06
High	Q8BVG4	Dipeptidyl peptidase 9 OS=Mus musculus OX=10090 GN=Dpp9 PE=1 SV=2	224897	Dpp9	ENSMUSG00000001229.7	48	5	0.798	0.00562295	0.0863562	0.904	0.0818854	0.433724	0.815	0.0467183	0.308341	0.797	0.0378879	0.257423	1.91138e+07	2.32949e+07	2.03352e+07	2.53101e+07	2.05497e+07	2.41735e+07	4.39568e+07	2.62396e+07	1.7498e+07	2.94942e+07	3.67925e+07	3.04187e+07	3.69507e+07	2.19545e+07	4.44335e+07	2.12711e+07	2.01628e+07	1.4564e+07	2.94227e+07	2.27904e+07	2.09814e+07	2.25234e+07	2.37771e+07	1.61106e+07	2.47856e+07	2.34626e+07	25466354	1.98878e+07	2.4818e+07	4.18616e+07
High	Q9QYC0	Alpha-adducin OS=Mus musculus OX=10090 GN=Add1 PE=1 SV=2	11518	Add1	ENSMUSG00000029106.14	1675	30	1.065	0.172674	0.657445	1.016	0.731244	0.962388	1.101	0.0469009	0.308811	1.097	0.0553884	0.342073	1.66318e+09	1.66811e+09	1.63076e+09	1.64364e+09	1.74055e+09	1.50555e+09	1.79002e+09	1.51474e+09	1.65681e+09	1.54977e+09	1.48388e+09	1.66804e+09	1.57414e+09	1.64738e+09	1.58226e+09	1.72795e+09	1.69059e+09	1.75786e+09	1.76441e+09	1.60954e+09	1.84103e+09	1.64378e+09	1.61816e+09	1.3984e+09	1.77191e+09	1.87369e+09	1.65298e+09	1.68698e+09	1.55394e+09	1.69734e+09
High	Q8BHN0	Protein phosphatase 1L OS=Mus musculus OX=10090 GN=Ppm1l PE=1 SV=1	242083	Ppm1l	ENSMUSG00000027784.10	8	2	0.786	0.0279446	0.258026	0.798	0.0110357	0.110093	0.794	0.0469127	0.308811	1.287	0.0286608	0.212879	8.25008e+06	6.90566e+06	7.3126e+06	1.10874e+07	8.50773e+06	7.80752e+06	5.41298e+06	8.12286e+06	1.32083e+06	9.93776e+06	1.27895e+07	1.25693e+07	5.68464e+06	8.48912e+06	1.11325e+07	1.06885e+06	7.57933e+06	9.29987e+06	1.04385e+07	1.32674e+07	1.35737e+07	1.09772e+07	1.13285e+07	7.00802e+06	7.35425e+06	8.42348e+06	1.11514e+07	8.2427e+06	7975960	5.16953e+06
High	Q8VD04	GRIP1-associated protein 1 OS=Mus musculus OX=10090 GN=Gripap1 PE=1 SV=1	54645	Gripap1	ENSMUSG00000031153.16	149	14	1.101	0.0793016	0.457827	1.019	0.682393	0.955581	1.168	0.0472612	0.310698	1.126	0.114494	0.521424	6.33174e+07	6.86018e+07	7.45938e+07	7.88816e+07	6.276e+07	5.90517e+07	7.1268e+07	8.56971e+07	4.20736e+07	8.26107e+07	6.60863e+07	1.11626e+08	7.771e+07	5.60023e+07	7.20406e+07	7.64481e+07	9.45553e+07	1.10468e+08	8.58851e+07	7.70878e+07	1.01413e+08	5.37117e+07	9.26982e+07	5.32373e+07	7.28053e+07	85573339	7.92808e+07	6.09499e+07	6.12327e+07	6.73877e+07
High	Q9DCM2	Glutathione S-transferase kappa 1 OS=Mus musculus OX=10090 GN=Gstk1 PE=1 SV=3	76263	Gstk1	ENSMUSG00000029864.7	110	7	1.026	0.668696	0.970856	0.982	0.729134	0.962388	0.842	0.0473566	0.310917	0.834	0.0623559	0.367907	6.46126e+07	5.10611e+07	5.33656e+07	4.93614e+07	4.96761e+07	4.81653e+07	5.14977e+07	5.00304e+07	5.93997e+07	6.15803e+07	5.41368e+07	6.15854e+07	5.4464e+07	5.17995e+07	5.90385e+07	5.77369e+07	4.91567e+07	4.25411e+07	4.19673e+07	4.4249e+07	5.01077e+07	4.59001e+07	4.63277e+07	5.46362e+07	5.42945e+07	6.12697e+07	4.95946e+07	4.82015e+07	4.94271e+07	4.895e+07
High	Q80W21	Glutathione S-transferase Mu 7 OS=Mus musculus OX=10090 GN=Gstm7 PE=1 SV=1	68312	Gstm7	ENSMUSG00000004035.12	991	4	0.862	0.0145379	0.169183	0.979	0.671967	0.949091	0.846	0.0475483	0.311211	0.892	0.204609	0.685291	7.2253e+07	4.72991e+07	5.57478e+07	5.09531e+07	4.5669e+07	8.67788e+07	4.52686e+07	5.22044e+07	6.47024e+07	6.08239e+07	6.13703e+07	8.71371e+07	5.29672e+07	6.30857e+07	6.712e+07	4.59074e+07	5.81915e+07	4.87862e+07	5.83552e+07	5.04387e+07	5.66009e+07	4.87931e+07	7.74869e+07	60789661	50542282	64047976	5.13182e+07	4.41211e+07	8.9788e+07	4.28565e+07
High	P16675	Lysosomal protective protein OS=Mus musculus OX=10090 GN=Ctsa PE=1 SV=1	19025	Ctsa	ENSMUSG00000017760.15	17	2	0.831	0.0273968	0.255349	1.11	0.0891286	0.456077	0.809	0.0477853	0.312098	0.751	0.00653868	0.0681135	4.93314e+07	2.93052e+07	1.26459e+07	1.39604e+07	3.7722e+07	2.46244e+07	3.31704e+07	5.30978e+07	1.08872e+07	1.76168e+07	2.52718e+07	2.06111e+07	3.88992e+07	1.30478e+07	2.21408e+07	1.37456e+07	9.43378e+06	8.14192e+06	5.56393e+06	2.00183e+07	1.09151e+07	1.83208e+07	1.48225e+07	41548622	3.14862e+07	1.43943e+07	1.3997e+07	36209951	25023567	3.13676e+07
High	Q6PDC8	Major facilitator superfamily domain-containing protein 4A OS=Mus musculus OX=10090 GN=Mfsd4a PE=2 SV=2	213006	Mfsd4; Mfsd4a	ENSMUSG00000059149.17	29	1	0.995	0.996239	0.999567	1.1	0.328878	0.804706	0.694	0.0479622	0.312624	0.826	0.258675	0.750756	5.22052e+06	5.47075e+06	4.8314e+06	5.80707e+06	4.88455e+06	3.81812e+06	6.2739e+06	5.8067e+06	5.18696e+06	7.19663e+06	5.05465e+06	5.27663e+06	5.83444e+06	5.43169e+06	4.30475e+06	3.62162e+06	3.0235e+06	3.57446e+06	4.12139e+06	4.83549e+06	3.51735e+06	4.86725e+06	3.54573e+06	4405142	5820883	5518157	5885136	4.7416e+06	3.94152e+06	5956292
High	Q99J85	Neuronal pentraxin receptor OS=Mus musculus OX=10090 GN=Nptxr PE=1 SV=1	73340	Nptxr		482	15	1.084	0.0792352	0.457827	1.013	0.755688	0.96418	1.133	0.0479905	0.312624	1.018	0.701573	0.973759	2.27239e+08	2.70319e+08	2.80698e+08	2.39867e+08	2.19839e+08	1.81254e+08	2.64592e+08	2.2792e+08	1.59225e+08	2.80194e+08	1.94239e+08	2.80121e+08	2.33656e+08	2.1175e+08	2.27051e+08	2.31356e+08	2.63322e+08	2.96967e+08	2.36428e+08	2.17972e+08	2.03585e+08	2.3973e+08	2.0156e+08	1.91121e+08	2.86679e+08	3.22799e+08	2.41092e+08	2.12797e+08	1.87765e+08	2.51747e+08
High	O55125	Protein NipSnap homolog 1 OS=Mus musculus OX=10090 GN=Nipsnap1 PE=1 SV=1	18082	Nipsnap1	ENSMUSG00000034285.15	562	13	1.082	0.0864134	0.477659	0.983	0.527426	0.908088	0.892	0.0483304	0.31443	0.914	0.123983	0.54114	7.46308e+08	7.90668e+08	8.26339e+08	7.91667e+08	8.27002e+08	7.20232e+08	7.34277e+08	8.379e+08	7.71341e+08	8.469e+08	8.20262e+08	7.58097e+08	8.13242e+08	7.90613e+08	7.30766e+08	6.99495e+08	7.10112e+08	7.11133e+08	7.33171e+08	6.20919e+08	7.48866e+08	8.17927e+08	6.33305e+08	6.28113e+08	8.42034e+08	9.45207e+08	7.94064e+08	7.99589e+08	7.36773e+08	6.953e+08
High	Q3TWI9	CSC1-like protein 2 OS=Mus musculus OX=10090 GN=Tmem63b PE=1 SV=1	224807	Tmem63b	ENSMUSG00000036026.15	21	2	1.099	0.561647	0.947776	1.01	0.936311	0.988602	1.422	0.0487454	0.316386	1.034	0.910667	0.991744	3.06501e+06	3.33854e+06	3.12352e+06	4.49949e+06	3.19905e+06	3.4397e+06	3.44469e+06	2.49785e+06	2.90971e+06	3.37915e+06	1.8068e+06	4.03782e+06	2.42941e+06	4.09294e+06	3.34426e+06	4.77579e+06	4.40649e+06	5.35796e+06	4.73809e+06	2.46028e+06	4.47657e+06	3.52937e+06	2.37004e+06	2.58551e+06	3.58627e+06	3.58103e+06	4.52463e+06	3.06295e+06	3642580	3287360
High	Q9JM63	ATP-sensitive inward rectifier potassium channel 10 OS=Mus musculus OX=10090 GN=Kcnj10 PE=1 SV=1	16513	Kcnj10	ENSMUSG00000044708.5	113	6	0.995	0.90882	0.997553	0.946	0.264372	0.75812	0.858	0.0488308	0.316454	0.956	0.625555	0.951837	6.89579e+07	3.99079e+07	1.23446e+08	3.35438e+07	3.55857e+07	3.30916e+07	2.93103e+07	2.32981e+07	3.39112e+07	1.40249e+08	3.2867e+07	1.03395e+08	3.5767e+07	1.19135e+08	1.25433e+08	9.26478e+07	4.68119e+07	1.09422e+08	3.05469e+07	1.03179e+08	2.90516e+07	3.60325e+07	2.75163e+07	5.79825e+07	4.29096e+07	1.42244e+08	3.36427e+07	34371412	3.43036e+07	27724692
High	P50446	Keratin, type II cytoskeletal 6A OS=Mus musculus OX=10090 GN=Krt6a PE=1 SV=3	16687	Krt6a	ENSMUSG00000058354.6	552	3	0.754	0.000204677	0.0056357	1.417	5.41545e-12	2.91619e-10	1.172	0.0489475	0.316801	0.907	0.285294	0.786544	2.0206e+07	3.77971e+07	1.74544e+07	8.56043e+07	9.98247e+06	5.66716e+07	8.17554e+07	1.36211e+08	9.10515e+07	5.18335e+07	1.53478e+07	4.59396e+07	7.12614e+07	5.56837e+07	4.57643e+07	3.03021e+07	9.90027e+07	6.23375e+07	1.52037e+07	6.41178e+07	2.02892e+08	4.49581e+07	5.79543e+07	1.69649e+07	4.01358e+07	20028560	8.5898e+07	9.77008e+06	5.83463e+07	77141969
High	O35682	Myeloid-associated differentiation marker OS=Mus musculus OX=10090 GN=Myadm PE=1 SV=2	50918	Myadm	ENSMUSG00000068566.12; ENSMUSG00000097829.2	31	3	1.102	0.209606	0.69905	0.875	0.0612775	0.363137	0.808	0.0490255	0.316897	0.895	0.313284	0.802795	2.20545e+07	2.53813e+07	2.22861e+07	2.40656e+07	1.97786e+07	1.71072e+07	1.80271e+07	1.93687e+07	1.6896e+07	1.62395e+07	1.48885e+07	1.87401e+07	2.03939e+07	2.22216e+07	2.15312e+07	1.21685e+07	1.55652e+07	1.85343e+07	1.51244e+07	1.58482e+07	1.44671e+07	2.1259e+07	1.54001e+07	18456561	26679844	2.57358e+07	2.42162e+07	1.9158e+07	1.77175e+07	1.72406e+07
High	Q9CPW0	Contactin-associated protein-like 2 OS=Mus musculus OX=10090 GN=Cntnap2 PE=1 SV=2	66797	Cntnap2		441	27	0.982	0.597545	0.960419	1.042	0.314999	0.792469	0.875	0.0491454	0.317222	0.905	0.141891	0.579481	2.18452e+08	2.29376e+08	1.95655e+08	2.01514e+08	1.83644e+08	1.65743e+08	2.16861e+08	2.63322e+08	2.10959e+08	2.54196e+08	1.97213e+08	2.16366e+08	2.23493e+08	2.28388e+08	2.25275e+08	1.64991e+08	1.64865e+08	1.6469e+08	1.82358e+08	1.52829e+08	2.05583e+08	2.14496e+08	1.85359e+08	1.84021e+08	2.44064e+08	2.2393e+08	2.02326e+08	1.78289e+08	1.70625e+08	2.05241e+08
High	Q91VM5	RNA binding motif protein, X-linked-like-1 OS=Mus musculus OX=10090 GN=Rbmxl1 PE=2 SV=1	19656	Rbmxl1	ENSMUSG00000037070.9	196	2	1.179	0.000463902	0.0110413	1.005	0.976357	0.99674	1.135	0.0492023	0.317222	1.025	0.63768	0.952467	3.53643e+08	3.36217e+08	3.27144e+08	3.10232e+08	3.86324e+08	2.92935e+08	3.67518e+08	2.83875e+08	3.65632e+08	2.40822e+08	2.29557e+08	4.12286e+08	2.98052e+08	3.30412e+08	2.75658e+08	3.29734e+08	3.24259e+08	3.14856e+08	3.84916e+08	2.26662e+08	3.69208e+08	3.05133e+08	2.48968e+08	2.98366e+08	3.59005e+08	376162276	311785469	3.71126e+08	3.06187e+08	3.50353e+08
High	Q99L13	3-hydroxyisobutyrate dehydrogenase, mitochondrial OS=Mus musculus OX=10090 GN=Hibadh PE=1 SV=1	58875	Hibadh	ENSMUSG00000029776.11	244	9	0.968	0.485652	0.911755	0.948	0.158907	0.605996	0.874	0.049435	0.318313	0.976	0.733404	0.975805	1.16807e+08	1.09908e+08	1.44689e+08	9.71189e+07	1.38753e+08	1.15932e+08	1.03563e+08	1.3624e+08	1.18486e+08	1.25039e+08	1.0393e+08	1.37793e+08	1.02867e+08	1.27004e+08	1.45102e+08	1.28559e+08	1.12982e+08	1.25171e+08	9.2012e+07	1.47613e+08	1.04376e+08	1.30866e+08	1.34089e+08	9.80888e+07	1.16425e+08	1.66532e+08	9.77479e+07	134945174	1.2006e+08	9.81621e+07
High	Q6PGE7	Sodium-dependent proline transporter OS=Mus musculus OX=10090 GN=Slc6a7 PE=1 SV=1	240332	Slc6a7	ENSMUSG00000052026.7	168	6	0.971	0.555688	0.946921	1.057	0.190117	0.664879	0.85	0.0495304	0.318519	0.822	0.011572	0.106611	7.7385e+07	9.34915e+07	7.91767e+07	9.18276e+07	8.55086e+07	8.21608e+07	9.03464e+07	1.00063e+08	8.00715e+07	1.04856e+08	7.91509e+07	8.79693e+07	7.70713e+07	7.70517e+07	7.53604e+07	7.34397e+07	8.09286e+07	7.09991e+07	6.90892e+07	6.63998e+07	6.21501e+07	9.03239e+07	7.63193e+07	6.52644e+07	99442345	90923864	92357232	83074091	8.48203e+07	8.57116e+07
High	A2RT60	Serine protease HTRA4 OS=Mus musculus OX=10090 GN=Htra4 PE=2 SV=1	330723	Htra4	ENSMUSG00000037406.7	25	1	0.836	0.0710385	0.444832	0.939	0.392128	0.845947	0.812	0.0496746	0.319037	0.94	0.579453	0.940873	1.05919e+07	1.10557e+07	1.22246e+07	1.04226e+07	1.05933e+07	1.30455e+07	1.15085e+07	1.56356e+07	1.07036e+07	1.21706e+07	1.64586e+07	1.18005e+07	1.29659e+07	1.19301e+07	1.46215e+07	9.26904e+06	1.22873e+07	1.26251e+07	1.00365e+07	1.61297e+07	1.07971e+07	1.13804e+07	1.35524e+07	8928373	11742258	14005195	10533873	10339948	13501404	10891353
Medium	Q9Z0H3	SWI/SNF-related matrix-associated actin-dependent regulator of chromatin subfamily B member 1 OS=Mus musculus OX=10090 GN=Smarcb1 PE=1 SV=1	20587	Smarcb1	ENSMUSG00000000902.13	1	1	1.641	0.000893787	0.0187807	1.789	1.07354e-07	4.04232e-06	0.665	0.0499463	0.320103	0.735	0.138337	0.573501	6.21237e+06	5.36807e+06	3.69689e+06	5.42351e+06	2.67186e+06	2.54068e+06	5.05684e+06	6.17778e+06	5.07629e+06	5.68025e+06	1.36792e+06	2.25103e+06	7.90575e+06	3.78652e+06	2.82697e+06	2.371e+06	1.59142e+06			3.55814e+06	1.3595e+06	3.38502e+06	1.27973e+06	5238445	5.75383e+06	4250688	5452754	2571462	2.58221e+06	4834620
Medium	P97499	Telomerase protein component 1 OS=Mus musculus OX=10090 GN=Tep1 PE=1 SV=1	21745	Tep1	ENSMUSG00000006281.7	5	1	0.876	0.0094546	0.123971	0.908	0.0144777	0.135411	0.868	0.0499682	0.320103	0.856	0.0107171	0.100206	1.04663e+08	9.4872e+07	8.42837e+07	9.18187e+07	9.07148e+07	9.94677e+07	9.90638e+07	8.06318e+07	1.0246e+08	1.03903e+08	1.19507e+08	9.57179e+07	1.09549e+08	1.10295e+08	9.59542e+07	8.10175e+07	1.03646e+08	9.52719e+07	9.50746e+07	8.51154e+07	8.98292e+07	9.87183e+07	8.65126e+07	88007368	101302944	95430864	92005552	88168088	101388344	92975464
High	O35393	Ephrin-B3 OS=Mus musculus OX=10090 GN=Efnb3 PE=1 SV=1	13643	Efnb3	ENSMUSG00000003934.5	18	3	0.782	0.00331197	0.0561915	0.874	0.0185678	0.162919	0.817	0.0501985	0.320572	0.895	0.326863	0.81204	3.97376e+06	2.1173e+07	1.919e+07	2.95513e+07	2.07755e+07	3.09813e+07	2.05302e+07	2.67459e+07	3.61442e+07	2.83041e+07	3.43326e+07	3.21697e+07	2.99351e+07	3.4364e+07	2.75801e+07	2.72566e+07	1.66278e+07	3.01823e+07	2.47483e+07	2.12794e+07	2.94747e+07	3.03242e+07	1.4851e+07	3.34136e+06	2.25577e+07	2.19801e+07	2.96191e+07	2.03114e+07	3.18933e+07	19249991
Medium	Q9JM05	E3 SUMO-protein ligase PIAS4 OS=Mus musculus OX=10090 GN=Pias4 PE=1 SV=2	59004	Pias4	ENSMUSG00000004934.14	6	1	0.774	8.79398e-06	0.00031101	1.009	0.838803	0.974481	1.163	0.0502068	0.320572	1.243	0.00285294	0.0349381	5.61203e+07	5.04388e+07	6.90388e+07	7.52976e+07	4.70775e+07	5.36181e+07	7.33739e+07	6.95098e+07	9.25292e+07	8.66684e+07	9.18077e+07	7.24609e+07	6.89167e+07	7.89499e+07	6.19929e+07	7.8624e+07	9.22084e+07	8.39567e+07	8.74024e+07	9.46107e+07	9.08037e+07	9.50953e+07	8.49969e+07	47233660	53761416	78892280	74995192	46428880	55117628	68406456
High	Q6PFR5	Transformer-2 protein homolog alpha OS=Mus musculus OX=10090 GN=Tra2a PE=1 SV=1	101214	Tra2a		45	4	0.992	0.946226	0.997762	0.966	0.655672	0.945739	0.81	0.0502759	0.320572	0.874	0.234488	0.727559	1.76272e+07	2.62439e+07	2.15868e+07	2.59422e+07	2.2329e+07	2.0048e+07	2.73137e+07	1.36853e+07	2.03754e+07	2.02487e+07	1.52164e+07	2.18646e+07	2.16902e+07	2.46981e+07	2.37946e+07	1.51941e+07	1.73238e+07	2.67781e+07	1.35402e+07	1.44892e+07	1.9268e+07	2.10236e+07	2.07374e+07	1.4813e+07	2.77304e+07	2.48723e+07	2.61337e+07	21720916	2.0669e+07	2.59565e+07
High	O09172	Glutamate--cysteine ligase regulatory subunit OS=Mus musculus OX=10090 GN=Gclm PE=1 SV=1	14630	Gclm	ENSMUSG00000028124.15	25	5	0.965	0.587218	0.95889	0.958	0.453431	0.885559	0.837	0.0503216	0.320572	0.89	0.235443	0.727632	4.45883e+07	4.02852e+07	3.79574e+07	3.78684e+07	3.64472e+07	4.76021e+07	3.64248e+07	3.6766e+07	3.56194e+07	3.96534e+07	3.85659e+07	3.95656e+07	4.25603e+07	3.59182e+07	4.84481e+07	3.8281e+07	3.26855e+07	3.54069e+07	3.28215e+07	3.11046e+07	3.56475e+07	3.98805e+07	3.21558e+07	3.75137e+07	4.30186e+07	43034684	3.79723e+07	3.54022e+07	48553041	34220397
High	E9Q8I9	Protein furry homolog OS=Mus musculus OX=10090 GN=Fry PE=1 SV=1	320365	Fry	ENSMUSG00000056602.11	61	11	1.09	0.262911	0.755775	1.064	0.316589	0.79424	1.239	0.050361	0.320572	1.096	0.380847	0.854435	2.14783e+07	1.60883e+07	1.82896e+07	2.29697e+07	1.86051e+07	1.78058e+07	1.98117e+07	1.58613e+07	1.85389e+07	1.18023e+07	1.7092e+07	2.1596e+07	1.72144e+07	1.85921e+07	1.73672e+07	2.53239e+07	1.91712e+07	2.51114e+07	2.68125e+07	2.26966e+07	2.33198e+07	1.62972e+07	2.06449e+07	1.8122e+07	1.71404e+07	2.10159e+07	2.3132e+07	1.79755e+07	1.83408e+07	1.88702e+07
High	Q922H1	Protein arginine N-methyltransferase 3 OS=Mus musculus OX=10090 GN=Prmt3 PE=1 SV=2	71974	Prmt3		2	1	0.956	0.765751	0.976273	0.853	0.157396	0.604941	1.372	0.0506661	0.321789	1.462	0.0325608	0.231242	4.45107e+06	4.3711e+06			4.00627e+06	5.521e+06				2.56844e+06	6.15385e+06			3.16914e+06		6.4355e+06	5.10271e+06		7.19033e+06	6.45628e+06				3.75281e+06	4.69679e+06			3.83096e+06	5609751
High	Q8C3Q5	Protein shisa-7 OS=Mus musculus OX=10090 GN=Shisa7 PE=1 SV=3	232813	Shisa7	ENSMUSG00000053550.13	105	7	0.898	0.112951	0.538689	1	0.974787	0.99629	1.171	0.0506805	0.321789	0.968	0.745947	0.975805	3.52107e+07	3.48855e+07	3.34501e+07	3.76946e+07	3.43746e+07	3.13682e+07	3.65962e+07	4.40059e+07	3.58114e+07	3.51393e+07	3.97912e+07	3.45323e+07	4.01933e+07	4.5286e+07	3.63902e+07	4.6123e+07	3.92945e+07	4.91074e+07	4.799e+07	4.12121e+07	4.14364e+07	3.93503e+07	3.52171e+07	2.95628e+07	37253955	3.82282e+07	3.78212e+07	3.35202e+07	3.27103e+07	3.45145e+07
High	Q9CQN3	Mitochondrial import receptor subunit TOM6 homolog OS=Mus musculus OX=10090 GN=Tomm6 PE=3 SV=1	66119	Tomm6	ENSMUSG00000033475.15	24	1	0.66	1.27559e-05	0.000435785	0.735	5.06596e-05	0.0012944	0.813	0.0507857	0.321869	0.75	0.014493	0.126776	6.75071e+06	1.53285e+07	9.79374e+06	3.62114e+06	1.04404e+07	1.33348e+07		1.18705e+07	7.76141e+06	1.41002e+07	2.13403e+07	1.0205e+07	2.95143e+07	4.98757e+06		8.36163e+06	8.06232e+06	8.51523e+06	2.73985e+07			8.81318e+06		5.74941e+06	1.6328e+07	11230633	3642255	10124495	1.36261e+07
High	Q3UHD1	Adhesion G protein-coupled receptor B1 OS=Mus musculus OX=10090 GN=Adgrb1 PE=1 SV=1	107831	Bai1; Adgrb1	ENSMUSG00000034730.16	77	12	1.035	0.649127	0.968186	0.941	0.295006	0.78091	1.191	0.0508425	0.321869	1.06	0.591443	0.943403	2.9793e+07	2.58618e+07	3.6374e+07	3.3429e+07	3.25641e+07	2.9907e+07	3.10391e+07	3.49143e+07	3.10801e+07	3.27522e+07	2.65438e+07	3.51816e+07	3.12445e+07	4.31189e+07	3.25911e+07	3.8772e+07	3.21161e+07	4.17957e+07	4.48178e+07	3.11266e+07	3.01077e+07	3.77703e+07	3.17371e+07	2.50996e+07	27844322	4.15026e+07	3.37048e+07	3.13266e+07	31129437	2.94971e+07
High	Q9JL62	Glycolipid transfer protein OS=Mus musculus OX=10090 GN=Gltp PE=1 SV=3	56356	Gltp	ENSMUSG00000011884.13	135	9	0.882	0.00576551	0.0877405	0.923	0.051749	0.329719	0.875	0.0508855	0.321869	0.877	0.0595199	0.359724	1.96e+08	1.86811e+08	1.61916e+08	1.62747e+08	1.49171e+08	1.32667e+08	1.64937e+08	2.00202e+08	2.20372e+08	1.83447e+08	2.02644e+08	2.2469e+08	1.88425e+08	2.08242e+08	1.70364e+08	1.69073e+08	1.89911e+08	1.70381e+08	1.79452e+08	1.71118e+08	2.00412e+08	1.60671e+08	2.00367e+08	1.64775e+08	1.97701e+08	1.86314e+08	1.63432e+08	1.45819e+08	1.37416e+08	1.5573e+08
High	Q9CQF4	Mitochondrial transcription rescue factor 1 OS=Mus musculus OX=10090 GN=Mtres1 PE=1 SV=1	67851	1700021F05Rik	ENSMUSG00000019797.11	24	2	0.947	0.573038	0.949578	0.979	0.790914	0.970225	0.814	0.0512524	0.323781	0.907	0.374908	0.848334	1.27642e+07	1.31951e+07	1.29979e+07	1.38601e+07	1.27675e+07	1.23305e+07	1.23918e+07	1.45757e+07	1.17333e+07	1.41361e+07	1.47572e+07	1.28238e+07	1.35994e+07	1.50506e+07	1.22526e+07	1.33425e+07	1.01562e+07	1.31924e+07	1.08014e+07	1.1678e+07	1.20442e+07	1.4255e+07	1.20839e+07	1.07219e+07	13993853	1.49402e+07	13906926	1.25645e+07	1.28034e+07	1.16463e+07
High	Q99104	Unconventional myosin-Va OS=Mus musculus OX=10090 GN=Myo5a PE=1 SV=2	17918	Myo5a	ENSMUSG00000034593.16	2048	65	1.085	0.0752831	0.455103	0.998	0.839566	0.974481	1.098	0.051449	0.324614	1.044	0.329613	0.812862	1.40744e+09	1.41842e+09	1.48673e+09	1.45922e+09	1.3457e+09	1.48618e+09	1.38651e+09	1.22007e+09	1.16519e+09	1.13855e+09	1.05465e+09	1.58624e+09	1.25582e+09	1.2777e+09	1.42159e+09	1.47904e+09	1.28897e+09	1.48901e+09	1.2954e+09	1.34482e+09	1.39933e+09	1.36949e+09	1.31265e+09	1.18424e+09	1.50884e+09	1.70421e+09	1468045088	1.30632e+09	1.53329e+09	1.31367e+09
High	Q8BK30	NADH dehydrogenase [ubiquinone] flavoprotein 3, mitochondrial OS=Mus musculus OX=10090 GN=Ndufv3 PE=1 SV=1	78330	Ndufv3	ENSMUSG00000024038.16	10	1	1.259	0.0928312	0.491293	0.905	0.385462	0.840397	1.371	0.0516026	0.325174	1.341	0.108915	0.508711		6.91053e+06			3.61875e+06	3.30135e+06	5.91977e+06	2.67815e+06	2.12697e+06	4.44945e+06	1.96999e+06	4.90258e+06	3.64734e+06	4.56834e+06	6.14224e+06			6.26138e+06				6.12473e+06			7.24876e+06			3.47894e+06	3.43165e+06	5688651
High	P15864	Histone H1.2 OS=Mus musculus OX=10090 GN=H1-2 PE=1 SV=2	50708	Hist1h1c	ENSMUSG00000036181.2	437	2	0.934	0.127271	0.575815	0.993	0.741152	0.962388	1.098	0.0516949	0.325347	0.997	0.914848	0.991744	1.44747e+09	1.09629e+09	1.42065e+09	1.30393e+09	1.687e+09	1.47944e+09	1.42363e+09	1.37079e+09	1.79008e+09	1.23155e+09	1.60177e+09	1.56152e+09	1.44996e+09	1.53836e+09	1.41583e+09	1.53857e+09	1.63126e+09	1.52299e+09	1.58828e+09	1.31006e+09	1.35176e+09	1.43683e+09	1.50611e+09	1.21621e+09	1.16704e+09	1.62242e+09	1.30579e+09	1.65167e+09	1.52238e+09	1.33505e+09
High	Q3UHD9	Arf-GAP with GTPase, ANK repeat and PH domain-containing protein 2 OS=Mus musculus OX=10090 GN=Agap2 PE=1 SV=1	216439; 105242480	Agap2; LOC105242480	ENSMUSG00000025422.9	372	25	0.984	0.702357	0.973967	1.031	0.426731	0.869157	1.098	0.05205	0.327171	1.019	0.607948	0.950371	9.58836e+08	9.37378e+08	8.88538e+08	9.93319e+08	8.62139e+08	8.48857e+08	9.12405e+08	9.38655e+08	9.23846e+08	1.05353e+09	8.75184e+08	9.13452e+08	8.55061e+08	9.68371e+08	8.66481e+08	7.60049e+08	9.60197e+08	8.20762e+08	8.42715e+08	7.07081e+08	9.27136e+08	9.83194e+08	7.43781e+08	8.03919e+08	9.90642e+08	1.02065e+09	9.98624e+08	839078986	8.79668e+08	8.64897e+08
High	P70452	Syntaxin-4 OS=Mus musculus OX=10090 GN=Stx4 PE=1 SV=1	20909	Stx4a	ENSMUSG00000030805.14	24	2	1.131	0.0469096	0.358569	1.138	0.00949368	0.0994652	1.163	0.052346	0.328512	1.315	0.00337948	0.040454	5.03472e+07	5.86637e+07	5.57287e+07	5.59828e+07	5.12621e+07	5.01079e+07	5.89531e+07	4.39999e+07	4.33745e+07	3.94049e+07	4.91439e+07	4.54548e+07	4.501e+07	5.17696e+07	3.20748e+07	6.0495e+07	4.67368e+07	5.43727e+07	5.8698e+07	5.66524e+07	7.15543e+07	5.35769e+07	5.69129e+07	42373487	62699068	6.32416e+07	5.57092e+07	5.03051e+07	51156616	5.4997e+07
High	P03921	NADH-ubiquinone oxidoreductase chain 5 OS=Mus musculus OX=10090 GN=Mtnd5 PE=1 SV=3	17721; 3338890	ND5	ENSMUSG00000064367.1	166	7	1.068	0.185861	0.672473	0.997	0.966192	0.994868	1.165	0.0523943	0.328512	1.087	0.269017	0.769212	6.67341e+07	1.03733e+08	8.55819e+07	8.69125e+07	7.4017e+07	9.75048e+07	8.69252e+07	6.92245e+07	7.2286e+07	7.29583e+07	7.31133e+07	1.06632e+08	7.50703e+07	6.66757e+07	9.58291e+07	8.23417e+07	8.31532e+07	1.02729e+08	7.91693e+07	7.68115e+07	7.28251e+07	9.84447e+07	8.28899e+07	5.6044e+07	1.10255e+08	9.81672e+07	8.72343e+07	7.19521e+07	9.98916e+07	82227812
High	Q9ERB0	Synaptosomal-associated protein 29 OS=Mus musculus OX=10090 GN=Snap29 PE=1 SV=1	67474	Snap29	ENSMUSG00000022765.8	57	5	1.002	0.966166	0.997762	0.959	0.192057	0.667006	1.125	0.0525279	0.328732	0.987	0.886166	0.991037	4.39986e+08	4.2155e+08	5.59505e+08	4.31653e+08	5.02658e+08	4.58578e+08	4.15304e+08	5.11123e+08	5.88021e+08	4.25903e+08	4.60798e+08	5.57053e+08	4.06836e+08	5.2638e+08	4.40724e+08	4.84919e+08	5.94365e+08	5.84689e+08	5.70013e+08	2.94268e+08	5.37684e+08	5.16097e+08	3.24471e+08	3.71809e+08	446699079	6.45498e+08	4.34218e+08	4.81434e+08	4.78524e+08	3.98083e+08
High	D3YZP9	Coiled-coil domain-containing protein 6 OS=Mus musculus OX=10090 GN=Ccdc6 PE=1 SV=1	76551	Ccdc6	ENSMUSG00000048701.13	125	7	1.086	0.168836	0.648994	1.03	0.538091	0.908218	0.847	0.0525604	0.328732	0.879	0.184709	0.653156	5.4512e+07	5.84815e+07	4.60756e+07	5.49795e+07	6.88247e+07	5.33689e+07	4.51568e+07	4.38363e+07	4.64153e+07	5.79358e+07	5.24469e+07	5.47475e+07	4.6785e+07	6.19759e+07	3.95428e+07	5.80628e+07	5.68289e+07	3.96696e+07	4.22597e+07	4.77923e+07	5.10733e+07	4.11105e+07	6.14526e+07	4.58121e+07	62082715	53104469	5.52693e+07	6.71504e+07	5.50626e+07	42594612
High	Q64314	Hematopoietic progenitor cell antigen CD34 OS=Mus musculus OX=10090 GN=Cd34 PE=1 SV=1	12490	Cd34	ENSMUSG00000016494.9	70	3	0.81	0.012189	0.150771	0.939	0.37952	0.838969	0.813	0.0526318	0.328769	0.868	0.211822	0.696128	1.94204e+07	1.62545e+07	2.60387e+07	3.05498e+07	2.00645e+07	2.01206e+07	2.52146e+07	2.60467e+07	2.7002e+07	2.82122e+07	2.47655e+07	2.52263e+07	2.58046e+07	2.62977e+07	3.07428e+07	2.54413e+07	2.17078e+07	1.62439e+07	2.15044e+07	2.25019e+07	2.34109e+07	2.8032e+07	2.3255e+07	16348106	1.73962e+07	2.98948e+07	30747997	19344733	2.05262e+07	2.38355e+07
High	Q6PER3	Microtubule-associated protein RP/EB family member 3 OS=Mus musculus OX=10090 GN=Mapre3 PE=1 SV=1	100732	Mapre3	ENSMUSG00000029166.14	678	11	0.986	0.749345	0.974465	0.971	0.313098	0.791337	1.098	0.0530413	0.330914	1.076	0.119302	0.532675	7.91667e+08	9.54674e+08	7.28704e+08	9.6811e+08	6.58991e+08	7.36078e+08	9.2778e+08	9.09755e+08	8.67825e+08	8.62282e+08	6.77082e+08	9.35411e+08	8.3317e+08	1.21762e+09	8.57646e+08	9.29528e+08	1.39689e+09	9.65481e+08	7.54845e+08	8.31142e+08	9.6831e+08	9.84256e+08	8.16034e+08	6.65947e+08	1016138466	8.35305e+08	9.71996e+08	6.44557e+08	7.60381e+08	8.7161e+08
High	P97445	Voltage-dependent P/Q-type calcium channel subunit alpha-1A OS=Mus musculus OX=10090 GN=Cacna1a PE=1 SV=2	12286	Cacna1a	ENSMUSG00000034656.17	71	8	1.052	0.513502	0.926065	1.1	0.0661746	0.381823	1.188	0.0534527	0.333067	1.167	0.10716	0.506162	3.36531e+07	3.27073e+07	3.66179e+07	3.66268e+07	3.24876e+07	3.08604e+07	4.53527e+07	3.3156e+07	2.59585e+07	3.88162e+07	3.20344e+07	3.43717e+07	3.63042e+07	3.25495e+07	4.39222e+07	4.09551e+07	3.40362e+07	4.05265e+07	3.59415e+07	4.12856e+07	4.10937e+07	3.45432e+07	3.7526e+07	2.82135e+07	3.45205e+07	4.21725e+07	3.67968e+07	3.15935e+07	32011943	4.3044e+07
High	Q9QXV0	ProSAAS OS=Mus musculus OX=10090 GN=Pcsk1n PE=1 SV=2	30052	Pcsk1n	ENSMUSG00000039278.10	286	7	1.108	0.0288483	0.263891	0.975	0.484006	0.895585	1.128	0.0535559	0.333296	1.086	0.183044	0.650754	2.03292e+08	2.85984e+08	2.49311e+08	2.08906e+08	2.43677e+08	2.16731e+08	2.30777e+08	2.00128e+08	1.50089e+08	2.67119e+08	1.78476e+08	2.57433e+08	2.12109e+08	1.83523e+08	2.75703e+08	2.40985e+08	2.56117e+08	2.80389e+08	1.92779e+08	2.41791e+08	2.16995e+08	2.42764e+08	2.95433e+08	1.70857e+08	3.0516e+08	2.85067e+08	2.09367e+08	2.38483e+08	2.23875e+08	2.16455e+08
High	P42925	Peroxisomal membrane protein 2 OS=Mus musculus OX=10090 GN=Pxmp2 PE=1 SV=2	19301	Pxmp2		11	1	1.295	0.232813	0.726653	0.868	0.542299	0.908264	1.611	0.0538133	0.334483	1.082	0.823694	0.981261		434168	354388		320108	708098	201294		168811	286320		212270	273573		617140		440617			302529	290175	234429	369695		457369	410953		307895	729396	192678
High	Q71LX4	Talin-2 OS=Mus musculus OX=10090 GN=Tln2 PE=1 SV=3	70549	Tln2		1312	70	1.087	0.0674383	0.431665	1.047	0.218532	0.70502	1.097	0.0540505	0.335541	1.087	0.0811802	0.422389	7.02911e+08	7.28714e+08	7.59884e+08	7.51092e+08	7.47284e+08	7.36481e+08	7.02307e+08	7.16232e+08	7.18506e+08	6.42523e+08	6.64639e+08	6.4195e+08	6.82301e+08	6.98947e+08	5.99395e+08	7.84666e+08	7.28394e+08	7.53147e+08	7.63627e+08	6.66148e+08	8.39033e+08	7.20032e+08	6.8562e+08	5.91575e+08	7.75731e+08	8.70417e+08	7.54067e+08	7.25721e+08	7.58896e+08	6.64007e+08
High	Q8BH69	Selenide, water dikinase 1 OS=Mus musculus OX=10090 GN=Sephs1 PE=1 SV=1	109079	Sephs1	ENSMUSG00000026662.13	19	5	0.807	0.014346	0.168204	0.803	0.00149685	0.0227781	0.821	0.0545584	0.338276	0.815	0.0595361	0.359724	1.42455e+07	1.79247e+07	1.71905e+07	1.27295e+07	1.87481e+07	1.80284e+07	1.18434e+07	1.8918e+07	1.6862e+07	1.38733e+07	1.83309e+07	2.06121e+07	1.80315e+07	1.10582e+07	1.83648e+07	1.24076e+07	1.99889e+07	1.22956e+07	1.93388e+07	1.39576e+07	1.27819e+07	1.57356e+07	1.77008e+07	1.20424e+07	1.91834e+07	19666794	1.2829e+07	18127409	1.83651e+07	1.12687e+07
Medium	Q9CYR0	Single-stranded DNA-binding protein, mitochondrial OS=Mus musculus OX=10090 GN=Ssbp1 PE=1 SV=1	381760	Ssbp1	ENSMUSG00000029911.14	4	1	1.026	0.923653	0.997553	0.965	0.890999	0.980963	1.468	0.0547716	0.339178	1.032	0.908504	0.991744	1.85576e+06	2.07317e+06	2.23885e+06	2.95309e+06	1.51072e+06	2.07916e+06	2.13865e+06			1.25585e+06	2.21712e+06	1.15287e+06	2.18302e+06	2.18701e+06	1.66657e+06	2.60477e+06	2.68302e+06	3.23334e+06	3.00166e+06	1.87609e+06	2.33904e+06	2.08546e+06	1.68125e+06	1.56186e+06	2.20812e+06	2.57079e+06	2972358	1475412	2.15193e+06	2.00769e+06
High	Q6WQJ1	Sn1-specific diacylglycerol lipase alpha OS=Mus musculus OX=10090 GN=Dagla PE=1 SV=2	269060	Dagla	ENSMUSG00000035735.10	167	17	0.944	0.248768	0.743784	0.98	0.61195	0.934143	1.151	0.0552796	0.341803	1.064	0.309924	0.800067	9.73233e+07	8.71762e+07	8.20942e+07	8.93478e+07	8.46685e+07	9.2372e+07	9.50108e+07	8.86757e+07	8.87814e+07	7.67795e+07	1.02757e+08	9.67043e+07	9.43457e+07	8.74106e+07	9.65482e+07	1.2767e+08	1.1696e+08	1.1631e+08	1.15177e+08	1.36553e+08	1.31932e+08	1.19281e+08	1.06631e+08	8.19367e+07	9.29444e+07	9.37441e+07	8.96317e+07	8.22109e+07	9.47775e+07	8.95452e+07
High	Q921G8	Gamma-tubulin complex component 2 OS=Mus musculus OX=10090 GN=Tubgcp2 PE=1 SV=2	74237	Tubgcp2	ENSMUSG00000025474.9	8	2	1.216	0.274878	0.770848	1.32	0.032484	0.241007	1.446	0.0553318	0.341803	1.715	0.00457	0.0512187	895763	3.4187e+06	2.54685e+06	960577	2.33104e+06	273099	3.63651e+06	3.24972e+06	4.75634e+06	582455	818932	5.2399e+06	711065	2.25998e+06	2.97772e+06	796282	4.90668e+06	3.95199e+06	3.95589e+06	5.30984e+06	5.83467e+06	3.54768e+06	1.11291e+06	751176	3.65833e+06	2.91233e+06	965735	2.27568e+06	277041	3.41737e+06
Medium	Q8BJS7	Microtubule-associated protein 10 OS=Mus musculus OX=10090 GN=Map10 PE=1 SV=1	74393	4933403G14Rik; Map10	ENSMUSG00000050930.5	1	1	1.306	0.0731721	0.44978	1.117	0.307464	0.786992	1.407	0.0556549	0.343376	1.464	0.0472138	0.303924		4.62436e+06	5.30821e+06	4.66458e+06		4.00635e+06					6.51496e+06		3.61329e+06	2.9536e+06	3.55726e+06	4.43462e+06	4.78677e+06	5.31716e+06	6.20213e+06		5.71902e+06		4.81722e+06		4941732	5999174	4.662e+06		4.07655e+06
High	G3X9C2	F-box only protein 50 OS=Mus musculus OX=10090 GN=Nccrp1 PE=1 SV=2	233038	Nccrp1		1	1	0.01	1e-17	5.97857e-16	0.74	0.0850081	0.443469	0.668	0.0557749	0.343694	0.01	1e-17	4.64907e-16								1.14638e+06			685913			3.49546e+06			1.0343e+06
High	Q64520	Guanylate kinase OS=Mus musculus OX=10090 GN=Guk1 PE=1 SV=2	14923	Guk1		192	9	0.845	0.000596952	0.013352	0.874	0.000851225	0.0146264	0.866	0.0561583	0.345632	0.853	0.0212037	0.16766	8.20631e+07	8.58833e+07	8.21886e+07	7.94492e+07	8.53857e+07	7.1894e+07	8.5643e+07	8.53439e+07	5.90645e+07	9.68583e+07	8.7744e+07	9.76678e+07	9.60662e+07	9.18325e+07	1.02031e+08	6.77132e+07	8.75137e+07	8.60539e+07	7.33527e+07	8.12754e+07	5.74622e+07	8.32461e+07	7.94881e+07	6.89414e+07	9.14232e+07	9.46885e+07	7.99023e+07	8.22149e+07	7.3835e+07	8.16109e+07
Medium	Q6PEE2	CBP80/20-dependent translation initiation factor OS=Mus musculus OX=10090 GN=Ctif PE=1 SV=2	269037	Ctif		1	1	1.184	0.386091	0.857943	1.914	5.9266e-05	0.00147664	1.526	0.0562932	0.346038	1.367	0.196818	0.67089	2.05444e+06		1.08546e+06	870380			1.48341e+06	1.89954e+06	2.33437e+06		1.22965e+06	775195	917155			1.76249e+06	1.48932e+06	1.75118e+06	966618	1.58312e+06	1.08845e+06		1.25363e+06	1.71408e+06		1.25419e+06	874874			1.40834e+06
Medium	Q8K2F8	Protein LSM14 homolog A OS=Mus musculus OX=10090 GN=Lsm14a PE=1 SV=1	67070	Lsm14a	ENSMUSG00000066568.12	8	1	1.12	0.163331	0.640317	0.99	0.953294	0.991693	1.236	0.0565255	0.34704	0.874	0.246349	0.73626	1.64259e+07	1.88436e+07	1.94163e+07	1.90924e+07	1.74292e+07	1.37991e+07	2.02548e+07	1.60466e+07	1.42881e+07	1.57444e+07	8.86248e+06	1.90445e+07	1.46685e+07	1.93392e+07	1.59114e+07	1.91362e+07	1.89884e+07	2.17189e+07	2.02108e+07	1.06445e+07	1.52086e+07	2.12123e+07	9.94446e+06	1.38366e+07	20296396	2.2222e+07	1.91985e+07	1.66932e+07	1.46742e+07	1.93127e+07
High	A3KFX0	Cytosolic 5'-nucleotidase 1A OS=Mus musculus OX=10090 GN=Nt5c1a PE=1 SV=1	230718	Nt5c1a	ENSMUSG00000054958.6	4	2	0.885	0.459855	0.896419	0.955	0.852076	0.974661	0.675	0.0568294	0.348479	0.811	0.356348	0.840791	1.45111e+06			2.05769e+06	1.32203e+06	1.97151e+06	1.91677e+06		1.27485e+06	2.08193e+06	1.44571e+06	2.3256e+06			1.88064e+06	1.13162e+06		1.37125e+06	1.26979e+06	1.09856e+06	1.6298e+06	3.32819e+06	1.26838e+06	1.21037e+06			2.06841e+06	1.29557e+06	2.0666e+06	1.82177e+06
High	P47802	Metaxin-1 OS=Mus musculus OX=10090 GN=Mtx1 PE=1 SV=1	17827	Mtx1		164	9	0.982	0.681948	0.972941	1.015	0.774932	0.9683	0.878	0.0569345	0.348698	0.806	0.000427244	0.00694237	1.20676e+08	1.177e+08	1.11609e+08	1.24542e+08	1.25092e+08	1.15284e+08	1.1416e+08	1.21795e+08	1.31136e+08	1.4401e+08	1.09374e+08	1.20866e+08	1.2051e+08	1.33128e+08	1.233e+08	1.06417e+08	1.15111e+08	1.21e+08	1.28141e+08	9.03513e+07	9.89692e+07	1.20549e+08	9.43874e+07	1.01502e+08	125151685	128177616	125300187	1.21842e+08	119828534	107742605
Medium	Q9DBL9	1-acylglycerol-3-phosphate O-acyltransferase ABHD5 OS=Mus musculus OX=10090 GN=Abhd5 PE=1 SV=1	67469	Abhd5	ENSMUSG00000032540.16	2	1	0.649	0.0364462	0.304041	0.718	0.110544	0.510858	0.657	0.0570435	0.348939	0.01	1e-17	4.64907e-16		386327		272681	353265	654986	308269		390875			538339	550655			370701	343841	397639	345320						411460		274269	342614	669313	294492
High	P0C027	Diphosphoinositol polyphosphate phosphohydrolase 3-alpha OS=Mus musculus OX=10090 GN=Nudt10 PE=1 SV=1	58242; 102954	Nudt11; Nudt10	ENSMUSG00000073295.4; ENSMUSG00000073293.4	110	3	0.942	0.510639	0.923973	0.954	0.526318	0.908047	0.816	0.0572704	0.349901	0.768	0.0167299	0.141654	1.91467e+07	2.21282e+07	1.86246e+07	2.01983e+07	1.90048e+07	1.89253e+07	2.04846e+07	2.15305e+07	1.90391e+07	2.38859e+07	1.696e+07	1.97936e+07	2.2678e+07	2.26717e+07	2.18848e+07	1.65188e+07	1.78766e+07	1.85207e+07	1.62803e+07	1.55813e+07	1.67855e+07	2.03316e+07	1.50215e+07	1.60439e+07	2.3432e+07	2.14248e+07	2.03033e+07	1.863e+07	19732764	19319279
High	Q922R8	Protein disulfide-isomerase A6 OS=Mus musculus OX=10090 GN=Pdia6 PE=1 SV=3	71853	Pdia6		423	11	1.026	0.625623	0.965872	1.066	0.105519	0.502321	0.88	0.0575166	0.350604	0.953	0.506244	0.911565	3.24257e+08	3.50269e+08	3.13232e+08	3.32364e+08	3.05604e+08	3.3346e+08	3.33368e+08	3.25664e+08	3.40586e+08	3.59319e+08	3.26514e+08	3.59086e+08	3.07177e+08	2.8971e+08	3.45705e+08	2.83595e+08	2.57661e+08	2.74092e+08	2.6663e+08	2.93209e+08	2.69854e+08	3.26328e+08	2.69013e+08	2.7298e+08	3.72602e+08	359422272	333970240	2.97167e+08	3.43011e+08	3.1529e+08
High	Q9CQM9	Glutaredoxin-3 OS=Mus musculus OX=10090 GN=Glrx3 PE=1 SV=1	30926	Glrx3	ENSMUSG00000031068.8	308	12	0.924	0.07197	0.447776	0.995	0.869923	0.977956	0.878	0.0575542	0.350604	0.931	0.328276	0.81204	2.05798e+08	1.97117e+08	1.8259e+08	1.96057e+08	1.89064e+08	2.27141e+08	1.93423e+08	2.04342e+08	2.43992e+08	1.88206e+08	2.10002e+08	2.1304e+08	2.08631e+08	2.13459e+08	2.41477e+08	1.80059e+08	1.88651e+08	1.99535e+08	1.81426e+08	1.83825e+08	1.95137e+08	2.01245e+08	1.97228e+08	1.72977e+08	2.09115e+08	2.10203e+08	1.97204e+08	1.83583e+08	2.3362e+08	1.83454e+08
High	A2ALS5	Rap1 GTPase-activating protein 1 OS=Mus musculus OX=10090 GN=Rap1gap PE=1 SV=2	110351	Rap1gap		420	18	0.977	0.603131	0.961537	0.95	0.185224	0.656942	1.124	0.0575952	0.350604	1.044	0.461657	0.899306	1.60475e+08	1.63689e+08	1.49631e+08	1.60683e+08	1.46429e+08	1.53195e+08	1.53946e+08	1.41632e+08	1.61457e+08	1.37516e+08	1.4819e+08	1.66458e+08	1.46159e+08	1.65556e+08	1.60562e+08	1.73896e+08	1.86584e+08	1.82834e+08	1.81507e+08	1.54609e+08	1.72585e+08	1.64227e+08	1.68506e+08	1.3493e+08	1.74469e+08	1.71603e+08	1.61583e+08	1.4238e+08	1.5843e+08	1.4552e+08
High	Q7TQI3	Ubiquitin thioesterase OTUB1 OS=Mus musculus OX=10090 GN=Otub1 PE=1 SV=2	107260	Otub1	ENSMUSG00000024767.11	1284	15	0.963	0.390916	0.859177	1.009	0.8862	0.979607	0.896	0.0579829	0.352359	0.931	0.237448	0.728744	9.26569e+08	9.55548e+08	9.0931e+08	9.25922e+08	8.8576e+08	9.38346e+08	9.34709e+08	9.31254e+08	9.63867e+08	1.10495e+09	9.64523e+08	9.50454e+08	9.63287e+08	9.49223e+08	1.03198e+09	6.85468e+08	9.2787e+08	9.17667e+08	8.75781e+08	8.82117e+08	8.93567e+08	9.75445e+08	9.09172e+08	7.79333e+08	1.01448e+09	1.04253e+09	9.30786e+08	8.63083e+08	9.68573e+08	8.83283e+08
High	P51863	V-type proton ATPase subunit d 1 OS=Mus musculus OX=10090 GN=Atp6v0d1 PE=1 SV=2	11972	Atp6v0d1	ENSMUSG00000013160.7	1411	14	0.984	0.703199	0.973967	1.026	0.531705	0.908218	1.095	0.058024	0.352359	1.025	0.531944	0.924503	2.0641e+09	2.02595e+09	2.16474e+09	2.25438e+09	2.11631e+09	2.5988e+09	2.12092e+09	2.05361e+09	2.11023e+09	2.26717e+09	2.09365e+09	2.17048e+09	2.19079e+09	2.13746e+09	2.10399e+09	2.27377e+09	2.38326e+09	2.26493e+09	2.12777e+09	2.10204e+09	2.29719e+09	2.02604e+09	2.02383e+09	1.73977e+09	2.15563e+09	2.4726e+09	2.2635e+09	2.05342e+09	2.66566e+09	2.00767e+09
High	Q9WVQ1	Membrane-associated guanylate kinase, WW and PDZ domain-containing protein 2 OS=Mus musculus OX=10090 GN=Magi2 PE=1 SV=2	50791	Magi2	ENSMUSG00000040003.18	124	16	0.985	0.791371	0.983727	0.96	0.420869	0.864146	1.172	0.0592391	0.358869	1.104	0.242827	0.732338	4.83725e+07	5.67048e+07	5.68888e+07	5.84514e+07	4.82862e+07	5.66353e+07	6.42582e+07	4.58914e+07	4.68991e+07	5.38631e+07	4.59384e+07	5.95448e+07	5.32923e+07	4.69296e+07	5.1572e+07	5.5535e+07	6.97425e+07	6.81901e+07	5.59953e+07	6.19345e+07	6.11767e+07	5.02014e+07	6.18701e+07	4.07162e+07	6.01536e+07	6.52413e+07	5.87175e+07	4.68996e+07	5.84642e+07	6.08262e+07
High	Q3UTZ3	Microtubule-associated protein 11 OS=Mus musculus OX=10090 GN=MAP11 PE=1 SV=1	231807	BC037034		24	2	1.01	0.989874	0.999567	1.019	0.871569	0.978702	1.4	0.0596423	0.360876	1.231	0.290996	0.787134	3.68051e+06	3.62682e+06	2.86079e+06	4.18288e+06	3.29266e+06	4.62103e+06	3.62242e+06	3.15388e+06	3.39344e+06	3.42703e+06	3.55662e+06	3.82117e+06	3.00372e+06	3.26105e+06	3.89406e+06	5.50606e+06	4.13445e+06	5.17748e+06	4.93209e+06	4.32868e+06	4.64543e+06	4.05852e+06	4.56764e+06	3.0967e+06	3.86715e+06	3262508	4206433	3.20131e+06	4744040	3.40357e+06
High	O70250	Phosphoglycerate mutase 2 OS=Mus musculus OX=10090 GN=Pgam2 PE=1 SV=3	56012	Pgam2	ENSMUSG00000020475.3	1247	8	0.9	0.12124	0.564273	1.031	0.533687	0.908218	0.845	0.0599514	0.362073	0.909	0.337566	0.822776	3.82852e+07	4.7291e+07	4.76397e+07	4.01204e+07	3.7022e+07	4.59393e+07	4.08268e+07	4.71915e+07	5.04308e+07	5.33739e+07	4.9922e+07	3.17682e+07	4.99859e+07	5.25337e+07	4.49928e+07	3.94936e+07	3.8403e+07	4.19877e+07	4.58029e+07	3.7114e+07	1.90637e+07	4.92366e+07	4.08215e+07	3.21292e+07	50185240	5.48092e+07	4.02929e+07	3.62188e+07	4.75679e+07	3.84903e+07
High	P60202	Myelin proteolipid protein OS=Mus musculus OX=10090 GN=Plp1 PE=1 SV=2	18823	Plp1	ENSMUSG00000031425.15	7288	10	0.924	0.0782867	0.457827	0.88	7.68467e-05	0.00187731	0.896	0.0600193	0.362073	0.9	0.0664924	0.378976	3.15477e+10	3.10144e+10	2.30945e+10	2.58564e+10	2.51562e+10	2.51649e+10	2.44183e+10	2.70349e+10	3.978e+10	2.04983e+10	2.96944e+10	3.67923e+10	2.86311e+10	3.35122e+10	2.24906e+10	2.44483e+10	2.50341e+10	2.50222e+10	2.96699e+10	2.13277e+10	3.58443e+10	2.24449e+10	3.15359e+10	2.65376e+10	3.29836e+10	2.6422e+10	2.59052e+10	2.4499e+10	2.58977e+10	2.30189e+10
High	Q80TL0	Protein phosphatase 1E OS=Mus musculus OX=10090 GN=Ppm1e PE=1 SV=2	320472	Ppm1e	ENSMUSG00000046442.4	965	20	1.012	0.860637	0.98906	1.063	0.114829	0.521363	1.123	0.0600568	0.362073	1.041	0.427305	0.886203	4.96577e+08	4.94646e+08	4.13031e+08	4.99976e+08	4.80379e+08	4.8838e+08	4.96365e+08	4.7601e+08	5.12769e+08	5.00116e+08	4.40048e+08	4.76821e+08	4.98752e+08	4.88061e+08	4.46148e+08	4.74382e+08	5.24376e+08	5.49982e+08	5.75723e+08	4.66024e+08	5.3138e+08	5.01266e+08	4.65343e+08	4.17607e+08	5.28149e+08	4.7308e+08	5.01345e+08	4.67414e+08	5.03347e+08	4.67915e+08
Medium	P55200	Histone-lysine N-methyltransferase 2A OS=Mus musculus OX=10090 GN=Kmt2a PE=1 SV=3	214162	Kmt2a; Mll1	ENSMUSG00000002028.13	42	1	1.123	0.122	0.564273	1.063	0.227667	0.715687	1.188	0.0602985	0.362948	0.01	1e-17	4.64907e-16	3.31118e+07	3.64256e+07	4.14087e+07	3.99749e+07	3.54738e+07	2.472e+07	3.44761e+07			4.31448e+07			3.20418e+07		3.28069e+07			3.85047e+07						27891042	39243592	47389540	40196840	33976448	26291110	32870690
High	Q9WTP7	GTP:AMP phosphotransferase AK3, mitochondrial OS=Mus musculus OX=10090 GN=Ak3 PE=1 SV=3	56248	Ak3	ENSMUSG00000024782.7	308	12	0.984	0.633251	0.967499	0.948	0.167618	0.625042	0.882	0.0603466	0.362948	0.94	0.381526	0.854435	2.92028e+08	2.87706e+08	2.45865e+08	2.33848e+08	2.69612e+08	2.25751e+08	2.54131e+08	2.48916e+08	2.39504e+08	2.61257e+08	2.59472e+08	2.62321e+08	2.56099e+08	2.51568e+08	2.64347e+08	2.23993e+08	2.44472e+08	2.28325e+08	2.41761e+08	2.11063e+08	2.39006e+08	2.56569e+08	2.25166e+08	2.45652e+08	3.0503e+08	2.82003e+08	2.34602e+08	2.62056e+08	2.32896e+08	2.40546e+08
High	P40630	Transcription factor A, mitochondrial OS=Mus musculus OX=10090 GN=Tfam PE=1 SV=2	21780	Tfam	ENSMUSG00000003923.14	64	4	0.996	0.918269	0.997553	1.011	0.811347	0.970225	0.851	0.0605311	0.363622	0.869	0.118152	0.531891	7.51991e+07	6.91004e+07	6.17608e+07	6.89535e+07	6.7676e+07	6.49779e+07	7.14843e+07	6.52553e+07	6.75984e+07	8.12095e+07	6.61971e+07	6.28757e+07	7.17227e+07	7.06411e+07	7.0832e+07	5.57194e+07	6.36763e+07	6.16318e+07	5.48193e+07	5.05061e+07	5.60572e+07	6.85541e+07	5.85256e+07	63254201	7.35533e+07	70878636	6.91793e+07	66405321	6.72644e+07	67009923
High	Q6IFX2	Keratin, type I cytoskeletal 42 OS=Mus musculus OX=10090 GN=Krt42 PE=1 SV=1	68239	Krt42	ENSMUSG00000053654.7	257	3	0.423	1e-17	5.97857e-16	1.079	0.113991	0.518968	0.852	0.0607405	0.364443	0.885	0.160648	0.611869	2.15475e+07	6.80806e+07	2.58561e+07	7.59155e+07	2.35087e+07	4.64058e+07	7.71959e+07	1.3326e+08	7.34441e+07	5.71225e+07	2.77261e+07	7.08498e+07	6.82449e+07	2.30767e+08	5.42508e+07	4.07071e+07	1.51112e+08	6.41027e+07	2.07518e+07	6.44863e+07	6.76142e+07	7.29729e+07	4.93213e+07	1.81237e+07	7.25075e+07	2.96754e+07	7.64358e+07	22852117	4.78913e+07	72859685
High	Q9CPQ3	Mitochondrial import receptor subunit TOM22 homolog OS=Mus musculus OX=10090 GN=Tomm22 PE=1 SV=3	223696	Tomm22	ENSMUSG00000022427.3	115	5	1.004	0.930897	0.997553	0.928	0.141486	0.577474	1.161	0.0612771	0.367224	1.124	0.131739	0.557726	6.09626e+07	6.65878e+07	7.9263e+07	7.64338e+07	8.16797e+07	9.26969e+07	8.02481e+07	5.37108e+07	6.30064e+07	5.42445e+07	5.97164e+07	7.50395e+07	7.11771e+07	7.84324e+07	5.92598e+07	6.94593e+07	5.76629e+07	7.50375e+07	9.02812e+07	8.08911e+07	8.09878e+07	6.06733e+07	8.71619e+07	5.12868e+07	70438092	9.13083e+07	7.68119e+07	7.94907e+07	9.59974e+07	7.64273e+07
High	P80560	Receptor-type tyrosine-protein phosphatase N2 OS=Mus musculus OX=10090 GN=Ptprn2 PE=1 SV=2	19276	Ptprn2	ENSMUSG00000056553.14	100	13	1.058	0.453806	0.89272	0.975	0.756714	0.964281	1.202	0.0615502	0.36842	1.091	0.424592	0.884964	3.00103e+07	3.48632e+07	2.75349e+07	3.18639e+07	3.0422e+07	3.60329e+07	2.87727e+07	2.74867e+07	1.79098e+07	3.23722e+07	2.964e+07	2.76316e+07	2.74846e+07	2.24971e+07	3.69808e+07	4.22634e+07	2.96473e+07	4.03946e+07	2.70637e+07	3.57142e+07	2.85927e+07	2.77102e+07	4.05461e+07	2.52342e+07	3.71599e+07	31664862	3.20449e+07	2.94794e+07	3.73283e+07	2.7312e+07
High	Q8BHB9	Chloride intracellular channel protein 6 OS=Mus musculus OX=10090 GN=Clic6 PE=1 SV=1	209195	Clic6	ENSMUSG00000022949.9	47	11	1.247	0.000113438	0.00337093	1.463	5.77316e-15	3.65974e-13	0.844	0.0617297	0.369054	0.969	0.740933	0.975805	1.46633e+08	1.13414e+08	7.33124e+07	5.59968e+07	5.04557e+07	7.08509e+07	9.46039e+07	1.20845e+08	2.03619e+08	5.33925e+07	4.93119e+07	9.73995e+07	8.2655e+07	5.19011e+07	5.218e+07	4.45074e+07	4.50827e+07	4.78292e+07	5.06166e+07	8.39632e+07	9.50235e+07	3.60216e+07	4.73721e+07	1.22912e+08	1.19569e+08	8.45137e+07	5.63267e+07	48882058	73728310	9.00841e+07
High	E9Q557	Desmoplakin OS=Mus musculus OX=10090 GN=Dsp PE=1 SV=1	109620	Dsp	ENSMUSG00000054889.9	10	5	0.876	0.261159	0.75376	0.84	0.0542039	0.339289	0.788	0.0618636	0.369238	0.683	0.00925859	0.0890563	9.72376e+06	7.43061e+06	5.31361e+06	1.05133e+07	6.86315e+06	6.93637e+06	8.80673e+06	8.17814e+06	1.08394e+07	7.05776e+06	9.1573e+06	7.30998e+06	9.05875e+06	1.87112e+07	8.76218e+06	7.12845e+06	9.6366e+06	6.65425e+06	4.15777e+06	5.12255e+06	6.85196e+06	7.70987e+06	5.41549e+06	8.1764e+06	7939122	6.01191e+06	1.05251e+07	6.68028e+06	7.06071e+06	8.26619e+06
High	P51791	H(+)/Cl(-) exchange transporter 3 OS=Mus musculus OX=10090 GN=Clcn3 PE=1 SV=2	12725	Clcn3	ENSMUSG00000004319.15	28	3	1.133	0.171564	0.65506	1.161	0.0848456	0.443469	1.266	0.0619431	0.369238	1.231	0.0874556	0.445158	1.33355e+07	1.20519e+07	1.45775e+07	1.08201e+07	1.17973e+07	1.10739e+07	1.09645e+07	1.00965e+07	1.31353e+07	9.35693e+06	7.89438e+06	7.40608e+06	1.16218e+07	8.65005e+06	9.40233e+06	1.40987e+07	1.20163e+07	1.21379e+07	1.36972e+07	7.88046e+06	1.48827e+07	1.36816e+07	8.60067e+06	1.11928e+07	1.2731e+07	1.68311e+07	10891829	1.15586e+07	11587653	1.03715e+07
High	O35326	Serine/arginine-rich splicing factor 5 OS=Mus musculus OX=10090 GN=Srsf5 PE=1 SV=2	20384	Srsf5	ENSMUSG00000021134.17	184	6	0.856	0.0220974	0.219022	0.92	0.0899091	0.459454	0.84	0.0619814	0.369238	0.835	0.0676573	0.381424	4.32457e+07	4.0597e+07	3.74037e+07	3.49654e+07	4.23259e+07	5.45247e+07	4.00554e+07	5.42131e+07	3.70512e+07	5.83996e+07	4.58314e+07	4.31255e+07	4.3197e+07	3.81348e+07	5.51993e+07	3.20043e+07	4.0394e+07	5.30224e+07	3.04542e+07	3.97793e+07	3.85512e+07	3.87431e+07	3.91777e+07	3.62971e+07	4.30638e+07	4.29024e+07	3.51678e+07	4.09265e+07	55780558	3.8082e+07
High	Q62313	Trans-Golgi network integral membrane protein 1 OS=Mus musculus OX=10090 GN=Tgoln1 PE=1 SV=1	22134	Tgoln1	ENSMUSG00000056429.4	3	1	0.829	0.28788	0.781055	1.124	0.400668	0.855226	1.463	0.0621605	0.369839	1.163	0.526205	0.920455	1.21262e+06	968002	1.69241e+06	1.25882e+06		1.29547e+06	2.11599e+06	1.07044e+06	2.05513e+06	1.617e+06	810360	1.88179e+06	1.6215e+06	1.36938e+06	1.7073e+06	2.44373e+06	2.32715e+06	2.20712e+06	2.41787e+06	1.20123e+06	2.09974e+06	2.07132e+06	1.19711e+06	1.02085e+06	1.04387e+06	1.93568e+06	1.2658e+06		1.37985e+06	2.01686e+06
High	B1AXH1	NHS-like protein 2 OS=Mus musculus OX=10090 GN=Nhsl2 PE=1 SV=2				37	4	1.031	0.691361	0.972987	0.919	0.269172	0.76073	1.228	0.0622298	0.369839	1.106	0.35992	0.841108	1.18826e+07	1.57138e+07	9.73415e+06	1.05992e+07	1.36062e+07	9.0053e+06	1.70853e+07	1.19824e+07	1.12876e+07	9.66425e+06	1.24784e+07	2.91482e+07	1.3682e+07	1.62109e+07	1.0603e+07	1.9201e+07	1.95093e+07	1.81852e+07	2.15217e+07	1.61512e+07	1.549e+07	1.29232e+07	2.16389e+07	9.97835e+06	1.66457e+07	1.1208e+07	10643561	1.32711e+07	9.37144e+06	1.61988e+07
High	Q64524	Histone H2B type 2-E OS=Mus musculus OX=10090 GN=H2bc21 PE=1 SV=3	319190	Hist2h2be	ENSMUSG00000068854.7	2431	1	1.029	0.557817	0.946921	0.961	0.433941	0.871711	0.853	0.0627825	0.371803	0.877	0.131647	0.557726	7.86445e+07	5.55967e+07	8.07301e+07	7.30972e+07	8.64807e+07	8.5665e+07	7.02383e+07	6.98205e+07	6.57226e+07	6.75307e+07	8.89759e+07	7.31006e+07	6.98187e+07	7.84598e+07	5.80727e+07	6.45891e+07	5.49886e+07	5.57477e+07	8.5243e+07	6.49957e+07	5.53589e+07	7.74196e+07	6.17274e+07	66168824	59439324	91403360	72753384	84771856	87292656	65521696
High	Q61578	NADPH:adrenodoxin oxidoreductase, mitochondrial OS=Mus musculus OX=10090 GN=Fdxr PE=1 SV=1	14149	Fdxr	ENSMUSG00000018861.8	10	3	1.02	0.735777	0.974465	0.985	0.750183	0.962388	0.854	0.0630464	0.372926	0.923	0.399198	0.865446	5.05574e+07	7.39377e+07	6.70698e+07	4.85874e+07	5.61459e+07	6.19143e+07	5.86253e+07	4.61904e+07	3.77939e+07	6.30135e+07	5.75191e+07	7.33485e+07	5.24975e+07	4.70976e+07	6.53379e+07	4.91272e+07	5.17586e+07	4.47972e+07	3.75833e+07	4.62818e+07	4.11497e+07	6.66635e+07	5.0299e+07	4.25389e+07	7.9041e+07	75889033	4.84702e+07	5.4816e+07	63086717	5.4855e+07
High	O35598	Disintegrin and metalloproteinase domain-containing protein 10 OS=Mus musculus OX=10090 GN=Adam10 PE=1 SV=2	11487	Adam10	ENSMUSG00000054693.14	25	3	0.709	2.00325e-05	0.000644893	0.92	0.188477	0.662381	0.82	0.0632416	0.373639	0.919	0.458036	0.899138	1.17139e+07	1.40034e+07	9.53127e+06	3.12847e+07	1.95564e+07	3.23726e+07	3.3805e+07	2.69722e+07	3.01862e+07	2.37399e+07	3.62442e+07	2.51495e+07	2.85812e+07	3.35105e+07	1.23114e+07	1.93678e+07	2.65417e+07	2.27162e+07	1.39069e+07	2.79825e+07	2.95086e+07	2.64642e+07	3.86878e+07	9.85541e+06	1.49496e+07	10845674	3.11548e+07	1.91702e+07	3.31324e+07	3.15517e+07
High	Q6ZWZ2	Ubiquitin-conjugating enzyme E2 R2 OS=Mus musculus OX=10090 GN=Ube2r2 PE=1 SV=1	67615	Ube2r2	ENSMUSG00000036241.3	14	4	1.015	0.805918	0.985305	0.908	0.218577	0.70502	0.811	0.0635047	0.374752	0.999	0.998528	0.999903	1.09648e+07	1.32093e+07	9.35074e+06	1.18981e+07	7.49313e+06	9.46276e+06	4.21153e+07	8.67868e+06	9.60738e+06	2.89928e+07	8.28508e+06	1.23182e+07	8.26341e+06	3.41889e+07	1.43011e+07	6.09173e+06	8.489e+06	8.93279e+06	7.77051e+06	9.39982e+06	9.33789e+06	1.44195e+07	9.72925e+06	9221059	1.40934e+07	10621745	1.19314e+07	7280356	9.66264e+06	3.9318e+07
High	Q8R1H0	Homeodomain-only protein OS=Mus musculus OX=10090 GN=Hopx PE=1 SV=1	74318	Hopx	ENSMUSG00000059325.14	1	1	2.759	7.5028e-08	3.06334e-06	1.871	0.000167881	0.00372012	1.589	0.0636799	0.375344	3.314	8.91979e-08	2.57392e-06		1.21298e+06	2.4371e+06	1.61887e+06		733285			1.52716e+06	1.34074e+06	764663			507873			913461		1.07372e+06		2.59389e+06	1.64475e+06			1.29665e+06	2.8154e+06	1.62754e+06		745313
High	O88643	Serine/threonine-protein kinase PAK 1 OS=Mus musculus OX=10090 GN=Pak1 PE=1 SV=1	18479	Pak1		770	13	1.001	0.936955	0.997553	0.969	0.332566	0.804706	1.121	0.0647085	0.380514	1.137	0.0333841	0.235093	3.78089e+08	3.42729e+08	3.45755e+08	3.32764e+08	3.37452e+08	3.82198e+08	3.33124e+08	3.45426e+08	3.54918e+08	3.52706e+08	3.63954e+08	3.71149e+08	3.29856e+08	3.83393e+08	3.57221e+08	3.9734e+08	4.0713e+08	3.84997e+08	4.27539e+08	3.65128e+08	4.33402e+08	3.63495e+08	4.0963e+08	3.17876e+08	3.64879e+08	395413551	3.34151e+08	3.28703e+08	3.93036e+08	3.13783e+08
High	Q8VBX6	Multiple PDZ domain protein OS=Mus musculus OX=10090 GN=Mpdz PE=1 SV=2	17475	Mpdz	ENSMUSG00000028402.17	2	2	0.716	0.00580527	0.0878134	0.782	0.00526213	0.061716	0.774	0.065054	0.382097	0.01	1e-17	4.64907e-16	8.56523e+06		6.69258e+06	4.97902e+06	1.98058e+06		5.65901e+06		5.67158e+06		6.67019e+06	9.7987e+06	7.24841e+06						5.60968e+06					7.20887e+06		7.66055e+06	4.96471e+06	1.95365e+06		5281069
High	Q9QZN4	F-box only protein 6 OS=Mus musculus OX=10090 GN=Fbxo6 PE=1 SV=1	50762	Fbxo6	ENSMUSG00000055401.14	4	3	1.321	0.00267234	0.0475904	1.244	0.00256963	0.0363523	1.248	0.0655776	0.384452	1.082	0.470605	0.899306	1.47486e+07	1.76676e+07	1.20019e+07	1.12299e+07	1.37056e+07	1.06264e+07	9.43679e+06	1.94159e+07	1.22719e+07	1.8842e+07	1.33115e+07	8.07445e+06	1.48399e+07	1.19546e+07		1.08107e+07	1.37421e+07	9.66374e+06	1.13433e+07	8.01849e+06	1.0109e+07	1.56929e+07	1.18141e+07	1.24011e+07	1.88643e+07	1.36128e+07	11261392	1.33063e+07	10840081	8860596
High	P62071	Ras-related protein R-Ras2 OS=Mus musculus OX=10090 GN=Rras2 PE=1 SV=1	66922	Rras2	ENSMUSG00000055723.6	218	6	1.002	0.978142	0.997762	0.972	0.492805	0.898427	1.14	0.0656082	0.384452	1.048	0.440239	0.893226	1.25025e+08	9.5155e+07	9.40687e+07	1.06947e+08	1.17872e+08	1.10282e+08	9.60496e+07	1.00894e+08	1.19955e+08	9.22493e+07	9.8011e+07	1.1905e+08	1.00451e+08	1.00846e+08	8.46896e+07	1.2342e+08	1.23799e+08	1.20706e+08	1.28546e+08	1.25751e+08	1.24964e+08	1.08171e+08	1.21209e+08	1.051e+08	101143158	1.08263e+08	107586668	1.14113e+08	1.13408e+08	90858157
High	Q08460	Calcium-activated potassium channel subunit alpha-1 OS=Mus musculus OX=10090 GN=Kcnma1 PE=1 SV=2	16531	Kcnma1		213	16	1.012	0.840721	0.98906	0.965	0.313697	0.791432	1.121	0.0663164	0.3877	1.117	0.072214	0.395677	2.95257e+08	2.99989e+08	3.10273e+08	3.20997e+08	2.77552e+08	3.14957e+08	3.1757e+08	2.7951e+08	2.68813e+08	3.00544e+08	2.8643e+08	3.27895e+08	2.88501e+08	2.95315e+08	3.15725e+08	3.4013e+08	3.47131e+08	3.83348e+08	3.36765e+08	3.43915e+08	3.58829e+08	3.09711e+08	3.28131e+08	2.48382e+08	3.17943e+08	3.56386e+08	3.2291e+08	2.71029e+08	3.25595e+08	300362036
High	Q99K85	Phosphoserine aminotransferase OS=Mus musculus OX=10090 GN=Psat1 PE=1 SV=1	107272	Psat1	ENSMUSG00000024640.9	547	15	0.923	0.0595357	0.406787	0.947	0.0927096	0.466288	0.891	0.0663171	0.3877	0.983	0.829087	0.982624	4.69576e+08	4.58105e+08	3.87014e+08	4.20036e+08	4.15297e+08	4.50134e+08	3.93199e+08	4.36973e+08	5.20433e+08	4.45392e+08	4.83499e+08	4.679e+08	4.5447e+08	4.89318e+08	4.43107e+08	3.93921e+08	4.16277e+08	4.11209e+08	4.46949e+08	4.17496e+08	4.77819e+08	4.41247e+08	4.82591e+08	3.95284e+08	4.88736e+08	4.42266e+08	4.21313e+08	405130121	4.62438e+08	3.6919e+08
Medium	Q8R1B8	Nuclear receptor ROR-beta OS=Mus musculus OX=10090 GN=Rorb PE=1 SV=3	225998	Rorb	ENSMUSG00000036192.15	3	1	0.589	0.000330714	0.0084737	1.127	0.238781	0.732055	0.687	0.0664629	0.3881	0.995	0.91863	0.991744	5.02595e+06	927945	4.10457e+06	5.9539e+06	1.84526e+06	5.43042e+06	1.24143e+07		1.82158e+06	5.44063e+06	4.99696e+06	4.08417e+06		2.97643e+06	1.06383e+07	3.51235e+06	2.74489e+06	3.8127e+06	2.30802e+06	5.72617e+06	3.69639e+06		4.46434e+06	4193913	975520	4742553	5984546	1.81047e+06	5.69415e+06	11780451
High	Q8VDQ8	NAD-dependent protein deacetylase sirtuin-2 OS=Mus musculus OX=10090 GN=Sirt2 PE=1 SV=2	64383	Sirt2	ENSMUSG00000015149.14	1324	19	0.871	0.00214275	0.0394172	0.902	0.00137792	0.0212328	0.899	0.0672153	0.391578	1.022	0.562053	0.934227	1.92938e+09	1.69792e+09	1.32421e+09	1.53111e+09	1.44337e+09	1.63513e+09	1.35225e+09	1.83956e+09	2.64682e+09	1.33543e+09	1.90849e+09	2.07277e+09	1.79793e+09	2.14387e+09	1.43058e+09	1.59397e+09	1.61626e+09	1.50078e+09	1.95188e+09	1.56198e+09	2.28315e+09	1.38694e+09	2.18057e+09	1.6216e+09	1.80603e+09	1.51725e+09	1.53901e+09	1.40105e+09	1.6812e+09	1.27911e+09
[truncated: 3,682 more rows]
[truncated: 96 more columns]

## Sheet: Table S2
Table S2. Significantly deregulated proteins in hippocampus at 2 weeks after 0.1 Gy PBI					15 days after 0.1 Gy PBI
ID	Accession	FC	P	q	Description
Hbb-b1; Beta-s; Hbb-bs; Hbb-bt	P02088	1.709	1e-17	5.97857e-16	Hemoglobin subunit beta-1 OS=Mus musculus OX=10090 GN=Hbb-b1 PE=1 SV=2
Hba-a1; Hba-a2	P01942	1.628	1e-17	5.97857e-16	Hemoglobin subunit alpha OS=Mus musculus OX=10090 GN=Hba PE=1 SV=2
Sncb	Q91ZZ3	1.392	7.72715e-14	4.40975e-12	Beta-synuclein OS=Mus musculus OX=10090 GN=Sncb PE=1 SV=1
[truncated: 53 more rows]

## Sheet: Table S3
Table S3. Significantly deregulated proteins in hippocampus at 2 weeks after 0.1 Gy WBI					campus at 15 days after 0.1 Gy WBI
[truncated: 63 more rows]

[truncated: 8 more sheets: Table S4, Table S5, Table S6, Table S7, Table S8, Table S9, Table S10, Table S11]
